# Supplementary material for: A Machine Learning-Driven Electrophysiological Platform for Real-Time Tumor-Neural Interaction Analysis and Modulation
Source: Nat Commun. 2026 Jan 7;17:49. doi: 10.1038/s41467-025-66988-y (PMC12780002; doi:10.1038/s41467-025-66988-y)
Supplement: Supplementary file 6 — Source data file [file 41467_2025_66988_MOESM6_ESM.zip]

Archive with 25 entries (12 files):
- SourceData/
- SourceData/Fig. 2h/
- SourceData/Fig. 2h/electrode resistances.xlsx
- SourceData/Fig. 3i/
- SourceData/Fig. 3i/Fig. 3i.xlsx
- SourceData/Fig. 4l/
- SourceData/Fig. 4l/Fig. 4l.xlsx
- SourceData/Fig. 5a/
- SourceData/Fig. 5a/Fig. 5a.xlsx
- SourceData/Fig. 5b/
- SourceData/Fig. 5b/Fig. 5b.xlsx
- SourceData/Fig. 5h/
- SourceData/Fig. 5h/Fig. 5h.xlsx
- SourceData/Fig. S10/
- SourceData/Fig. S10/Fig. S10.xlsx
- SourceData/Fig. S11/
- SourceData/Fig. S11/Fig. 11.xlsx
- SourceData/Fig. S12/
- SourceData/Fig. S12/Fig. S12.xlsx
- SourceData/Fig. S3/
- SourceData/Fig. S3/Fig. S3.xlsx
- SourceData/Fig. S5/
- SourceData/Fig. S5/Fig. S5.xlsx
- SourceData/Fig. S8/
- SourceData/Fig. S8/Fig S8.xlsx
