# Supplementary material for: A Machine Learning-Driven Electrophysiological Platform for Real-Time Tumor-Neural Interaction Analysis and Modulation
Source: Nat Commun. 2026 Jan 7;17:49. doi: 10.1038/s41467-025-66988-y (PMC12780002; doi:10.1038/s41467-025-66988-y)
Supplement: Supplementary file 6 — Source data file [file 41467_2025_66988_MOESM6_ESM.zip › SourceData/Fig. 2h/electrode resistances.xlsx]

## Sheet: Sheet1
	Electrode Resistance
1	15.5
2	12.18
3	7.12
4	8.47
5	9.44
6	12.41
7	10.09
8	9.84
9	15.1
10	16.7
11	19.44
12	22.93
13	13.02
14	13.88
15	7.93
16	15.06
17	5.55
18	9.31
19	7.57
20	6.7
21	6.75
22	10.23
23	8.24
24	7.9
25	12.28
26	8.65
27	10.63
28	10.79
29	11.2
30	9.29
31	6.5
32	9.81
