# Supplementary material for: A Machine Learning-Driven Electrophysiological Platform for Real-Time Tumor-Neural Interaction Analysis and Modulation
Source: Nat Commun. 2026 Jan 7;17:49. doi: 10.1038/s41467-025-66988-y (PMC12780002; doi:10.1038/s41467-025-66988-y)
Supplement: Supplementary file 6 — Source data file [file 41467_2025_66988_MOESM6_ESM.zip › SourceData/Fig. 4l/Fig. 4l.xlsx]

## Sheet: Sheet1
	Hyper-Invasive		Neural sponteneous stimulus		Normal state
1	470.149	333.598	516.619	24.1203	1323.2	328.517
2	985.241	766.722	1768.59	792.099	2105.92	816.631
3	1275.68	679.592	2194.81	465.202	2459.42	509.126
4	2139.05	313.112	2742.31	525.762	2681.62	565.392
5	2404.76	88.8841	2993.54	36.3702	3060.56	901.132
6	2917.05	348.255	3019.51	267.265	2897.25	645.444
7	2873.47	316.754	2583.4	137.024	2878.87	402.932
