# Supplementary material for: A Machine Learning-Driven Electrophysiological Platform for Real-Time Tumor-Neural Interaction Analysis and Modulation
Source: Nat Commun. 2026 Jan 7;17:49. doi: 10.1038/s41467-025-66988-y (PMC12780002; doi:10.1038/s41467-025-66988-y)
Supplement: Supplementary file 6 — Source data file [file 41467_2025_66988_MOESM6_ESM.zip › SourceData/Fig. 5a/Fig. 5a.xlsx]

## Sheet: Sheet1
Names	Amplitude	Durations	Rise time	Decay time		Names	Amplitude	Durations	Rise time	Decay time
1-1	0.233953	60.4839	15.7258	44.7581		1-1	0.109069	111.111	75	36.1111
1-2	0.255199	44.7581	15.3226	29.4355		1-2	0.0690715	83.3333	47.2222	36.1111
1-3	0.171518	44.7581	25.8065	18.9516		2-1	0.167136	138.889	83.3333	55.5556
1-4	0.215885	44.7581	36.2903	8.46774		3-1	0.138262	122.222	80.5556	41.6667
1-5	0.257013	31.4516	13.3065	18.1452		4-1	0.405279	127.778	63.8889	63.8889
1-6	0.230823	38.7097	13.3065	25.4032		5-1	0.126166	152.778	88.8889	63.8889
2-1	0.0379717	101.613	24.1935	77.4194		6-1	0.515637	183.333	83.3333	100
2-2	0.264485	45.9677	16.129	29.8387		7-1	0.423578	166.667	83.3333	83.3333
2-3	0.0324586	45.9677	25.8065	20.1613		8-1	0.46544	150	72.2222	77.7778
2-4	0.462377	45.9677	39.9194	6.04839		9-1	0.224738	147.222	36.1111	111.111
2-5	0.0434405	38.7097	12.0968	26.6129		9-2	0.113804	147.222	86.1111	61.1111
3-1	0.0743916	61.0887	13.9113	47.1774		9-3	0.0968376	136.111	119.444	16.6667
3-2	0.282798	61.0887	45.9677	15.121		10-1	0.37833	200	91.6667	108.333
3-3	0.379535	52.0161	19.3548	32.6613		11-1	0.455918	269.444	122.222	147.222
3-4	0.247129	52.0161	36.2903	15.7258		12-1	0.190846	261.111	175	86.1111
3-5	0.318933	43.5484	20.5645	22.9839		12-2	0.0332398	36.1111	27.7778	8.33333
4-1	0.0390254	58.0645	35.0806	22.9839		13-1	0.228701	177.778	72.2222	105.556
4-2	0.0426439	33.871	14.5161	19.3548		14-1	0.0971089	133.333	91.6667	41.6667
4-3	0.0433613	25.4032	16.3306	9.07258		15-1	0.292071	216.667	72.2222	144.444
5-1	0.609144	25.4032	10.8871	14.5161		16-1	0.176841	197.222	116.667	80.5556
5-2	0.531768	52.0161	22.379	29.6371		18-1	0.30482	127.778	80.5556	47.2222
5-3	0.604263	52.0161	41.7339	10.2823		19-1	0.316925	138.889	77.7778	61.1111
5-4	0.565458	38.7097	8.46774	30.2419		20-1	0.360444	202.778	72.2222	130.556
5-5	0.681802	38.7097	27.2177	11.4919		20-2	0.039559	33.3333	30.5556	2.77778
6-1	0.476308	62.9032	22.9839	39.9194		21-1	0.251299	119.444	66.6667	52.7778
6-2	0.0435497	62.9032	40.5242	22.379		22-1	0.10856	144.444	100	44.4444
6-3	0.0330884	25.4032	12.0968	13.3065		22-2	0.277409	119.444	55.5556	63.8889
7-1	0.417569	39.1129	16.9355	22.1774		23-1	0.0410043	122.222	2.77778	119.444
7-2	0.384475	39.1129	8.87097	30.2419		23-2	0.0545653	175	30.5556	144.444
7-3	0.131628	39.1129	20.5645	18.5484		23-3	0.109186	175	83.3333	91.6667
8-1	0.0480998	64.1129	26.6129	37.5		23-4	0.0415184	175	172.222	2.77778
8-2	0.313734	62.2984	19.3548	42.9435		24-1	0.263014	155.556	83.3333	72.2222
8-3	0.0713145	62.2984	39.9194	22.379		25-1	0.418587	172.222	91.6667	80.5556
9-1	0.376473	150	68.9516	81.0484		26-1	0.113661	97.2222	33.3333	63.8889
10-1	0.464837	131.855	89.5161	42.3387		26-2	0.387152	155.556	44.4444	111.111
10-2	0.353166	55.0403	24.1935	30.8468		27-1	0.411985	219.444	102.778	116.667
10-3	0.496333	55.0403	41.129	13.9113		27-2	0.0548332	33.3333	30.5556	2.77778
11-1	0.409928	114.919	48.3871	66.5323		28-1	0.36357	144.444	77.7778	66.6667
12-1	0.535681	39.9194	11.6935	28.2258		28-2	0.0844958	152.778	38.8889	113.889
12-2	0.195153	39.9194	18.5484	21.371		29-1	0.203377	161.111	38.8889	122.222
12-3	0.0663914	39.9194	35.4839	4.43548		29-2	0.128317	161.111	111.111	50
12-4	0.0782728	49.5968	24.1935	25.4032		30-1	0.0893722	80.5556	58.3333	22.2222
12-5	0.0703202	26.6129	12.0968	14.5161
12-6	0.5284	44.7581	19.9597	24.7984
12-7	0.206232	44.7581	36.2903	8.46774
13-1	0.125602	32.0565	8.77016	23.2863
13-2	0.235731	32.0565	14.2137	17.8427
13-3	0.361573	32.0565	20.5645	11.4919
13-4	0.215875	32.0565	27.2177	4.83871
13-5	0.386739	35.0806	15.7258	19.3548
13-6	0.385314	63.5081	18.1452	45.3629
13-7	0.155247	63.5081	38.7097	24.7984
14-1	0.0502954	79.8387	33.871	45.9677
14-2	0.528325	114.919	72.5806	42.3387
15-1	0.263579	36.2903	7.56048	28.7298
15-2	0.170265	36.2903	14.8185	21.4718
15-3	0.213975	36.2903	22.9839	13.3065
15-4	0.473322	36.2903	30.2419	6.04839
15-5	0.636287	42.3387	16.9355	25.4032
16-1	0.250473	27.8226	2.41935	25.4032
16-2	0.108109	27.8226	10.0806	17.7419
16-3	0.224715	27.8226	20.5645	7.25806
16-4	0.312441	53.8306	21.7742	32.0565
16-5	0.345874	53.8306	42.9435	10.8871
16-6	0.494515	45.3629	12.0968	33.2661
16-7	0.18966	45.3629	23.5887	21.7742
17-1	0.0373054	48.3871	30.2419	18.1452
17-2	0.407716	62.9032	14.5161	48.3871
17-3	0.0611372	62.9032	48.9919	13.9113
17-4	0.32728	33.871	11.4919	22.379
17-5	0.038808	33.871	21.7742	12.0968
18-1	0.24039	28.5138	3.80184	24.712
18-2	0.360094	28.5138	7.08525	21.4286
18-3	0.155084	28.5138	12.0968	16.4171
18-4	0.454849	28.5138	15.2074	13.3065
18-5	0.0319988	28.5138	17.2811	11.2327
18-6	0.213508	28.5138	21.6014	6.91244
18-7	0.35967	28.5138	25.2304	3.28341
18-8	0.455711	24.7984	3.93145	20.8669
18-9	0.320505	24.7984	10.8871	13.9113
18-10	0.199811	24.7984	16.6331	8.16532
18-11	0.0999605	24.7984	23.8911	0.907258
19-1	0.0373597	105.242	82.2581	22.9839
19-2	0.738405	55.6452	16.3306	39.3145
19-3	0.198761	55.6452	39.9194	15.7258
20-1	0.031102	60.4839	26.0081	34.4758
20-2	0.689312	60.4839	42.3387	18.1452
21-1	0.257909	123.387	72.5806	50.8065
21-2	0.0348912	39.9194	26.6129	13.3065
21-3	0.0789153	82.2581	41.129	41.129
22-1	0.258496	75	32.6613	42.3387
22-2	0.2183	101.613	47.1774	54.4355
23-1	0.321362	43.5484	8.77016	34.7782
23-2	0.42091	43.5484	15.121	28.4274
23-3	0.505324	43.5484	23.5887	19.9597
23-4	0.0715607	43.5484	39.3145	4.23387
23-5	0.0732145	27.8226	4.03226	23.7903
23-6	0.0772346	27.8226	14.5161	13.3065
23-7	0.0585104	27.8226	23.3871	4.43548
24-1	0.0505007	65.3226	29.0323	36.2903
24-2	0.257647	61.6935	26.0081	35.6855
24-3	0.168282	61.6935	50.2016	11.4919
24-4	0.171377	31.4516	14.5161	16.9355
24-5	0.247674	60.4839	14.5161	45.9677
25-1	0.310118	113.71	58.0645	55.6452
26-1	0.414242	36.2903	7.25806	29.0323
26-2	0.118268	36.2903	14.5161	21.7742
26-3	0.116247	36.2903	22.6815	13.6089
26-4	0.171819	36.2903	28.125	8.16532
27-1	0.136194	83.4677	14.5161	68.9516
27-2	0.285887	83.4677	59.2742	24.1935
28-1	0.296931	46.371	12.0968	34.2742
28-2	0.0699096	46.371	20.5645	25.8065
28-3	0.0352865	46.371	27.4194	18.9516
28-4	0.318204	28.629	6.04839	22.5806
28-5	0.174904	28.629	14.1129	14.5161
28-6	0.129196	28.629	21.7742	6.85484
28-7	0.168894	35.0806	15.7258	19.3548
29-1	0.569832	70.1613	24.1935	45.9677
29-2	0.183259	70.1613	46.5726	23.5887
30-1	0.657217	38.1048	12.7016	25.4032
30-2	0.358117	38.1048	25.4032	12.7016
30-3	0.647877	41.7339	13.3065	28.4274
30-4	0.692102	41.7339	32.0565	9.67742
30-5	0.619696	36.8952	9.07258	27.8226
30-6	0.564035	36.8952	26.6129	10.2823
30-7	0.0736574	21.7742	18.1452	3.62903
