# Supplementary material for: A Machine Learning-Driven Electrophysiological Platform for Real-Time Tumor-Neural Interaction Analysis and Modulation
Source: Nat Commun. 2026 Jan 7;17:49. doi: 10.1038/s41467-025-66988-y (PMC12780002; doi:10.1038/s41467-025-66988-y)
Supplement: Supplementary file 6 — Source data file [file 41467_2025_66988_MOESM6_ESM.zip › SourceData/Fig. 5b/Fig. 5b.xlsx]

## Sheet: Sheet1
Spontaneous
4-8Hz	30-100Hz
7.94272	8.28015
7.19861	8.22168
7.99478	7.45075
Hijacked
14.7251	12.3198
14.7255	12.2943
14.791	12.2401
