# Supplementary material for: A Machine Learning-Driven Electrophysiological Platform for Real-Time Tumor-Neural Interaction Analysis and Modulation
Source: Nat Commun. 2026 Jan 7;17:49. doi: 10.1038/s41467-025-66988-y (PMC12780002; doi:10.1038/s41467-025-66988-y)
Supplement: Supplementary file 6 — Source data file [file 41467_2025_66988_MOESM6_ESM.zip › SourceData/Fig. 5h/Fig. 5h.xlsx]

## Sheet: Sheet1
	Hyper-Invasive		Normal state		Hijacked
1	470.149	333.598	1323.2	328.517	1373.96	922.433
2	985.241	766.722	2105.92	816.631	2492.82	379.573
3	1275.68	679.592	2459.42	509.126	2446.35	274.633
4	2139.05	313.112	2681.62	565.392	2882.54	458.426
5	2404.76	88.8841	3060.56	901.132	2724.16	431.672
6	2917.05	348.255	2897.25	645.444	3162.51	477.338
7	2873.47	316.754	2878.87	402.932	3019.17	353.086
