# Supplementary material for: A Machine Learning-Driven Electrophysiological Platform for Real-Time Tumor-Neural Interaction Analysis and Modulation
Source: Nat Commun. 2026 Jan 7;17:49. doi: 10.1038/s41467-025-66988-y (PMC12780002; doi:10.1038/s41467-025-66988-y)
Supplement: Supplementary file 6 — Source data file [file 41467_2025_66988_MOESM6_ESM.zip › SourceData/Fig. S10/Fig. S10.xlsx]

## Sheet: Sheet1
Control				Coculture
-	19.281	252.062		168.399	71.082	87.943
202.191	95.969	484.766		611.3	498.173	516.746
261.744	66.438	342.026		678.196	423.439	307.496
448.256	41.691	707.849		860.661	585.761	636.739
630.546	684.088	1346.09		1684.45	534.265	1052.77
1184.72	1262.19	1035.38		1025.05	1103.73	1597.42
1040.76	884.461	1933.31		1207.87	704.29	1279.57
