# Supplementary material for: A Machine Learning-Driven Electrophysiological Platform for Real-Time Tumor-Neural Interaction Analysis and Modulation
Source: Nat Commun. 2026 Jan 7;17:49. doi: 10.1038/s41467-025-66988-y (PMC12780002; doi:10.1038/s41467-025-66988-y)
Supplement: Supplementary file 6 — Source data file [file 41467_2025_66988_MOESM6_ESM.zip › SourceData/Fig. S11/Fig. 11.xlsx]

## Sheet: Sheet1
mean	Control	Coculture	U87	Hijacked stimulus
1	0.88599	1.23688	0.559195	1.02541
2	1.53721	2.46997	1.99302	2.42855
3	1.79759	2.65873	2.1685	2.88036
4	2.41223	3.08331	2.67193	3.15602
5	3.02235	3.20172	2.84334	3.34743
6	3.17494	3.15727	3.03096	3.23121
7	3.20382	3.16455	3.04998	3.24215
