# Supplementary material for: A Machine Learning-Driven Electrophysiological Platform for Real-Time Tumor-Neural Interaction Analysis and Modulation
Source: Nat Commun. 2026 Jan 7;17:49. doi: 10.1038/s41467-025-66988-y (PMC12780002; doi:10.1038/s41467-025-66988-y)
Supplement: Supplementary file 6 — Source data file [file 41467_2025_66988_MOESM6_ESM.zip › SourceData/Fig. S12/Fig. S12.xlsx]

## Sheet: Sheet1
1:10	1:2	1:1	2:1	10:1
28	69	92	46	34
25	49	87	48	27
27	61	100	44	31
