# Supplementary material for: A Machine Learning-Driven Electrophysiological Platform for Real-Time Tumor-Neural Interaction Analysis and Modulation
Source: Nat Commun. 2026 Jan 7;17:49. doi: 10.1038/s41467-025-66988-y (PMC12780002; doi:10.1038/s41467-025-66988-y)
Supplement: Supplementary file 6 — Source data file [file 41467_2025_66988_MOESM6_ESM.zip › SourceData/Fig. S3/Fig. S3.xlsx]

## Sheet: Sheet1
1	2	3	4	5	6	7	8	9	10	11	12	13	14	15	16	17	18	19	20	21	22	23	24	25	26	27	28	29	30	31	32
-0.16252	-1.45936	0.55386	-0.92926	-0.38595	0.09077	0.40395	-0.02075	0.04095	0.65647	0.12173	0.19284	-0.50121	0.32583	0.90666	0.03161	0.49656	0.10655	0.81032	-0.3876	-0.59517	0.21229	-0.00962	-0.00919	0.02269	-0.7916	0.98504	0.27088	0.47034	0.3432	1.10536	-0.84817
-0.27033	0.00464	0.62106	-0.61381	-0.71654	0.42462	0.43986	-0.17389	0.15856	0.1323	0.22184	0.07319	-0.31127	0.00496	-0.55156	0.16071	0.27993	0.10815	-0.0199	-0.74466	0.10833	0.34714	0.19871	-0.36541	-0.56162	-0.08176	0.30467	0.05024	0.49884	0.18919	0.20781	-0.75751
0.08967	0.24825	0.19987	-0.95271	-0.36533	0.07706	0.3698	-0.24058	0.37326	0.58747	0.3546	-0.24251	0.38661	0.41019	-0.21527	-0.23722	-0.45672	0.33541	-0.04425	-0.18204	0.33232	0.67749	-0.02201	0.16442	-0.197	-0.17856	-0.54945	0.13314	0.48586	0.96481	0.65106	-0.97598
0.08535	-0.75445	-0.18367	-1.05737	-0.41607	0.08851	0.18121	-0.18649	0.31484	0.46146	0.16158	-0.26444	0.15973	0.40928	0.36955	0.15029	0.3401	0.52603	0.56945	-0.18814	-0.93861	0.45381	-0.5814	-0.23225	-0.18666	-0.31515	1.45701	0.38187	0.50104	-0.33365	0.40826	-1.14604
-0.07333	-1.10152	0.07135	-0.92864	-0.68195	0.00433	-0.23875	-0.00282	0.27535	0.52458	0.33049	0.13889	-0.1077	0.09737	0.13456	-0.01565	0.14113	0.37034	0.5322	-0.49972	-0.76042	0.01053	-0.06381	0.24956	-0.01081	0.0862	-1.39919	-0.03336	0.75947	0.054	0.5247	-1.2331
-0.49509	-0.01333	-0.39155	-0.91913	-0.72176	-0.28659	-0.59952	0.0056	0.45211	0.17066	0.42561	-0.05806	-0.47245	0.66641	0.29079	0.46872	0.67999	-0.12627	0.31021	-0.49039	-0.4473	-0.07099	-0.0391	-0.13326	-0.24928	0.25887	-0.2261	0.17006	0.33321	-0.1798	-0.00725	-1.00999
-0.28684	0.8773	-0.64058	-1.41163	-1.21624	0.04574	0.18604	0.27471	1.03212	0.09281	0.00544	-0.11606	-0.74511	0.64809	0.68858	-0.17784	0.49055	-0.04695	0.22373	0.20373	-0.523	0.36179	0.47587	-0.16914	0.4715	0.05985	-1.02416	-0.12007	0.95199	0.22111	0.3496	-0.75605
-0.65882	-0.96736	-0.13325	-1.39043	-0.84885	0.65462	0.38693	-0.09082	0.37828	0.05938	0.48067	0.11849	0.17833	0.15733	0.56268	0.04714	0.73128	0.76239	0.18312	-0.10956	-0.50041	-0.01748	-0.16292	-0.50953	0.24778	-0.01806	-0.92615	0.13934	0.43674	0.27857	0.25298	-0.7826
-0.63156	-0.31151	0.04943	-1.23706	-1.14909	0.42287	0.24068	-0.12239	0.22837	-0.04529	0.29458	-0.55211	-0.29377	0.33582	-0.19619	0.32995	0.37161	0.59318	0.04581	-0.43727	-0.73784	-0.70016	-0.51529	-1.03177	0.1695	0.10388	1.60825	0.00872	0.22077	0.45212	0.31453	-0.36436
0.03858	1.5883	-0.14442	-1.30729	-0.89133	0.53959	0.37029	-0.11615	0.12542	0.32772	0.07323	-0.05981	0.28378	0.39747	0.40275	1.09528	0.45204	0.20374	-0.33818	-0.5148	-0.33615	0.25012	0.11352	-0.52166	0.60298	0.51021	2.48088	0.34352	0.16669	-0.08284	0.64251	-0.24897
-0.08113	1.32946	-0.66942	-0.85403	-0.53186	0.35083	0.18787	0.26924	-0.12254	-0.06714	0.83468	-0.15363	0.1724	0.00448	0.48253	0.10974	0.13349	-0.18435	-0.70292	-0.55802	-0.68122	-0.08564	0.02646	-0.59348	0.11884	0.05103	-0.60138	-0.03882	0.5569	0.1879	0.13143	-0.94419
-0.76462	-0.88208	0.0933	-1.16878	-0.64703	0.24344	-0.24572	-0.13791	-0.28065	-0.38594	-0.21048	-0.60054	-0.45136	0.22793	-0.06566	0.27626	0.02166	-0.42604	-0.39494	-0.36896	-0.36119	0.60656	0.18442	-0.23784	0.36186	0.28252	-0.21392	-0.14492	0.44571	0.20748	0.35416	-0.94665
-0.23433	1.56851	-0.13582	-0.45615	-0.0968	0.48791	0.91121	0.64881	0.5735	0.07263	0.36724	0.05752	-0.46477	0.49626	0.39868	0.66836	0.94075	-0.28944	0.31831	0.15496	-0.22826	0.20928	0.12372	0.19295	1.07654	0.63955	1.28701	0.87899	0.44121	0.25534	-0.0335	-0.36569
-0.15086	1.23482	-0.05484	-0.60975	-0.75503	0.49268	0.63958	0.40981	0.21188	-0.08366	0.48555	-0.30137	0.13002	0.55347	0.60801	0.58581	0.55172	0.37567	-0.29336	-0.06625	0.11141	-0.41456	-0.06287	-0.05977	-0.03642	-0.02087	1.24553	0.26924	0.3377	0.12975	0.07751	-0.19797
-0.65442	0.36332	-0.21948	-0.87535	-0.02849	0.15116	-0.15977	-0.09502	0.15659	-0.47929	0.20731	-0.30193	-0.89462	0.2801	0.60127	0.13606	0.63064	0.65191	-0.41467	-0.0253	-0.31088	0.33136	-0.01585	0.23879	0.26972	-0.16667	0.79621	0.16057	0.18374	-0.2265	0.2187	-0.59731
-0.21075	0.44358	0.02937	-1.18893	-0.02793	-0.04028	-0.178	0.44113	0.19455	-0.27106	0.33282	0.14214	-0.35884	0.27215	0.69533	0.02699	0.17536	0.35982	-0.41136	0.28729	0.23488	0.37147	0.27016	0.26829	-0.50284	-0.16842	-0.73872	0.70068	-0.23315	0.0987	0.17874	-0.03871
-0.31745	1.26019	0.40076	-0.44143	-0.16607	0.16519	0.32401	0.62062	0.48783	-0.16584	0.58956	0.35991	0.19991	0.65125	0.56577	0.89319	0.32171	0.44385	0.08573	0.49406	0.74168	0.11584	0.36358	0.72056	0.14905	-0.41383	-0.32785	0.6632	0.11896	0.83444	0.92881	-0.40266
-0.76853	0.62784	0.18867	-0.86639	-1.1211	-0.44214	0.19528	0.21932	0.4848	-0.94055	0.07823	0.27969	-0.15663	0.53296	0.16189	0.28276	0.18123	-0.38694	-0.56804	-0.41224	-0.50721	-0.08123	-0.03243	0.51353	-0.13093	-0.80999	-1.38153	0.50469	-0.18212	0.39838	-0.39834	-0.47839
-0.41894	2.14152	0.08724	-0.61645	-0.46014	-0.28234	0.00894	-0.1225	0.6439	-0.09286	0.53081	-0.12826	-0.53838	0.19276	0.19531	0.36759	0.11899	-0.30723	-0.06701	-0.55758	-0.76908	0.29314	0.02896	0.60652	0.00349	-0.87735	-1.00614	1.03934	-0.29499	0.16382	-0.06675	-0.51728
-0.80441	1.45642	0.12916	-0.10193	-0.4571	-0.80344	0.45489	-0.18809	-0.13797	-0.69168	0.0242	-0.69935	-1.00942	-0.24883	0.50868	-0.43147	-0.09129	0.13767	-0.72906	0.11154	-0.13842	0.32861	0.45808	0.62031	-0.0158	-0.26437	0.67228	1.01474	0.60231	0.32016	0.74166	-0.37729
-0.49718	-0.36476	0.46864	-0.68733	-0.95407	-0.60403	0.39469	0.19515	-0.30606	-0.75797	0.77106	-0.01588	-0.14812	-0.03069	0.03365	0.36939	-0.16923	-0.02153	0.11544	0.18945	0.45521	0.66989	0.84525	0.56743	-0.19305	0.1771	-1.10595	0.78884	0.28088	0.38807	-0.14727	-0.16046
-0.35995	0.47635	-0.37472	-0.69378	-0.85099	-0.61122	0.35632	-0.31528	0.13143	-0.93769	0.38723	-0.21541	-0.71416	0.29181	0.1371	0.54144	0.17258	0.12342	-0.19326	-0.16077	-0.1046	0.53542	0.04403	0.35949	-0.25381	-0.53395	-0.52502	0.57348	0.00325	0.23431	-0.41067	-0.69119
-0.40455	-0.73124	0.2359	-0.4657	-1.13313	-0.39365	0.05103	0.29584	-0.20947	-0.27624	1.17432	0.25533	-0.05023	0.48759	0.86839	0.6533	0.29804	-0.12437	0.11904	0.02687	0.57294	0.71428	0.06133	0.22563	-0.34254	0.02356	-3.20621	0.41173	0.1197	0.29095	-0.37714	0.24025
-0.34195	1.10658	0.15605	-0.18946	-0.35728	-0.74473	0.0624	0.06841	-0.50782	-0.52846	1.27466	-0.02877	0.39918	0.53662	0.57421	0.69144	0.02531	0.53896	-0.24664	-0.52302	0.31667	0.66267	-0.14591	-0.04197	-0.61137	0.20971	-1.31737	0.41486	0.11244	0.45441	-0.14869	-0.26499
-0.52215	1.9942	0.2443	-0.23285	-0.76628	-0.67405	0.58889	0.44282	-0.20635	0.00944	0.61294	-0.462	0.33116	-0.05244	0.10952	-0.03189	-0.01241	0.34193	-0.18978	-0.04177	-0.0419	0.29524	0.50599	0.37119	-0.10092	0.04692	0.73541	0.53077	-0.53723	-0.17566	-0.44499	-0.38322
-1.13472	0.21843	0.69538	-0.06557	-0.35898	-0.55158	0.3702	0.22186	0.33666	0.16562	0.78865	-0.09444	-0.49745	0.31855	0.54454	0.33742	0.22372	0.01614	0.09413	0.3449	0.20949	0.72233	0.03243	0.11092	0.18495	-0.21055	-1.23965	0.75822	-0.12654	0.27117	-0.00681	-0.72112
-0.51455	0.02772	0.42861	-0.54777	-0.84912	-0.58394	0.10466	-0.00392	0.05571	-0.28037	0.51188	0.15851	-0.38233	-0.17632	0.06252	0.88567	0.07463	-0.15822	-0.40136	0.04274	0.14949	0.71092	-0.40653	0.17434	-0.19053	-0.46621	1.17961	0.097	0.0649	0.46626	0.12108	-0.96156
-0.40299	1.23762	0.69969	0.14888	0.10599	-0.02997	0.13018	0.25792	0.24572	-0.12614	0.32611	0.51495	0.58606	0.27969	0.17102	-0.04664	0.47572	0.28281	0.61919	0.1399	0.32946	-0.15753	0.61686	0.96093	0.35683	-0.08394	-0.33785	0.47552	-0.09496	0.31179	0.14628	-0.78619
-0.33151	-0.23522	0.33843	-0.49727	-0.36035	-0.74943	-0.33394	0.6563	0.14402	-0.32027	0.01516	-0.00787	0.02933	0.20979	0.19043	0.05206	0.46411	0.13473	0.55601	-0.3743	-0.29174	-0.31371	0.05117	0.58451	-0.22781	-0.18162	0.39817	0.44631	-0.00537	0.09304	-0.49914	-0.71415
-0.50792	0.83598	0.23047	-0.69911	-0.43273	-0.47388	-0.10775	0.43486	-0.08325	-0.70095	0.34678	-0.5154	-0.51087	-0.13503	0.07396	0.22224	0.19888	-0.0779	0.37777	-0.0832	-0.24492	0.02172	-0.00394	-0.28862	0.0152	-0.96414	-1.26324	0.11795	-0.23096	0.00249	-0.09932	-0.28518
-0.49886	-0.62055	0.27686	-0.39122	-0.0753	-0.41958	0.61926	0.22828	0.2483	-0.99618	0.56662	-0.46916	0.07327	0.04892	0.25909	-0.13641	0.0639	0.20737	0.31828	-0.3344	-0.63925	-0.10858	0.17464	0.92728	0.25731	-0.12684	2.51499	0.58672	0.67221	0.32979	0.6107	-0.52672
-0.4893	0.82585	0.61307	-0.08975	-0.12593	-0.89421	-0.19796	0.1485	0.1638	0.14023	0.53383	-0.26257	0.0289	-0.11725	0.90395	0.43337	-0.58289	-0.04813	0.1333	0.20418	-0.42654	-0.14581	-0.29842	0.49886	0.01095	-0.15341	1.86985	-0.000823736	0.59499	0.6063	0.51129	-0.47595
-0.9791	0.01281	0.25398	-0.52553	-0.15832	-0.71929	0.04607	-0.55397	0.24971	-0.42492	0.5588	0.21601	-0.25315	0.15266	1.10892	0.14549	-0.23188	0.05115	-0.02259	0.2098	-0.11072	0.06688	0.14753	0.40601	-0.30033	-0.22372	-0.5489	0.21101	0.30919	0.12647	0.15509	-0.51829
-1.39864	-1.77209	-0.17502	-1.05696	-0.42416	-1.34638	-0.31429	-0.529	0.10716	-0.71296	0.46278	-0.59526	0.10429	-0.26323	0.46092	-0.05393	-0.57207	-0.20672	0.19981	0.11739	-0.02598	-0.08157	0.06029	0.6504	-0.65939	-0.27621	-1.26491	0.03649	-0.32639	-0.31534	-0.33037	-0.55891
-0.59061	-0.00824	-0.54797	-0.59871	-0.50989	-0.68463	0.31706	0.20369	0.41725	-0.5283	0.61722	0.17309	0.31051	-0.22501	0.59138	0.39425	-0.18425	-0.16305	0.16051	0.14038	-0.03862	0.53262	0.41536	0.28859	-0.40705	-0.30777	-0.40129	0.14742	-0.03552	0.60136	0.39156	-0.57602
-0.86971	-1.02625	0.13231	-0.39616	-0.38095	-0.61168	0.77661	0.22047	0.57346	0.11895	1.18721	-0.07989	0.15175	0.10304	1.01116	0.21931	-0.32414	0.02351	0.30774	0.10091	0.00413	0.16764	0.35948	-0.13471	-0.52764	0.08567	0.56453	0.89822	-0.21109	-0.08743	0.63609	-0.73569
-0.82671	0.33811	-0.58015	-0.95854	-0.40084	-0.66503	-0.00577	-0.0743	0.71365	-0.60847	0.72425	-0.31173	-0.04141	-0.36445	0.47201	0.00205	-0.54914	-0.29833	0.53582	-0.12847	-0.07196	0.13575	-0.27382	-0.35459	-0.59199	-0.02453	-0.43729	0.15574	-0.18523	0.07124	0.61134	-0.57048
-0.37091	-1.35964	-0.49723	-0.55757	-0.70582	-1.08391	-0.1325	0.4499	0.36083	-0.67525	0.56011	-0.59017	0.16574	0.0445	0.48507	0.66115	-0.07322	-0.16118	-0.12806	-0.4323	0.10893	-0.25528	0.64413	-0.00973	-0.20157	-0.56621	-0.49035	0.74605	-0.25821	0.29785	0.15661	-0.37723
-0.37946	0.01515	0.22959	-0.33709	-0.67791	-0.92122	0.21201	0.35252	0.46426	-0.29684	0.77474	-0.70638	0.09409	-0.14192	0.65469	0.53419	0.12262	-0.14746	0.53298	-0.52834	0.63506	0.67551	-0.27761	0.13722	0.16557	-0.27854	-1.81466	0.94067	-0.06585	0.05171	0.6447	-0.12448
-0.60142	-0.30317	-0.74244	-0.98092	-0.57385	-1.10976	0.11202	-0.42157	0.23264	-1.08571	0.58219	-0.26899	0.05983	-0.52207	0.0813	-0.10749	0.0123	-0.23661	-0.30559	-0.78162	0.33815	0.46888	-0.13429	0.48777	-0.16911	-0.14301	1.06001	0.35305	-0.2232	-0.56632	0.08798	-0.6685
-0.51628	-2.9478	0.00693	-0.29291	-0.81288	-1.16839	-0.25738	-0.63373	-0.39727	-0.74627	0.57518	-0.21639	0.10942	-0.15878	0.35952	-0.00307	0.02327	-0.06785	-0.58185	-0.35751	0.56509	0.37756	-0.07203	0.34793	-0.19525	0.15053	0.34666	0.34457	-0.31454	-0.37302	0.92567	-0.09049
-0.61728	-0.11079	0.5277	-0.17066	-0.86368	-1.16191	0.05625	-0.58577	-0.22131	-0.42301	0.53671	0.07891	0.01131	-1.00616	0.43543	0.05839	-0.59316	-0.09119	-0.36999	-0.52183	0.44669	-0.30054	0.21044	0.16334	-0.21616	0.34513	-0.35744	0.14481	-0.57261	0.0962	0.46982	-0.78763
0.01201	0.82531	0.13692	-0.36646	-0.26123	-0.70995	-0.30656	-0.34288	-0.09511	-0.76215	0.83518	-0.36782	-0.32648	-0.45065	0.22642	-0.06606	-0.52293	-0.22425	0.34785	0.06183	0.63787	-0.3607	0.11632	0.5819	0.40089	0.19447	0.50252	0.24674	-0.2503	0.2899	0.55059	-0.62932
0.03046	0.26739	0.30534	-0.19714	-0.38476	-0.433	-0.19548	-0.27386	-0.33219	-0.17917	0.49281	0.37941	0.2116	0.23514	1.54816	0.09509	0.34269	-0.19352	0.50869	-0.00829	0.54528	0.31195	0.17875	-0.30707	0.03364	-0.2009	-1.08042	0.1291	0.08545	0.30208	0.45658	-0.38244
0.106	-1.28122	0.51309	-0.38954	-0.45844	-0.89712	-0.70687	-0.13602	0.30346	-0.3961	0.411	-0.04619	0.33573	-0.02778	-0.03724	-0.24641	-0.15866	-0.39312	-0.25365	-0.36931	0.34861	-0.09087	0.0751	-0.1074	-0.21595	-0.30116	-0.04233	0.15022	0.18644	0.67356	0.13378	-0.67184
-0.14804	0.26921	0.49664	-0.25339	-0.79794	-0.8885	-0.29507	-0.18748	-0.37958	-0.49624	0.3571	-0.02996	0.4168	-0.38797	-0.06197	-0.18429	-0.66632	0.28829	0.01828	-0.1181	0.69653	-0.34413	0.21338	0.01104	-0.02464	-0.81055	-2.02535	1.09826	-0.45546	0.62311	0.07981	-0.69185
0.03956	-0.74849	0.30232	-0.48923	-0.45491	-0.29476	0.09439	0.28596	0.34488	-0.26822	0.20357	0.07247	0.09041	-0.19153	0.56124	0.33867	0.12638	0.0117	0.47208	0.10792	0.80692	0.33374	0.05349	0.65071	-0.27546	-0.1117	0.13469	0.27305	0.07723	0.37861	0.31924	-0.63247
-0.19843	1.16507	0.36692	-0.65038	-0.44059	-0.48624	-0.4053	-0.37188	0.0266	-0.86828	-0.03489	0.04588	0.22333	-0.29724	0.38923	0.13269	-0.13221	-0.24552	0.51386	-0.08679	0.70244	0.22579	0.22134	-0.09024	0.60463	-0.23738	0.42622	0.07722	-0.43064	0.22215	0.47255	-0.4361
-0.04211	-1.11802	0.06383	-0.96602	-0.12465	-0.12556	0.08884	0.04714	-0.67082	-0.08173	0.55504	0.67709	0.31199	-0.14366	0.63918	-0.1533	-0.63346	-0.11743	0.56854	0.10646	0.18014	0.18173	-0.17516	-0.46447	0.26226	-0.26633	-0.03398	0.62461	-0.20963	0.71911	0.33582	-0.35164
-0.38927	0.55757	-0.18152	-0.86825	0.10677	-0.75735	0.49604	-0.55176	-0.69144	-0.2186	0.46672	-0.0256	0.10007	-0.21646	0.53003	-0.28511	-0.72097	-0.07371	0.05595	-0.03432	-0.88066	-0.19732	0.13757	-0.0029	0.77256	0.09925	0.04649	0.43275	0.17176	0.34174	-0.08013	-0.47046
0.08745	0.96401	0.22217	-0.34688	0.03046	0.03196	0.47083	0.18485	-0.38348	-0.05855	0.45873	0.73422	0.18383	0.44803	0.49526	-0.06945	-0.18239	0.30831	0.25387	0.14462	0.1034	0.0719	0.19024	0.52796	1.13771	-0.61983	-0.91889	0.59146	0.20789	0.34956	0.47106	-0.40902
-0.09172	-0.06831	0.03068	-0.54787	-0.37256	0.07755	-0.03624	0.28013	-0.33932	0.0629	0.39084	0.30252	-0.17742	-0.34191	0.11797	-0.08622	0.38127	0.14772	0.19898	-0.61099	-0.3918	-0.19417	0.27086	0.57525	0.74822	-0.66859	-0.3878	0.54195	0.10797	0.54301	-0.02296	-0.49389
-0.08925	-1.34053	0.34196	-0.3923	-0.59751	-0.31957	0.13363	-0.20647	-0.05972	-0.58669	0.47343	0.30468	0.4708	0.13462	-0.0173	-0.04258	0.09941	-0.15756	-0.01288	-0.2798	0.06893	0.13897	-0.02198	0.44888	1.0765	-0.29314	-0.69196	0.635	0.16677	0.34176	1.20524	-0.14735
-0.30244	-0.8232	0.65767	-0.24512	-0.41243	0.03019	0.16897	-0.43343	0.27123	-0.84136	0.28794	0.67693	0.32035	-0.06365	0.13531	-0.71382	-0.60346	0.20563	0.28637	-0.03993	0.31191	-0.59239	0.41631	0.78858	0.52742	-1.1491	-0.91731	0.81951	-0.37897	0.19187	0.53779	0.20775
-0.26883	0.06209	0.40429	-0.389	0.24462	-0.47259	0.12888	-0.00547	0.07596	-0.5438	0.40404	0.96336	0.20765	-0.04871	-0.05288	0.49452	0.19178	0.6015	0.31581	-0.13016	-0.06717	-0.21229	-0.33795	0.64101	0.92029	-0.82455	-1.17573	0.03144	0.19228	0.09212	0.93026	-0.11235
0.31047	-0.2475	0.44882	0.19034	-0.22422	-0.28351	0.2519	-0.44697	0.22756	-0.04192	0.20074	1.06535	-0.54158	0.73839	0.24045	0.66236	-0.01831	0.34671	0.37968	0.10023	0.74893	0.12988	-0.14361	0.3651	0.96123	-0.54927	-0.77165	0.33271	0.226	0.20289	1.49644	-0.33668
0.07101	-0.78666	0.37045	-0.20168	-0.41021	-0.44531	0.09846	-0.16589	0.22604	-0.80715	0.19423	-0.02107	0.29094	0.02557	-0.45599	0.32702	-0.19025	0.18251	-0.32048	0.49492	0.40467	-0.33542	-0.58743	0.39889	0.67548	-0.64173	0.35941	-0.03559	0.04115	0.15197	0.65144	-0.02765
-0.0043	1.47274	0.44943	-0.93758	-0.20404	-0.43602	0.17892	-0.55916	-0.30277	-0.3574	0.40379	0.65044	-0.02809	0.52369	0.01066	0.535	-0.52134	0.07521	0.26386	0.23186	0.64502	-0.08659	0.51627	0.16801	1.4058	0.28275	-3.62741	-0.25501	-0.13192	0.2827	0.51846	-0.0358
0.17189	0.76343	0.12517	-0.58126	0.03957	-0.45721	0.1875	0.09696	-0.53514	-0.60115	0.286	0.49767	0.23319	0.2605	-0.14057	0.33414	0.03933	0.17721	0.05626	-0.68189	0.50315	0.03812	0.23024	-0.08995	0.69786	-0.77554	-0.43242	0.3713	-0.56002	0.03141	-0.08845	0.28055
0.5112	0.35487	0.23792	-0.33411	-0.32617	-0.82787	0.2977	-0.41737	-0.05345	-0.2222	0.44548	0.80166	0.33754	-0.12789	-0.013	0.78353	-0.59869	0.6521	0.13031	-0.25811	0.14594	0.16952	-0.19931	0.24894	0.32603	-0.5889	-1.98786	0.07151	-0.07267	0.13167	0.2005	-0.28221
0.32487	-1.56649	0.15021	-0.30141	-0.02456	-0.27389	0.09033	-0.16347	-0.18453	0.12273	0.05449	0.20511	-0.25643	0.144	0.63405	0.92365	-0.56699	0.53403	-0.00783	0.16993	-0.10093	0.86556	0.26057	0.15974	1.13436	-0.71233	0.67334	-0.30881	0.22327	0.30763	0.69667	-0.5363
-0.10883	-0.26032	0.12093	-0.33905	0.06674	-0.04765	-0.16336	-0.5582	-0.44836	0.44083	0.23772	0.70728	-0.46749	-0.35082	0.08533	0.93227	-0.13499	0.90644	-0.08195	-0.25145	0.37407	0.55582	0.51663	0.25436	1.05286	-0.31043	-0.61516	0.61013	0.14361	-0.47675	0.2224	-0.6016
0.3813	0.5538	0.12517	0.24539	-0.34033	-0.21914	0.01959	-0.83533	-0.07272	0.59264	0.5956	0.90459	0.28313	-0.05779	0.20302	0.68837	-0.08531	0.28036	0.29878	0.16623	0.558	0.45796	0.56645	0.58241	0.8019	-0.36422	-2.81871	0.01185	0.00842	0.01496	1.07726	-0.06616
0.06585	0.49414	-0.48016	-0.66779	-0.80266	-0.32493	-0.22474	-0.74034	-0.00783	-0.13961	0.40535	0.30862	-0.12524	0.10273	-0.30301	-0.1772	-0.68324	0.73447	0.30996	0.52292	0.21923	0.10507	0.32586	0.61249	0.58894	-1.04313	-1.21818	-0.15024	-0.40541	-0.1541	0.61325	-0.25836
-0.02621	-0.97964	-0.21583	-0.44252	-0.31784	-0.308	-0.37508	-0.47408	-0.0711	-0.75736	0.59037	0.63309	-0.05681	-0.11799	0.40275	-0.02256	0.0947	0.83381	0.36238	0.88347	0.08048	0.03911	0.51842	0.50655	1.27049	-0.58867	-1.46528	0.45253	-0.42246	0.04076	0.59866	0.0469
0.24197	1.59317	0.16761	0.03696	-0.2068	-0.2329	0.01258	-0.16497	0.37559	-0.11651	0.85697	0.82951	-0.1015	0.12721	0.88889	0.53655	0.35027	0.67895	0.81342	0.57373	0.46345	0.92341	-0.01318	1.02071	1.08143	-0.00509	0.000385723	0.74239	0.34198	0.11297	1.4268	0.4169
-0.03976	-1.50149	0.10695	-0.63722	0.12847	-0.25917	-0.1039	-0.1138	-0.4564	-0.51967	0.57969	0.14965	-0.23261	0.07249	0.68873	0.67499	-0.01	0.67991	-0.0355	-0.06412	0.67118	0.61695	-0.03558	-0.17246	1.41052	-0.48414	-0.95411	-0.25163	0.27372	0.5012	0.5131	-0.40777
-0.19867	-0.44057	0.22439	0.09119	0.62344	-0.36118	-0.33738	-0.03972	0.19366	-0.48288	0.51681	0.58847	-0.6646	-0.23765	0.33291	0.87605	0.37451	0.12192	0.27345	-0.02445	0.48198	0.13067	-0.36895	-0.01015	0.96851	0.40357	-2.49046	-0.09668	-0.33848	-0.16362	1.11477	-0.57244
-0.06215	-1.06953	0.23248	-0.42513	-0.08767	-0.64952	-0.73608	-0.04556	0.40642	-0.68918	0.48323	0.50942	-0.48908	-0.56932	-0.11828	0.4416	0.35947	0.49228	0.46829	0.24394	0.71138	0.29063	0.0755	0.47211	1.01267	-0.38071	0.02587	-0.04391	0.19182	0.57324	1.0308	-0.95743
-0.17663	-0.06947	-0.07022	-0.18318	-0.03795	-0.68026	-0.29397	-0.42664	-0.56779	-0.44579	0.63487	0.84037	0.56625	0.12848	0.57081	0.57944	0.19965	0.98731	0.62484	0.13963	0.40867	0.59283	0.48264	0.50514	1.09406	0.01248	1.87887	0.05501	0.38686	0.62916	1.38447	-0.56835
0.12763	0.2623	0.70734	-0.17083	-0.46846	-0.66388	-0.37022	0.2245	-0.26976	-0.33495	0.1836	1.14287	0.36903	-0.20798	-0.39759	0.27344	0.27426	0.41896	0.73361	0.10305	0.45575	0.63962	0.34064	0.29079	0.39674	0.03031	-0.90589	-0.08179	0.27354	0.4822	1.25214	-0.83046
-0.07319	0.50767	0.52468	-0.42951	-0.62792	-0.3924	-0.8198	-0.52316	0.14281	-0.9276	0.33708	0.40757	-0.21257	-0.49804	-0.25476	-0.11563	-0.03463	0.52063	0.37668	0.18726	0.75897	0.05535	0.14796	-0.1833	0.81224	-0.19785	-0.85802	0.12415	0.0587	0.30744	0.92917	-0.59717
-0.59704	0.26348	0.21482	-0.03333	-0.26249	-0.43475	0.11618	-0.38923	-0.38097	-0.43903	0.58645	0.3863	-0.04671	-0.48965	-0.24817	-0.26508	-0.2424	-0.04736	0.55762	0.1579	0.21915	0.31987	0.45925	0.00403	0.55035	-0.58548	-1.27123	-0.38013	-0.77235	0.45051	0.6325	-0.68773
-0.48803	0.56561	0.70741	-0.33662	-0.26887	-0.66056	-0.06105	-0.14396	-0.01613	-0.5315	0.56249	0.73984	0.31282	-0.55294	0.44023	0.05148	-0.40281	0.01093	0.3072	0.45264	0.65839	-0.00351	0.22931	0.22408	0.78968	-0.26126	-1.00226	0.34606	-0.25451	0.30098	0.51512	-0.47035
-0.1342	-1.84196	0.54976	-0.17233	-0.25757	-0.55883	-0.38062	-0.38863	-0.24622	-0.5661	0.53726	0.64249	-0.21853	0.34723	0.00722	0.26757	-0.24548	0.24575	0.21736	-0.24325	0.23838	-0.46055	0.66621	0.4234	0.73042	-0.53206	0.76823	0.7019	-0.01106	0.14255	0.3476	-0.47377
-0.20956	-0.00942	0.50576	-0.11791	-0.32086	-0.38671	-0.19065	-0.24479	-0.58956	0.18239	0.76462	0.75005	0.000896753	0.18955	0.25255	-0.1343	-0.14311	0.25094	0.50769	0.00642	0.37919	0.39427	0.58374	0.59641	0.76965	-0.67548	-1.02159	0.51556	0.387	0.19496	0.22374	-0.54857
0.01507	-0.1044	0.36843	-0.59884	-0.48703	-0.71189	-0.63255	-0.94222	-0.39194	-0.43717	0.03212	0.33373	0.10786	0.32143	-0.16233	0.23112	-0.68069	-0.40623	0.34981	0.02215	-0.23251	-0.09465	-0.60011	0.40443	-0.0735	-1.05817	-0.64887	-0.2893	0.21151	0.05021	-0.38493	-0.94881
-0.52313	0.57685	0.16596	-0.09201	-0.65944	-0.39	-0.04493	-0.95462	-0.01365	-0.07499	0.30289	0.54538	-0.45397	0.24651	0.12173	-0.30399	-0.55275	-0.62822	0.26812	0.14242	0.59422	-0.21033	-0.28925	0.25392	0.55538	-0.90463	-0.77052	0.44821	0.0862	-0.000455311	0.4877	-0.4751
-0.21779	-0.33748	-0.26326	-0.60177	-0.79921	-0.40815	-0.2889	-0.11909	-0.34032	0.22418	0.19033	0.42254	-0.30853	-0.55289	-0.39235	-0.39398	-0.78313	-0.33599	-0.53774	-0.10436	0.20565	-0.46908	0.38227	-0.2198	0.78771	-0.78644	-1.27181	0.07968	0.12036	-0.36463	0.0142	-0.82491
0.34575	0.14286	0.53221	-0.37335	-0.10966	-0.42738	0.55911	0.03071	-0.14549	0.65591	0.44906	0.64851	0.26531	0.01233	-0.36283	-0.0614	0.33629	-0.12631	-0.50711	-0.53847	0.82029	-0.38022	-0.05378	-0.11882	0.56085	-1.05253	-0.59065	0.49092	0.58888	-0.04277	0.45363	-0.54042
-0.17544	0.64023	0.49814	-0.13382	-0.253	-0.28746	-0.09573	-0.55114	0.04698	-0.00148	0.70977	0.95397	-0.10375	-0.04446	0.07265	0.17426	-0.32027	-0.58679	-0.35977	-0.21238	0.1526	-0.28884	-0.08829	-0.23097	0.72364	0.10244	-1.70711	0.85009	0.03435	-0.24603	0.66692	-0.53848
-0.47092	0.31699	0.02557	-0.80135	-1.27004	-0.23077	-0.38017	-1.19242	-0.44827	0.3721	0.56568	0.88983	0.04444	0.87793	0.19424	-0.50203	-0.16381	-0.29671	-0.0807	-0.21649	-0.01967	-0.83325	-0.39915	0.23447	0.38686	-0.43883	0.68157	0.3135	0.27796	-0.10182	-0.14975	-0.21874
-0.29258	-1.30486	0.32148	-0.20098	-0.45506	-0.52809	-0.04489	-0.58034	-0.29561	0.61231	0.66522	0.81051	0.50884	0.16798	0.13062	-0.05006	0.47177	0.11734	0.23751	0.1438	-0.08825	-0.58206	0.35975	0.74612	0.24269	-0.84115	0.14836	-0.04954	-0.32741	0.1283	0.03203	-0.18752
-0.0467	0.15398	0.08059	-0.25952	-0.3373	-0.60182	-0.38917	-0.71356	-0.37606	-0.21362	0.69855	0.51965	-0.62937	-0.17857	0.13877	-0.8576	-0.34317	-0.16932	-0.40408	-0.49479	-0.80195	-1.19559	-0.55077	-0.67868	0.08637	-0.90737	-1.64343	0.14508	-0.32329	-0.67239	0.13715	-0.77124
-0.3752	-0.67865	0.32281	-0.01301	-0.44627	-0.83839	0.21874	-0.60998	-0.28657	0.02225	0.64092	0.38356	-0.30625	0.12589	0.16233	-0.1536	0.2283	-0.30751	0.36501	-0.67895	-0.49534	-1.04845	0.01677	-0.7361	0.30919	-0.98487	-1.5821	0.02481	-0.11497	-0.35213	0.14139	-0.81882
-0.67281	-0.08949	0.3479	-0.80059	-0.35437	-1.3148	-0.11792	-0.91554	-0.49497	-0.07195	0.33545	0.24761	-0.35509	-0.00735	-0.25102	0.26179	0.56037	-0.38665	0.06783	-0.20666	-0.3581	-0.62433	0.11006	-0.08527	0.1825	-0.56026	-2.05232	0.04066	-0.2049	-0.40129	0.53145	-0.73281
-0.39692	0.48477	0.27491	-0.08869	-0.48597	-0.63136	0.20873	-0.15335	-0.13348	0.73036	0.43024	-0.00497	0.38866	0.14556	0.0296	0.4465	0.15078	0.57344	0.16582	-0.01715	0.25428	-0.25835	0.06151	-0.55504	0.13969	-0.20519	0.2697	-0.00953	0.00337	-0.62549	0.37513	-1.05156
0.12671	-0.01213	-0.1647	-0.12797	-0.39533	-0.60865	0.25849	-1.0925	0.28974	0.17568	0.12025	0.52283	0.42481	-0.01546	-0.04436	0.76914	-0.02335	0.14725	-0.25795	-0.63132	-0.26259	-0.19003	-0.0306	-0.09266	0.13993	-0.57879	-1.0206	-0.25147	0.13921	-0.50722	-0.11032	-1.04382
-0.11612	0.34443	-0.07587	0.27237	-0.56429	-0.99318	0.29322	-0.42536	-0.47562	0.00349	0.20808	0.77079	-0.02419	-0.11064	0.15397	0.01049	-0.27805	-0.02492	0.16164	-0.0155	-0.41069	-0.52242	0.75966	-0.21511	-0.00854	-0.86844	-1.85692	0.33399	0.19989	-0.38854	-0.09108	-0.95149
0.17642	-2.11423	-0.2993	0.14011	-0.92828	-0.72056	-0.07021	-0.5017	-0.41674	0.21782	0.3989	0.07192	0.1396	0.00329	0.48078	0.34218	0.14514	-0.19018	0.21983	-0.02947	-0.95698	-0.16056	-0.13757	-0.07726	0.16095	-0.69123	-0.5182	0.11914	0.40344	-0.41393	0.47905	-1.46639
0.17923	-0.38412	-0.3473	0.80029	-0.25363	-0.46719	-0.20998	-0.79726	0.30261	0.04345	0.69769	-0.00971	0.44975	0.06457	0.73735	-0.07958	0.06453	0.04122	-0.72268	-0.20224	-0.65208	-0.19616	-0.21467	-0.18235	0.21002	-1.05964	-0.42286	-0.1213	0.14558	0.10678	0.33212	-1.30696
0.10982	-0.0408	0.09751	0.48237	-0.19166	-0.43993	0.22003	-0.65687	0.3305	-0.05002	0.35384	-0.6531	0.8492	0.36403	0.16642	0.15669	-0.11103	0.23012	0.37648	-0.10202	-0.38992	0.01555	0.24257	-0.74339	0.56168	-1.24894	0.33916	0.481	0.24875	-0.26159	0.50372	-0.57031
-0.20339	0.91645	-0.86784	-0.56072	-0.27598	-0.58884	0.08573	-0.5655	-0.58034	-0.22124	-0.28961	-0.83896	0.19306	0.0211	-0.06188	-0.77081	-0.66151	0.3551	0.03897	-0.29671	-0.57468	-0.44154	-0.08145	-0.40695	-0.00643	-0.70539	-1.1493	-0.27005	-0.56004	-0.89792	0.22201	-0.99497
0.23555	0.53358	-0.66128	0.48474	-0.16859	-0.34132	0.85478	-0.52942	-0.03949	0.60901	0.45909	0.38411	0.62411	0.56649	0.15287	0.27949	0.39899	0.81488	-0.09741	-0.07	0.20599	0.19226	0.72893	-0.30559	0.74624	-0.77099	-0.87166	0.45053	-0.4661	-0.61668	0.73824	-0.25411
-0.21646	0.58209	-0.92598	-0.37967	-0.62632	-1.18116	0.0942	-1.15056	0.06388	0.74572	0.0391	0.51943	-0.03122	-0.05505	0.10449	-0.53866	0.44092	0.48292	0.0919	-0.16706	-0.19721	0.03163	0.27717	-0.23902	0.8508	-1.08846	-0.74849	-0.0021	-0.32255	-0.44371	0.18443	-0.64866
0.16258	2.38822	-0.83761	-0.07084	-0.57265	-0.4129	-0.03128	-0.17288	-0.06974	0.84842	0.97517	0.93162	0.55338	0.52217	0.32545	-0.23762	0.37551	0.38102	0.74693	0.17222	-0.18125	-0.27738	0.90448	-0.09161	1.08702	-0.73077	0.20833	0.48051	0.01597	-0.3566	0.69289	-1.1177
0.28417	-0.26907	-0.43805	0.1639	-0.13671	-0.51696	0.27917	0.08443	-0.39696	0.30402	0.61317	0.03205	0.11638	-0.06027	0.2286	-0.12871	0.22578	0.11874	-0.08658	0.1239	-0.27599	0.11058	0.59973	-0.55318	0.36405	-0.49802	-0.97365	0.78303	0.0508	-0.33924	0.49297	-0.96755
0.10649	1.61528	-0.24393	-0.24683	0.05652	-0.62908	0.19026	-0.23575	0.33068	-0.11744	0.87324	0.83142	0.26063	0.31574	0.86979	-0.24546	0.42005	-0.02695	0.15192	0.12781	-0.82901	-0.5925	0.40194	-0.30869	0.51722	-0.57558	-2.0089	0.73475	0.16124	-0.31085	0.36408	-0.34165
0.16424	2.169	-0.23511	0.14978	0.153	-0.11857	0.32206	-0.24526	0.03675	0.55053	0.7877	0.73408	0.67194	0.52529	0.57793	-0.34217	0.34071	-0.09492	0.28281	0.69577	-0.18716	-0.25818	0.44187	-0.02017	0.91373	-0.43265	-2.00973	0.5064	0.0533	-0.57975	0.13149	-0.41809
0.13889	2.73669	-0.62454	-0.90581	0.08789	-0.69571	-0.67383	-0.62818	0.01377	0.98277	0.48112	0.13758	-0.24239	-0.53894	0.47686	-0.47836	0.04815	-0.41558	0.35682	0.21403	-0.29578	-0.31046	0.01543	0.12071	0.94258	-0.59051	-4.65485	0.39111	-0.37567	-0.77694	-0.44326	-0.5639
-0.17437	1.8731	-0.68196	-0.05924	-0.24834	-0.35366	-0.09876	-0.38535	-0.22739	1.22106	0.35352	0.34245	0.156	-0.02064	0.10977	-0.62449	-0.26462	-0.12231	0.63364	0.09158	-0.03587	-0.1344	-0.21481	0.17092	0.30913	-0.82904	-1.33858	0.62032	-0.25714	-0.81477	-0.00426	-0.31032
0.04518	-0.43267	-0.59592	-0.53914	-0.02736	-0.25879	-0.25248	-0.77345	-0.01094	0.58476	-0.01434	0.7262	0.13793	0.40574	-0.26881	-0.35854	-0.13014	0.21683	0.29507	0.26718	-0.03306	-0.09682	-0.16127	0.3501	0.65579	-0.89373	-0.22541	0.72572	0.01207	-0.33499	-0.13626	-0.71571
-0.33881	0.73905	-0.67599	-0.32467	0.21309	-0.02417	-0.17691	-0.81698	0.35392	-0.16901	0.40318	0.82493	0.03241	0.36377	0.15982	-0.22073	-0.35077	0.22225	0.47708	-0.27438	-0.0529	-0.64658	-0.43213	-0.24147	-0.1911	-0.83161	-0.82191	0.52904	-0.56734	-0.51477	-0.1693	-0.52089
0.03904	2.14131	-0.26913	0.35408	-0.19486	-0.29101	0.08251	-0.77173	0.46676	-0.06343	0.5332	0.4847	0.59328	0.13945	0.5102	0.17501	0.19095	0.33893	-0.1858	-0.51689	1.1795	0.29584	-0.05243	-0.06852	0.0928	-0.42516	-0.09654	0.34464	0.02977	-0.92816	0.52153	-0.40306
0.07447	1.8052	-0.79662	0.03785	0.24553	0.4445	0.3325	-1.10309	-0.44288	0.3697	0.4573	0.25717	0.89616	0.47823	0.02109	-0.10537	0.34181	0.8709	0.33579	0.07262	0.27861	0.25557	0.51917	-0.16588	-0.12726	-1.09713	-1.05505	0.43986	-0.13521	-0.05972	0.30551	-0.80637
0.74147	-0.48191	-0.83729	-0.85422	-0.09451	-0.03414	-0.36108	-0.75852	0.19936	0.66759	0.72935	0.53653	1.1265	0.22892	0.22637	0.05295	-0.26857	0.2817	0.42219	-0.33635	0.65538	-0.11931	-0.51615	-0.24082	0.18632	-1.29282	-2.22923	0.98325	-0.26818	-0.33931	-0.48731	-0.68194
0.47581	0.72127	-0.77917	0.15733	-0.28353	-0.23757	-0.27676	-0.44859	0.63791	-0.07877	0.61166	0.55978	0.83568	0.26216	0.06677	-0.07158	0.22403	0.31448	-0.12068	0.1648	0.23663	0.28028	0.0284	0.18092	0.06231	-0.37112	-1.79531	1.08296	0.11796	-0.84616	-0.51164	-0.79642
0.25716	-1.30393	-0.10596	-0.01961	-0.03394	-0.09074	-0.18457	-0.51924	-0.45163	0.28163	0.4295	0.26321	0.02964	0.30811	-0.05467	-0.20944	0.06746	0.28635	0.03094	0.41715	0.93866	0.55899	-0.13621	-0.18873	0.02844	-1.11	-0.80037	1.21471	-0.17297	-0.44498	-0.33278	-0.71657
-0.10144	-0.27281	0.09322	-0.13707	-0.39936	-0.03845	-0.60977	-0.34697	-0.31854	0.59216	0.40297	0.31066	0.50605	-0.11506	0.44097	0.03452	-0.12083	0.41064	0.30249	0.2053	0.36171	0.40078	-0.27398	-0.41431	0.22813	-0.63662	-1.66896	0.74254	-0.24069	-0.34775	-0.23378	-1.10339
-0.34895	-0.93295	0.06287	0.28282	-0.35319	-0.06112	-0.10434	-0.19136	0.32739	-0.05264	-0.18428	0.78756	0.26367	0.05152	-0.1332	-0.19156	-0.32475	0.05486	0.12727	0.1031	-0.32329	0.37401	0.09035	-0.76581	0.27495	-0.61745	-0.70625	0.40736	-0.28006	-0.49357	-0.13815	-1.14033
-0.15603	-2.38238	-0.57206	0.06345	-0.7583	-0.64847	-0.14219	-0.33294	0.21998	-0.16792	-0.07551	0.9338	-0.08278	-0.11152	-0.13953	0.01455	0.02869	0.1574	-0.20405	0.10798	-0.00694	-0.09752	-0.35113	-0.90746	0.34468	-0.92262	-0.9688	1.14202	-0.09117	-0.17272	0.29699	-1.22307
-1.04031	-2.47021	-0.50636	-0.82128	-0.72452	-0.61702	-0.60823	0.10089	-0.04677	0.07026	0.06908	0.67035	0.01792	0.21836	0.30342	0.33298	0.03434	0.52877	0.17625	0.14508	0.43231	0.08028	-0.23315	-0.69769	0.16033	-0.50843	-1.43904	0.87604	0.00258	-0.30665	-0.11211	-0.93539
-0.73153	-0.82802	-0.68485	-0.58017	-0.57753	-0.50651	-0.3418	-0.58291	0.12059	-0.26394	0.14472	0.19883	-0.3272	-0.0932	-0.38402	0.25176	0.44827	0.31312	0.39819	0.47308	0.36682	-0.34738	-0.28002	-0.28033	0.54	-0.67854	-1.32289	0.63196	-0.44288	-0.47232	0.31287	-1.29845
-0.19479	-0.69702	-0.28326	-0.34196	-0.11521	-0.70424	0.35387	-0.08818	0.48639	-0.02962	0.15943	0.56317	-0.62139	-0.00403	0.41197	0.12774	0.19907	-0.20881	0.30559	0.26954	0.65102	0.15614	0.08524	-0.13434	1.05044	-0.36629	-1.45585	0.7439	0.03413	-0.0252	0.12552	-1.07627
-0.661	-0.12011	-0.60155	0.12194	-0.61828	-0.51673	-0.71724	-0.20285	0.06462	-0.32952	-0.42497	0.16596	-0.23141	0.20353	0.55339	0.20441	-0.58815	-0.34862	0.39374	0.41079	0.34977	0.08783	0.56193	-0.12379	0.48519	-0.39689	-0.37452	0.82547	-0.36064	-0.68511	-0.06409	-1.31068
-0.32448	-0.47478	-0.89507	-0.33452	-0.26282	-0.55809	-0.21138	-0.62152	-0.16525	-0.46877	-0.89656	-0.17024	0.16718	0.09659	-0.13772	0.38547	-0.50209	-0.35338	-0.58152	-0.21288	0.04317	-0.16468	-0.26557	-0.65348	0.17893	-0.80817	-2.13522	0.39593	-0.83296	-1.04371	-0.1453	-1.14952
0.33955	0.19312	-0.47446	0.18997	-0.12125	-0.6532	-0.26107	-0.05121	0.42883	0.05531	-0.11424	0.37515	-0.3607	-0.12477	0.74211	0.41411	-0.10513	0.17198	0.26217	0.48269	0.31212	0.42689	0.65594	-0.19338	0.14364	0.07674	-0.97695	0.92654	0.03451	-0.2777	0.3495	-0.48892
-0.04372	1.65301	-0.57502	-0.19494	-0.34255	-0.06958	-0.52037	-0.40089	0.68646	0.33621	-0.02112	-0.0282	0.07074	-0.15732	-0.10884	0.31637	-0.006	-0.03897	-0.18363	0.17857	-0.18866	0.00256	0.15804	-0.69145	0.39202	-0.26855	-1.1569	0.55179	-0.33478	0.0475	0.20468	-0.99773
-0.02677	1.01833	-0.89204	-0.48334	-0.78263	-0.66428	-0.40528	-0.32729	0.00946	0.04623	-0.37576	0.33205	-0.70533	-0.40228	0.33001	0.50972	0.39052	-0.35927	0.12737	-0.21437	0.89321	0.20217	0.06001	-0.80964	0.1312	-0.77694	-1.92439	-0.18984	0.03313	-0.44226	-0.07876	-1.0212
-0.22232	-1.25411	-0.21505	-0.32872	-0.54705	-0.88385	-0.45909	-0.82548	-0.40138	-0.02871	-0.63869	0.23261	-1.32285	-0.47563	0.27464	0.39187	0.45649	-0.0444	0.31854	-0.0106	0.13848	-0.09218	-0.67676	0.00787	0.5789	-0.4798	-0.79876	0.64111	-0.13994	-0.25157	0.87243	-0.9613
-0.08503	-0.82361	0.29936	-0.1163	-0.3311	-0.72359	-0.04102	-0.87201	0.00334	-0.10198	-0.15786	0.59468	-0.58536	-0.14892	0.34625	0.42785	0.38064	0.04407	0.44647	-0.16054	0.54969	0.22352	-0.15763	0.00702	0.81641	-0.3324	0.34597	0.48655	-0.20213	-0.80273	-0.20007	-0.83848
-1.09253	-0.56955	-0.21411	-0.10292	-0.54741	-0.85551	-0.91598	-1.09775	0.03358	0.36795	-0.36408	0.42979	-0.82767	0.13439	0.48023	-0.36882	0.01455	0.18573	0.14236	0.06332	0.52765	0.02829	-0.2957	-0.00998	0.31005	-0.21827	-2.48854	0.35464	0.14857	-0.78329	0.17056	-0.9012
-0.34181	-1.84991	0.13264	0.27779	-0.02648	-0.19582	-0.49087	-0.41981	0.12277	0.45642	0.05049	0.88744	-0.04072	-0.00175	1.16822	0.40389	0.47581	0.36506	0.29788	0.11979	0.93565	0.25504	0.35818	0.18335	0.58599	-0.14088	-3.57183	0.84153	0.14217	-0.7413	0.50801	-0.46208
-0.0696	-0.4234	-0.28445	-0.45638	-0.51905	-0.31795	-0.32116	-1.1904	0.08228	-0.22957	-0.26261	0.56291	-0.17557	0.60189	1.10373	-0.31743	-0.04769	0.2221	0.38794	0.19416	0.2069	-0.09836	0.13526	-0.25501	-0.4113	-0.13148	-0.35668	1.12831	0.11207	-0.40195	0.22141	-0.28579
-0.70974	-0.39638	-0.52961	-0.32391	-0.90677	-0.34776	-0.72967	-1.05792	-0.44581	0.3012	-0.06301	0.24572	0.22555	-0.08457	0.76821	0.12771	-0.34825	-0.13097	0.15011	0.16239	0.19808	-0.20703	-0.27843	-0.10496	-0.50823	-0.60208	0.84543	0.87523	-0.14244	-0.65673	0.4495	-0.67594
-0.51726	-1.53396	-0.23579	-0.82488	0.16083	-0.74279	-1.07096	-0.80259	-0.28365	-0.16698	-0.01754	0.55586	-0.60951	-0.09116	0.39798	0.32457	-0.29205	0.36099	0.22913	-0.35306	1.14026	0.53823	0.09438	-0.74306	0.19419	-1.17869	-0.30998	0.54433	0.18249	-0.85022	0.05681	-0.58669
-0.31236	-0.64824	0.38654	-0.43443	0.09875	0.02557	-0.86816	-1.08367	-0.53385	-0.73857	0.19205	0.74829	-0.51187	-0.13429	0.54039	-0.14046	-0.31735	0.85316	0.02131	0.23798	0.79276	0.09942	0.20198	-0.5913	0.40372	0.09421	-0.45524	0.8781	-0.07554	-0.82807	0.34185	-0.72577
-0.34076	-0.92467	0.69204	-0.27528	-0.70102	-0.40061	-0.40246	-0.34938	-0.12014	-0.68249	0.09426	0.32103	-0.36412	-0.3559	0.84352	-0.02221	-0.14429	0.22252	0.40625	-0.25407	0.12249	-0.18259	-0.26273	-0.03718	0.36127	-0.31167	-0.46395	0.57822	0.61551	-0.25926	0.21694	-1.07234
0.19236	-0.57583	0.45171	-0.42908	-0.04431	-0.0667	-0.67903	-0.63995	-0.30658	-0.57459	0.2874	0.47428	0.09509	-0.30418	0.65005	-0.92378	0.57179	0.16431	0.1619	0.16978	-0.30565	0.21693	-0.40372	-0.2885	0.11344	-0.74699	-1.08393	0.20024	0.08218	-0.51933	0.1827	-0.47775
0.37721	0.69138	0.59347	-0.07506	-0.36031	-0.07644	-0.73643	-0.89403	0.0494	-0.49934	0.44827	0.34633	-0.00175	-0.45223	0.84639	0.08698	0.16915	0.66612	0.21262	-0.43247	0.27077	0.64301	-0.12045	0.25856	0.71482	-0.54878	1.61712	0.91311	0.46558	-0.27607	0.5091	-0.50847
-0.1037	-0.22453	0.26785	0.22495	-0.28604	-0.53104	-0.05581	-0.81052	0.28755	-0.64743	0.59015	0.44107	0.10356	-0.16748	0.97451	0.08939	-0.48196	0.56111	0.50111	0.2286	0.55576	0.67817	-0.16004	0.42303	0.32873	-0.38485	-0.82564	0.55481	0.14122	0.26218	0.26701	-0.99137
-0.15021	-0.66792	0.16817	-0.224	-0.3813	-0.00657	-0.0142	-0.96287	0.48819	-0.34452	-0.00522	-0.26919	-0.00367	-0.49283	0.91168	-0.75835	-0.3781	0.86799	0.14904	-0.46984	0.15441	0.11575	-0.00903	-0.2017	-0.22548	-0.82956	-0.50989	0.31585	0.34075	-0.56338	-0.28276	-0.60354
-0.28048	0.23136	-0.17228	0.00911	0.02322	-0.41606	0.01519	-1.04485	-0.08582	-0.1382	0.04258	-0.0667	0.25946	-0.38687	0.91201	-0.62768	-0.10684	0.58934	0.18454	-0.44166	-0.39095	0.17949	0.08222	-0.45928	-0.36814	-0.96004	-0.12458	0.01693	0.19254	-0.12909	0.000259586	-0.75466
-0.11566	-0.39574	-0.04907	-0.15599	-0.45825	-0.7065	-0.49477	-1.29835	-0.59666	-0.62369	0.06491	-0.29505	-0.29242	-0.46941	0.05887	-0.48367	-0.58805	0.67631	-0.06365	-0.01455	0.15493	-0.23869	-0.18392	-0.96501	-0.07184	-0.72181	-0.1763	-0.00804	0.24529	-0.52193	-0.44708	-1.25272
0.15644	1.8116	0.13912	-0.15032	-0.35835	-0.54792	-0.41806	-0.60639	-0.20485	-0.41353	-0.25848	0.56207	-0.47555	-0.54902	0.43426	0.07018	-0.25112	0.48266	0.01525	-0.38166	0.51285	0.27382	-0.02757	-0.4421	-0.32391	-0.2836	-0.76267	0.01378	0.3242	-0.52212	0.00507	-1.12876
0.7975	0.5039	0.35222	-0.64505	-0.83312	-0.6472	-0.78052	-0.61844	-0.29384	-0.50212	0.37953	0.72622	-0.08335	-0.56314	0.77939	-0.40145	-0.53175	0.20783	0.09205	-0.06498	0.85236	0.38859	-0.22935	0.18898	-0.19715	-0.5204	-1.31265	-0.03602	-0.15816	0.05691	0.06727	-1.10409
0.18675	-0.03396	0.50447	-0.19056	-0.69018	-0.14081	-0.02959	-0.74505	-0.73597	0.09459	0.27291	0.2709	0.62485	-0.52657	0.59107	0.14005	-0.23519	0.66952	0.43973	0.14958	1.22404	0.64685	0.00333	-0.33975	-0.1716	-0.35361	2.00751	0.26415	0.58214	-0.08639	0.71669	-1.04374
-0.1344	-0.62118	0.55952	-0.26735	-0.49591	-0.04164	-0.57023	-0.31893	-0.30061	0.07483	0.16312	0.71938	0.08419	-0.27199	0.83958	-0.1785	-0.0785	0.97048	-0.01497	-0.0662	0.85187	-0.21974	0.1159	0.19592	-0.21676	-0.47049	-0.8751	0.71791	0.23402	-0.38591	0.25227	-1.10146
-0.0205	-0.40802	0.42285	-0.34727	-0.57307	0.28227	-0.56516	-0.56078	0.06242	-0.63109	-0.28143	0.94823	-0.35203	-0.25042	0.59464	0.31193	-0.18507	0.69772	-0.07925	-0.64636	1.38146	0.06375	-0.08589	-0.11228	0.13941	-0.14139	0.35235	0.49826	0.1271	-0.37575	-0.35249	-0.70238
-0.4006	-0.42116	0.37061	-0.38792	-0.79071	-0.34967	0.0464	-0.70032	0.1382	-0.37442	-0.34778	0.51224	-0.37054	-0.13923	-0.06967	-0.45518	-0.58277	0.36572	0.04006	-0.1534	0.62256	-0.16117	-0.42165	0.17428	0.39696	-0.60904	-0.25272	0.26805	0.52076	-0.48718	-1.1198	-0.55201
-0.30726	-0.57759	0.27689	0.15171	-0.60774	0.01907	-0.26499	-0.03517	0.62264	-0.17856	-0.03285	0.51261	-0.33999	-0.24318	0.59686	-0.3921	-0.32646	0.99759	0.23518	-0.18098	0.45767	0.20277	0.14754	-0.24238	0.09567	-0.13939	-0.18929	0.46134	0.44022	-0.96523	-0.75971	-0.64509
-0.74464	0.56489	-0.01042	-0.71683	-0.76435	-0.43611	-0.56527	-1.19334	-0.05528	-0.08394	0.28379	0.42033	0.04444	-0.22143	0.50223	-0.20532	-0.14658	0.68845	-0.56718	-0.44996	0.47246	0.54508	0.0435	-0.15012	-0.11398	-0.45956	-0.26788	-0.06685	0.6601	-1.13399	-0.21666	-0.62178
0.25659	1.43103	0.09311	-0.13827	-0.54634	-0.42478	-0.42501	-0.54696	0.30921	0.69985	0.23267	0.94571	0.71363	0.40541	0.58977	-0.3601	0.12112	1.02045	-0.32011	-0.09876	0.99573	0.76038	0.25585	0.10944	0.7444	0.35809	-1.53322	1.04105	0.58492	-0.3771	0.46083	-0.5806
-0.68213	-2.27281	0.28015	-0.35235	-0.36301	-0.30313	-0.24764	-0.61667	0.03408	-0.27515	0.32568	0.36432	0.17375	0.0459	0.37964	0.39056	-0.26401	0.43461	-0.30555	0.1746	1.02511	0.34268	0.22253	-0.01941	0.06423	0.18531	0.35913	0.59124	0.69682	-1.15595	-0.3875	-0.81087
-0.58817	-1.83639	0.16364	-0.02227	-0.69062	-0.05404	-0.19307	-0.77442	0.13066	-0.46317	0.56445	1.10465	-0.2363	-0.12886	0.32557	-0.20727	-0.10989	0.88742	-0.20026	-0.51168	0.71243	0.51806	-0.43983	0.12076	0.47536	0.25699	-0.27755	1.07856	0.43228	-0.59652	0.1049	-0.27478
0.38036	-0.62555	-0.07385	0.5771	-0.26981	0.10064	-0.1445	-0.88388	-0.02359	-0.20823	0.19099	0.80239	0.29353	-0.20983	0.32926	0.00963	-0.21263	0.67645	0.12927	-0.2407	0.64032	0.23162	-0.13875	0.29079	-0.33337	-0.25147	0.71332	0.61501	0.08392	-0.37347	0.21228	-0.69831
0.25035	0.64379	0.06975	-0.36888	-0.52808	-0.2297	0.3137	-0.77588	-0.27335	-0.54952	-0.09406	0.40351	-0.18367	0.09114	0.52729	0.31123	0.28824	0.56024	-0.47409	-0.00805	0.50173	0.13377	0.31864	-0.18241	0.47733	-0.65845	-0.7683	-0.1683	-0.21405	-0.7153	0.37722	-0.00624
-0.31671	-1.29115	0.1128	0.10939	0.07683	-0.17032	0.00791	-0.57292	0.34293	0.04769	0.3961	0.87274	0.00764	0.27244	0.93522	0.0695	0.68166	0.35906	-0.18215	-0.1185	0.70427	0.59936	-0.04662	0.17679	0.2683	0.13552	-0.73162	0.69475	0.40243	0.00112	0.55603	-0.07291
-0.42079	-0.57155	-0.39844	-0.11656	-0.33937	-0.43083	-1.03438	-0.88574	-0.17075	-0.30236	-0.00594	0.3591	-0.39768	-0.53671	0.54672	-0.44544	-0.35493	0.49908	-0.81325	-0.6789	0.082	-0.04236	-0.58289	-0.51791	-0.24	-0.18147	-0.65758	0.06129	-0.05479	-0.36025	0.04924	-0.64872
-0.51696	0.44466	-0.09177	-0.4416	0.11339	-0.53235	-0.38679	-1.10547	-0.26795	-0.20592	-0.09007	0.43513	-0.70969	-0.15133	1.17064	0.18598	0.05616	0.20517	-0.08149	-0.34899	0.43997	0.34074	-0.2237	-0.17234	0.12837	-0.51332	-1.26927	0.22277	0.12969	-1.42947	-0.70668	-0.33972
0.12859	1.68063	0.15378	0.19333	0.40387	0.27102	-0.37557	0.024	0.44633	-0.04175	0.13822	0.97994	-0.14007	0.44412	1.64135	0.53644	0.20922	0.51029	0.25153	0.49803	0.88327	0.73854	-0.23053	0.28411	0.06863	0.26561	1.78125	0.90209	0.39555	-0.5303	-0.08491	0.01731
-0.19362	1.91354	-0.43519	0.14855	-0.30745	0.31603	-0.33024	-0.25865	-0.28847	0.25555	0.09749	1.01303	-0.39486	0.51829	1.38511	0.33734	0.02123	1.03989	0.249	-0.07622	0.71031	0.81993	0.39868	-0.13572	0.21596	0.3466	1.54081	0.93533	0.17007	0.20453	0.73991	-0.35722
0.34271	-0.55649	-0.18628	0.15691	-0.5715	-0.14783	-0.3883	-0.30247	-0.37594	0.01827	-0.36205	-0.21571	-0.71772	-0.11669	0.47376	0.27451	-0.37224	0.85202	-0.07433	0.16683	0.53378	0.69514	-0.21788	0.15044	0.1074	-0.13299	0.15033	-0.13485	0.75298	-0.38205	-0.1006	-0.2129
0.06222	-0.26248	0.02322	-0.20863	-0.33093	-0.18236	0.03084	-0.07672	-0.00333	-0.60819	0.13522	0.49216	-0.24953	0.63926	0.87331	0.21581	0.66362	1.2709	0.24817	0.46871	0.64411	0.75405	0.26213	0.15167	0.56772	0.06794	1.47163	0.45262	0.62005	-0.01309	-0.01229	-0.1853
0.38473	-0.5178	0.29968	0.15544	-0.29068	0.17417	-0.00761	0.0654	-0.24455	-0.45055	0.25815	0.9519	0.15723	0.5503	1.43989	0.03034	0.91671	1.02179	0.5583	0.35136	0.89922	0.88031	0.53593	-0.12227	0.56419	0.4132	1.27612	0.6305	0.74274	0.29547	-0.09508	-0.23981
0.04096	-0.30142	0.10357	0.21236	-0.36938	-0.06157	0.06067	-0.25977	-1.33069	-0.89705	0.02378	0.56779	0.16289	0.54257	0.87138	-0.09319	0.31099	0.45713	0.26724	-0.10389	0.20178	0.79564	-0.37037	-0.29756	0.33147	0.14258	1.65472	0.17335	0.68987	0.04162	0.33476	-1.14715
0.2987	-0.59475	-0.44213	0.56847	-0.09889	-0.38543	0.44717	-0.05278	-0.83312	-1.2119	-0.00508	0.43832	-0.38123	0.48729	0.5739	-0.35514	0.74602	0.37084	0.00385	-0.31281	0.50012	0.43955	0.43808	0.06347	0.70226	0.0138	-0.71951	-0.28653	0.32099	-0.20798	0.0498	-0.32951
0.03258	-1.18086	-0.26651	0.26883	-0.41156	-0.75836	-0.1771	-0.57808	-0.62472	-0.97407	-0.18739	0.41033	-0.26789	-0.00129	0.38954	-0.08623	0.58736	-0.03145	-0.48235	-0.2823	0.15454	0.36047	0.21764	-0.0982	0.21335	0.04093	-2.83181	-0.38952	0.10825	0.12605	-0.20963	-0.52902
-0.22965	2.09246	-0.60925	0.00589	-0.53452	-0.42765	0.31897	-0.49445	-0.84096	-0.55304	-0.76728	0.01976	-0.59723	0.25503	0.04495	0.35573	0.10285	0.10618	-0.19645	-0.43547	0.04273	0.18905	0.3843	0.09623	-0.00232	-0.2826	-1.72886	0.0444	0.11866	-0.06026	0.03436	-1.05818
0.17342	-0.50423	0.44334	0.11645	-0.58858	0.21976	0.11457	-0.35742	-0.67828	-0.35628	0.06126	0.11714	-0.21672	0.48151	0.80324	0.1476	1.02463	0.2238	0.32827	-0.35412	0.59683	0.29092	0.65029	0.63802	0.63346	-0.59121	-2.05823	0.04246	0.70108	-0.35614	0.75333	-0.22482
-0.40395	-0.43017	-0.35723	-0.23417	-0.27867	-0.62012	0.00997	-0.94983	-0.59932	-0.83273	-0.40482	0.23237	0.26707	-0.28787	-0.05908	-0.00792	0.44413	-0.02565	-0.2232	-0.59089	0.13686	0.37523	0.23512	0.03589	0.22463	-1.21427	-2.05211	-0.00306	0.35525	-0.8527	0.09822	-1.00853
-0.50817	-0.29773	-0.42023	-0.71274	-0.35893	-0.70219	0.36225	-0.72163	-0.77166	-0.18239	-0.46827	0.14558	-0.37118	-0.28859	-0.00639	0.46022	0.42232	-0.25982	-0.0031	-0.01017	-0.41359	0.31429	0.29885	-0.23598	0.0574	-0.66964	-0.17899	-0.04554	-0.02654	-0.7308	0.01506	-0.61043
-0.59207	-0.92912	-0.70696	-0.39955	-0.06831	-0.24544	-0.16929	-0.98319	-0.66322	-1.05242	-0.3128	0.25606	-0.10869	-0.15924	-0.76353	0.0123	0.06706	-0.15083	-0.25696	-0.94884	-0.4565	-0.06997	0.10093	-0.6482	-0.54102	-0.32946	-1.8768	-0.05955	0.11433	-0.54008	-0.72087	-0.81488
-0.09644	1.26749	-0.06463	0.15536	-0.45297	-0.22325	0.04455	-1.14107	-0.56089	-0.59135	-0.01765	0.42559	0.58473	-0.45677	0.30164	0.22943	0.40471	0.23295	0.08792	-0.92865	0.17627	0.53219	-0.06506	0.01128	0.1146	-0.31011	0.92697	0.27559	0.31313	0.24547	0.02131	-0.55687
-0.1266	-1.40419	-0.68585	-0.40917	-0.22652	-0.84418	0.24158	-0.9852	-0.38531	-0.21115	0.00483	-0.0572	0.08734	-0.012	0.57851	-0.14904	0.24489	-0.05386	-0.14485	-0.73705	0.78137	0.26902	-0.05783	-0.23431	0.01855	-0.05022	-0.46011	0.29277	0.5603	-0.01125	0.22389	-0.93326
-0.10559	0.05396	-0.75241	0.08978	-0.52414	-0.16831	0.19346	-0.66837	-0.66259	-0.36097	-0.05574	0.2726	0.01005	-0.06259	0.27797	0.10497	0.48236	0.24023	-0.82858	-0.12742	1.46665	0.63835	-0.17457	-0.19889	-0.23699	0.34876	0.2739	0.09182	0.6432	-0.26377	-0.31651	-0.83431
-0.09341	0.4747	0.13527	0.42665	-0.53657	0.29872	-0.31382	-0.55088	-0.29216	-0.62924	-0.58239	0.6807	0.03296	-0.03222	0.83232	0.0472	0.43093	0.28504	-0.49689	-0.03408	0.87692	0.35046	0.15116	-0.25878	0.06345	0.16274	-0.72003	-0.15426	0.30965	0.03197	0.22779	-0.95188
-0.46168	-0.56051	-0.14499	0.16608	-0.43581	-0.09449	0.13667	-0.49758	-1.02291	-0.92235	-0.70387	0.26033	0.14314	0.04718	0.27522	-0.57213	0.3237	0.16779	-0.66381	-0.43751	0.56379	-0.2606	-0.15472	-0.48026	-0.01647	-0.19385	0.37608	-0.11142	0.26476	0.26051	0.02678	-0.88257
-0.11388	-1.94659	0.41794	0.67062	-0.2232	0.93363	0.44988	-0.24199	-0.44196	-0.2033	0.11338	0.55862	0.07452	-0.11376	0.87673	-0.0809	0.54227	0.3095	-0.02391	-0.2705	1.20318	0.35523	0.47299	0.2663	-0.12037	0.21508	1.93476	0.27	0.29358	0.45046	0.23512	-0.58438
-0.34271	1.15769	-0.16284	0.41525	-0.50098	0.33472	0.56448	-0.34364	-0.06416	0.12817	0.30405	0.70364	0.12661	0.29909	0.84207	-0.05651	0.24437	-0.01833	-0.05207	-0.39627	1.03288	0.59806	0.73064	0.22733	-0.31139	0.23561	1.72405	-0.07842	0.57961	0.12772	0.43239	-0.69291
-0.71159	1.61073	-0.26489	-0.08552	-0.34977	0.13646	0.36882	-0.87502	-0.99215	-0.12779	-0.50736	-0.13034	-0.71275	0.33334	0.66592	0.1909	0.4568	-0.13515	-0.01397	-0.51033	0.8228	0.62128	0.07833	0.28175	0.22551	-0.48791	-0.31044	-0.62628	-0.05486	0.20754	-0.23258	-0.72941
-0.51744	-0.9048	0.0036	0.07678	0.00087269	-0.2477	0.09831	-0.57081	-0.72452	-0.37254	0.23742	0.29999	-0.567	0.06928	0.51039	0.33315	0.22296	-0.28197	0.1035	-0.00247	1.07383	1.18518	0.44927	0.14045	0.70652	0.59444	0.30263	0.09176	0.18237	0.76154	0.07553	-1.00575
-0.32409	0.60772	0.0418	-0.14066	0.37547	0.11451	0.21349	-0.75959	-0.45766	-0.29255	0.02149	-0.0882	-0.66749	0.07825	0.75754	-0.254	-0.08503	0.19032	0.37037	-0.01508	0.86231	0.5446	0.42904	0.32571	-0.11471	0.41481	-0.82771	-0.04865	0.19127	0.55165	-0.40888	-0.3794
-0.5417	-0.02488	-0.06609	-0.01295	0.42088	-0.53067	0.67956	-0.72992	-0.23169	0.10148	0.12067	-0.12863	-0.55974	0.25358	0.62398	0.06928	0.24459	0.13782	0.04337	-0.21426	0.77574	0.46073	0.18399	0.7046	0.19875	-0.28374	0.51363	-0.09713	0.08063	0.05726	-0.04842	-0.23686
-0.35472	-0.62076	0.32891	-0.2795	-0.2872	-0.41434	-0.12058	-0.55351	-0.45715	-0.45268	0.37108	0.20178	-0.45741	0.19477	0.66773	0.40068	-0.13007	-0.30805	-0.10732	-0.03405	0.85057	0.55446	0.16269	0.12543	0.6789	-0.3191	0.65559	-0.74274	0.34846	-0.10174	-0.27793	-0.41273
-0.31641	-0.30548	0.45351	-0.61075	0.2341	0.06693	0.30623	-0.69448	-0.24213	-0.24151	0.23707	0.33877	-0.1889	0.09055	0.5235	0.42335	0.17921	0.19666	0.12277	-0.47308	0.24197	0.32547	0.11906	-0.3909	0.25546	0.28814	-2.03098	-0.02994	0.62342	0.23958	-0.64627	-0.64268
0.07439	-1.74577	0.34635	-0.23414	0.08746	-0.30466	0.50823	-0.76715	-1.05284	-1.20957	-0.42655	0.21848	-0.29721	0.16911	-0.00789	-0.03894	0.2776	-0.3884	-0.0642	-0.0317	0.46996	0.28717	0.33052	0.20896	-0.16359	-0.16333	-1.11367	-0.34057	-0.11824	-0.37373	-0.6795	-0.5463
0.36367	0.20772	-0.01442	-0.40943	-0.2866	-0.22573	0.14687	-0.82793	-0.41271	-0.65227	-0.13214	-0.16206	-0.64127	0.14462	0.2854	-0.13034	0.16588	-0.25527	-0.20882	-0.1186	0.32183	-0.04114	0.31867	-0.08469	0.07474	-0.35851	0.13886	-0.12277	-0.06171	0.60551	-0.00823	-0.22685
0.23285	1.37398	0.415	-0.04833	0.55528	-0.59379	0.6759	-0.43993	-0.81514	-0.17147	0.25589	0.19081	-0.19512	0.08056	0.30697	0.08117	0.14702	0.0048	0.51592	-0.10895	0.58059	0.16371	0.56974	0.04067	-0.11018	-0.39066	0.1058	-0.29671	-0.20935	0.12618	-0.06535	-0.3323
0.05958	-0.31464	-0.015	-0.54727	0.29333	-0.11682	0.96133	-0.52138	-1.0825	-0.26101	0.14831	0.10734	-0.89901	0.56848	0.42999	-0.20863	-0.1664	-0.132	-0.04577	-0.44972	0.42149	-0.56399	-0.03716	0.14373	0.06373	0.16085	-0.41353	-0.29505	-0.000763866	0.08861	-0.40173	-0.65898
0.31406	0.33862	-0.22465	-0.13671	0.24231	0.16196	1.12087	-0.67602	-0.71614	-0.1518	-0.48225	1.12423	-0.1759	0.58602	1.34935	0.10615	0.19095	-0.05804	0.3291	-0.13373	0.9341	0.10169	0.60882	0.0259	0.05819	-0.13353	-0.47385	0.24505	0.20937	0.09158	-0.39041	-0.11119
-0.14919	-0.60326	0.05583	-0.21479	0.22859	-0.50289	-0.01596	-1.09433	-0.99616	-0.72223	0.11649	0.71333	-0.78466	0.15393	0.31401	-0.47455	-0.07949	-0.34235	-0.38875	-0.40848	0.39118	0.36858	0.48474	-0.42354	-0.14889	-0.35194	-1.41966	0.09803	-0.40256	-0.05014	-0.44269	-0.6792
-0.28252	-0.66257	-0.66759	0.36387	0.00384	-0.34999	0.06927	-1.32418	-1.23372	-1.17495	-0.5358	0.24586	-0.40588	0.58467	-0.29053	-0.50162	0.32162	-0.35713	-0.275	-0.42769	-0.19894	0.41293	-0.73112	-0.26128	0.37687	-0.25679	-1.68399	-0.43221	-0.17523	-0.10646	-0.11339	-0.91586
0.47515	0.66364	0.05194	0.44113	0.27362	0.07011	0.52204	-0.81697	-0.58942	-0.77729	-0.66807	0.37422	-0.29256	0.603	0.37007	0.49553	0.60019	0.01926	0.26536	-0.0153	0.89491	0.48869	-0.1573	0.09432	-0.3409	0.24004	-0.29183	0.22998	0.20778	0.23548	-0.40849	-0.46197
0.27277	0.31454	-0.34272	0.53713	0.16299	0.04522	0.52312	-1.08159	-1.07937	-0.74545	0.0981	0.44179	-0.418	0.92523	0.57569	-0.0435	-0.06267	0.4158	0.31182	-0.28479	0.36197	0.37448	0.14771	0.21036	-0.58218	0.26815	-1.13843	0.4982	0.43949	0.45715	0.05787	0.03939
0.14162	0.23959	0.1317	0.06683	-0.29969	-0.31331	0.16176	-1.38739	-0.9057	-1.32831	-0.78042	-0.06477	-0.04012	0.83499	0.53235	0.07507	0.23652	0.1254	0.24381	-0.6248	0.38656	-0.10533	-0.38778	-0.09045	-0.03717	-0.60719	-0.33545	-0.41887	-0.25353	0.11918	-0.46739	-0.25451
-0.04369	1.38064	0.57817	0.30261	0.64539	0.11261	0.55988	-1.18664	-0.22712	-0.81808	-0.77302	0.31183	-0.18469	0.75075	0.38217	0.35195	0.17754	0.23823	0.60713	-0.39415	0.36743	0.87704	0.2401	0.47209	-0.20133	-0.25579	0.3663	0.14111	0.00879	0.68457	0.35738	-0.59508
-0.02302	-0.5758	-0.01863	0.94454	0.09974	-0.34854	0.28637	-1.00177	-0.42466	-1.15552	-0.15063	0.02212	-0.7637	0.94255	0.39199	0.05678	0.34001	0.39023	-0.08663	-0.56539	0.68052	0.94213	-0.16329	0.09293	-0.15916	-0.33662	-0.57467	-0.2788	-0.11908	0.79487	-0.27896	-0.46025
0.09815	0.53176	0.01656	-0.02733	0.02754	-0.04996	0.2981	-0.59322	0.01958	-0.17732	-0.38599	0.19758	-0.77383	0.30027	0.05372	0.07732	-0.3373	0.35111	0.04245	-0.23254	0.73198	0.7884	-0.70572	-0.65502	-0.13076	-0.25288	-0.28252	0.05705	-0.0072	0.40515	0.01708	-0.25779
0.32016	0.45206	0.38405	0.06014	0.59849	0.50474	0.72886	-1.00476	-0.3987	-0.09684	0.13858	0.18226	-0.69718	0.23065	0.79585	0.0282	0.23938	0.75945	0.40434	-0.93765	0.54088	0.76407	0.35439	-0.11933	0.08484	0.25434	-0.02729	-0.0462	0.00885	0.71663	-0.64662	-0.44113
0.20954	0.30407	0.52394	-0.13174	0.30036	0.24185	0.58013	-1.23991	-0.46116	-0.43942	-0.15895	-0.00776	-0.63778	0.29631	0.47221	-0.05428	-0.14128	0.18885	0.03227	-0.94123	0.37924	0.82652	0.36623	-0.15676	0.09992	-0.18752	1.22651	-0.17993	-0.21089	0.58181	-0.27089	-0.28341
0.34677	-0.16402	0.43685	0.10058	-0.37651	0.17231	-0.05848	-1.11976	-0.1916	-0.15427	-0.45972	0.17539	-0.81247	0.66915	0.48007	0.33855	0.05786	0.30779	-0.06573	-0.76791	0.76637	0.00771	-0.43711	-0.08463	-0.34799	0.53889	-0.75672	-0.20242	-0.045	0.59906	-0.34339	-0.48805
0.07263	-1.5545	0.27024	-0.28066	-0.18623	-0.16259	0.21406	-1.12437	-0.07711	-0.68202	0.18689	-0.03388	-0.44563	0.6882	0.11961	0.59543	0.1146	0.13156	0.49662	-0.97859	0.52221	0.81943	-0.7022	0.11707	-0.52487	0.04172	0.48172	-0.41808	0.29419	0.08207	-0.02238	-0.70378
0.02268	0.20235	0.4154	0.33831	0.08602	-0.06302	0.45954	-1.20528	-0.23605	-0.44826	0.14619	0.19679	-0.62142	0.43974	0.15136	-0.34595	0.10064	-0.20099	0.42105	-1.18271	0.57321	0.55495	0.48026	0.29483	0.01269	0.05221	0.0364	-0.36442	0.3386	-0.3008	-0.54751	-0.518
0.44572	-0.01903	0.39759	0.49227	0.12934	-0.3846	0.66369	-1.14818	-0.32862	-0.2386	-0.36204	0.10001	-1.24722	0.61111	0.66839	-0.0891	0.42042	0.25318	-0.13277	-0.73381	0.73611	0.35607	0.23009	0.47218	0.42098	0.19606	0.69059	-0.21136	-0.42444	-0.14175	-0.04107	-0.25077
-0.0061	0.2051	0.02164	-0.02854	-0.20954	-0.23955	-0.11768	-0.7283	-0.70412	-0.41911	-0.17679	0.33838	-1.15401	0.24102	0.69887	-0.45513	-0.00631	0.17629	0.35763	-0.96638	0.42552	0.1393	0.03928	0.19194	-0.14511	-0.31602	-1.02288	-0.73186	0.18828	0.55644	0.42918	-0.79414
0.51631	0.24165	0.00821	0.1649	-0.24038	-0.30849	-0.03382	-0.95566	-0.5975	-0.81601	0.0425	0.33134	-0.90097	0.76094	0.56376	-0.18685	-0.31032	-0.15454	0.43467	-0.52961	0.75412	0.44782	-0.29904	-0.09111	-0.26225	-0.25163	1.14145	0.06218	0.01842	0.41305	0.07123	-0.35043
0.46058	0.16279	-0.20545	0.14223	0.87271	0.05341	-0.04125	-1.237	-0.17158	-0.67849	0.13126	0.32305	-0.64256	0.33047	0.74911	-0.2785	-0.12411	0.38447	0.59894	-0.45592	1.11752	0.34251	-0.00832	0.44446	0.18134	0.4296	1.22571	0.16989	0.14455	0.76624	0.01126	-0.62443
-0.02498	-0.27627	0.38155	0.03284	0.79189	-0.23496	0.3584	-1.38718	-0.3891	-1.24982	0.19795	0.0106	-0.97868	-0.2553	0.12716	0.25302	0.03966	-0.04171	0.05969	-1.22286	0.90888	-0.11254	-0.57342	0.29144	-0.37746	0.03708	-0.62364	0.25148	-0.14072	0.28858	-0.13551	-0.72208
0.33437	0.8158	0.45156	-0.19419	0.77405	-0.20157	0.4548	-1.69918	-0.02296	-0.289	-0.58576	0.44753	-1.17136	0.10076	0.4695	-0.2037	0.50764	0.41339	0.41645	-0.59414	0.58178	0.08519	-0.09215	0.39745	-0.15243	-0.04975	-0.21664	0.31491	-0.10466	0.35065	0.13512	-0.30394
0.58781	0.64738	0.12683	0.38814	0.75779	0.13021	-0.25002	-2.09452	-0.43708	-0.51403	-0.3059	0.39909	-1.18407	0.37055	0.68348	-0.50247	0.18588	0.06211	0.31241	-0.10692	0.72918	0.51981	-0.04118	0.37358	-0.07529	-0.05362	0.16029	-0.0401	-0.05264	0.46471	0.04696	-0.80717
0.442	0.32578	-0.03859	-0.04609	0.10811	0.01556	-0.05077	-1.42765	-0.33515	-0.2222	-0.53184	0.35741	-1.42872	0.6903	0.17368	-0.65753	-0.21002	0.5049	0.43163	-1.01554	0.67417	0.2599	-0.13284	0.05186	0.09178	-0.33224	0.34038	0.17026	-0.44922	0.05586	-0.15747	-0.76876
-0.02922	-0.40602	-0.43922	-0.65078	-0.01982	-0.43477	-0.41059	-1.7392	-0.39049	-0.29789	-1.07205	0.71012	-0.6814	0.23456	0.04927	-0.05864	-0.89256	0.61151	-0.23323	-0.67455	-0.04144	-0.59403	-0.66008	0.24567	-0.58198	-0.16319	0.39402	-0.17334	-0.3365	0.52728	-0.58375	-0.88339
-0.12281	0.32659	-0.05159	0.34103	0.06725	-0.63532	-0.00949	-1.0213	-0.17389	-0.42488	-0.26022	0.55535	-0.94889	0.12823	0.55783	-0.36904	-0.61117	1.04484	0.36658	-1.04074	0.39949	-0.27711	0.52972	0.24512	-0.24564	0.12661	-0.61015	-0.21396	0.4176	0.10457	0.23241	-0.48982
-0.19763	-0.39541	-0.91101	-0.92607	-0.32869	-0.41239	0.06843	-1.23815	-0.43174	-0.18408	-0.70387	0.44842	-1.09622	0.16	0.00171	-0.41837	-0.36637	0.33863	0.34094	-1.05441	0.20991	-0.55413	0.24783	0.09407	-0.53957	-0.04997	-0.16865	-0.67895	0.36033	0.38173	-0.50252	-1.13483
0.07921	-0.66451	-0.39259	0.00351	0.41065	-0.10495	-0.31757	-1.08789	-0.40421	-0.1387	-0.24854	0.15398	-0.82434	0.15346	0.36891	0.36211	-0.01391	0.72584	0.40008	-0.45287	0.48783	-0.05365	0.29667	0.7891	-0.58704	0.07612	0.11829	-0.4	0.45291	0.53907	-0.31	-0.79671
-0.38964	-0.95322	-0.63524	-0.58176	0.04834	-0.02423	0.26648	-1.56848	-0.09405	-0.14598	0.17156	-0.51348	-0.68047	0.54283	-0.09128	-0.57176	-0.57755	0.88349	0.54085	-0.27591	0.2991	-0.41559	-0.22872	-0.10007	-0.10853	-0.12304	-0.48697	-0.65688	-0.27605	0.08033	-0.18606	-0.5659
0.35486	-0.58988	-0.9696	-0.42483	0.08908	-0.07194	-0.34048	-1.28727	-0.0808	-0.66907	0.06032	0.29022	-0.27058	0.6392	0.2844	-0.94363	0.04496	0.01566	0.12828	-0.52681	0.60402	-0.74395	-0.06429	-0.30392	-0.05806	-0.58347	0.66991	-0.32347	-0.20784	-0.1865	-0.4264	-0.9896
0.41181	-0.48686	-0.62976	-0.35216	0.40447	-0.80483	-0.47997	-1.81347	-0.42284	-0.58257	0.14254	0.91192	-0.91068	0.05587	0.18707	-0.8141	0.02762	-0.49862	0.28462	-0.98497	0.70657	-0.46527	-0.26576	-0.11848	-0.57718	-0.37074	0.09952	-0.35934	0.069	0.1738	0.09307	-0.58117
0.54476	-1.08251	-1.0785	-0.54362	0.83698	-0.36239	0.31863	-2.00516	-0.09376	-0.38688	0.0462	0.33819	-0.76688	0.29	0.14747	-0.8498	-0.47727	-0.14513	0.44447	-0.19558	0.51236	-0.38654	-0.14522	0.48299	0.21054	-0.20013	-1.04888	-0.1293	-0.24011	0.04827	0.07822	-0.37263
0.20513	-0.57353	-0.54588	0.272	0.41659	-0.3095	0.22508	-1.18482	-0.33445	0.04132	-0.02503	-0.06693	-0.67202	0.89333	0.06672	-0.1644	-0.70861	-0.24058	0.29957	0.1172	0.22578	0.30348	0.04998	0.25205	0.55213	-0.12681	0.36566	0.60577	0.26573	0.14321	0.0178	-0.36358
0.05583	0.66527	-0.63121	-0.63553	0.36299	0.198	-0.31039	-1.35173	-0.36526	0.0383	0.19357	0.31471	-0.18336	0.18861	-0.11548	-0.05283	-0.48151	-0.59809	-0.10346	-0.19814	0.16263	-0.04214	0.11849	-0.22471	0.21778	-0.01397	-1.39143	-0.40159	0.30447	-0.20916	0.59981	-0.54516
0.05373	1.23375	-0.62486	-0.27869	0.15134	0.19529	0.31241	-1.94957	-0.24735	-0.33657	-0.465	0.59723	-0.85091	0.41859	0.1448	-0.57714	-0.8335	-0.11318	0.18254	-0.48343	0.47224	-0.29243	0.24307	-0.04598	-0.11954	0.11999	-0.63718	-0.70566	-0.25249	0.18189	0.03963	-0.31384
0.27766	2.46344	-0.01594	-0.63325	0.33604	-0.45263	-0.06383	-1.37033	-0.25664	-0.05688	0.34555	0.01248	-0.77105	-0.09139	0.89306	-0.41468	-0.07082	0.38876	-0.13871	-0.22312	0.59274	0.20788	0.19424	0.01729	0.53045	0.14448	1.4021	0.20039	0.24226	0.24192	0.39283	-0.1884
0.43778	0.35462	-0.24827	-0.59377	0.51107	-0.08567	0.20808	-1.2283	-0.24727	0.36222	0.7088	0.43109	-0.66093	-0.19253	0.67312	0.03034	-0.03618	0.36782	0.02611	-0.09311	0.81057	-0.05862	0.27326	0.58723	0.65282	0.05966	-0.26464	0.18426	-0.02996	0.48617	-0.18376	0.04949
0.48112	-0.34883	-0.22531	-0.41883	0.25584	0.30563	-0.02307	-1.73976	-0.14005	0.1496	0.2485	0.33304	-0.69299	0.33913	0.79394	0.4554	-0.55424	0.50166	-0.02109	-0.35735	0.32124	0.19469	0.56628	0.79673	-0.14304	0.3841	2.31549	0.54712	0.25024	-0.20799	-0.6177	0.67034
0.48089	0.5703	0.26415	-0.156	0.84252	1.08277	0.29397	-0.59642	0.17321	0.64036	0.58401	0.12317	-0.63809	0.41818	0.97462	-0.0904	-0.15181	0.21524	-0.33176	-0.2119	0.86186	0.93403	-0.15931	0.64801	-0.18085	0.1168	2.4189	0.26626	0.14672	-0.0038	0.45068	0.51656
0.04954	1.23559	-0.37798	-0.54684	0.3821	0.18367	0.136	-0.4805	-0.09927	0.44543	0.42458	0.02698	-0.64597	0.04701	0.57267	-0.09406	-0.46445	-0.05233	-0.04363	-0.91856	0.46112	0.31957	0.00415	0.5128	0.11527	0.2811	0.82047	0.06545	-0.77661	0.09812	0.19124	0.04819
-0.05933	0.79176	0.00153	-0.09703	0.38717	0.58686	0.60882	-0.60754	-0.12568	0.22123	0.58094	0.4822	-0.22791	0.21681	0.27091	-0.08646	-0.12103	0.23007	0.06581	-0.4263	0.91335	0.41956	-0.37465	0.42099	0.78036	0.33779	2.64752	0.0491	-0.45556	-0.05656	-0.56278	0.21661
0.61799	0.3136	-0.0047	-0.6122	0.46921	0.90891	0.35869	-1.14761	-0.36409	0.4605	0.62073	0.30214	-0.34567	0.69603	0.63404	-0.48833	-0.60902	0.15931	0.23467	-0.60013	1.02708	0.21898	-0.38656	0.6967	0.75309	0.03236	1.70974	-0.21779	-0.49838	0.26752	-0.78818	0.32994
0.10262	0.65723	0.17762	-0.78899	0.42453	0.712	0.21101	-0.19561	-0.33289	0.4298	0.42245	0.19948	-0.36133	0.53824	0.98515	-0.01886	0.04444	0.36114	0.16017	-0.31368	0.57657	0.2662	-0.05275	0.43664	0.43108	0.42345	-0.34644	0.29782	0.3279	0.59393	-0.05548	0.1757
0.37963	-0.45188	0.23473	-0.42653	0.71059	0.55468	0.15948	-0.70963	0.23821	-0.04473	0.03954	0.2637	-0.48244	0.46825	0.3279	-0.33336	0.37433	0.50661	-0.29513	-0.44452	0.74813	0.4927	-0.04691	0.40326	-0.41107	0.20675	0.10351	-0.44551	0.00661	0.22401	-0.18223	-0.01868
-0.13133	-0.55364	-0.71753	-0.82841	0.47768	0.33396	-0.14533	-0.96872	-0.31874	0.31365	-0.03663	0.28344	-0.94342	0.12741	0.03851	-0.18141	-0.28775	-0.08303	-0.25313	-0.76479	0.21296	-0.22582	-0.43217	0.25264	-0.35479	0.50993	-0.20436	-0.46756	-0.3269	0.36333	-0.29177	0.02037
-0.07966	-0.05962	0.02968	-0.44877	0.10823	0.16193	0.44528	-0.81329	0.14687	-0.0064	-0.09188	0.47913	-0.62508	0.43009	0.22554	-0.14484	0.07615	0.06618	0.42289	-0.53909	0.56746	0.13776	-0.13319	0.74059	-0.16787	0.15615	-0.68864	-0.65767	-0.66721	0.22965	-0.79387	-0.563
0.19247	0.01654	-0.19837	-0.65955	0.29291	0.27425	-0.6708	-0.95478	-0.18937	-0.50761	-0.41579	0.52856	-0.57971	-0.3976	0.37678	-0.15234	-0.17726	0.11092	-0.06672	-0.55992	0.19933	-0.47777	0.14995	0.50627	-0.59184	0.69586	-0.28386	-0.12902	-0.18088	-0.16442	-1.16727	-0.24274
-0.20768	-0.4404	0.08257	-1.13126	-0.33054	-0.42509	0.04151	-0.6697	-0.17269	-0.72549	-0.16348	0.16046	-0.15289	-0.61308	0.0434	-0.55876	-0.70496	0.02282	-0.36939	-0.95976	0.37573	-0.69905	0.03057	-0.28194	-0.53258	0.30317	-2.20118	-0.54156	-0.2953	0.15973	-0.30129	-0.54336
0.51262	-0.69037	-0.13308	-0.57286	0.17653	-0.40372	-0.45977	-0.75362	0.14641	0.33656	0.28416	0.52661	-0.15342	0.08379	0.95934	-0.26022	0.18718	0.57089	0.03985	-0.34994	0.60169	-0.55354	-0.0555	0.00358	-0.41707	-0.25699	-0.46463	-0.28096	-0.11492	-0.67163	-0.14085	-0.91518
0.37255	-1.63907	-0.2537	-0.17869	-0.11861	-0.06652	-0.38864	-0.69011	-0.00278	0.11331	0.57516	0.46484	-0.59314	-0.33593	0.05389	-0.93993	-0.28418	0.2354	0.15292	-1.03191	0.14478	-0.01537	0.39521	0.00276	-0.76829	-0.50459	0.03987	-0.9777	-0.18099	-0.74617	-0.76601	-0.85075
0.19816	-1.92544	-0.1192	-0.13588	0.51366	-0.01482	-0.09249	-0.74498	0.30127	0.3736	0.35966	0.44931	0.13727	0.10007	0.7181	-0.61835	0.02803	-0.13524	0.15993	-0.55248	0.02576	-0.09718	-0.08039	0.06193	0.21191	0.32003	-0.37843	-1.01443	-0.25709	-0.34922	-0.72184	-0.3806
-0.15091	-1.24906	0.0888	-0.06135	-0.34066	0.41347	0.16807	-0.60064	0.18707	0.35788	0.0771	0.7314	-0.11238	0.17344	0.90935	-0.1328	-0.25429	-0.08612	0.29492	-0.77523	0.0691	0.40735	-0.20013	0.22166	-0.14603	0.3815	-0.32725	-0.30376	-0.03385	-0.51468	-0.53803	-0.61637
0.4265	1.82937	0.03628	-0.43182	-0.12445	0.14425	0.76013	-0.17221	-0.05174	0.02463	0.47642	0.90687	-0.48592	0.26467	0.71297	0.00256	-0.10378	0.5313	0.57096	-0.1093	0.27128	0.57393	0.25124	-0.14216	-0.000870868	0.38349	-0.79638	-0.56571	-0.27758	-0.16677	-0.47193	-0.59661
-0.31894	0.19204	-0.07917	-0.73503	-0.1496	0.28504	0.21985	-0.60577	-0.14918	-0.24794	0.28921	0.93782	-0.79172	0.5431	0.2737	0.03723	0.07955	-0.01491	0.30027	-0.04305	0.45125	0.15664	-0.45211	0.03426	0.75774	0.38668	-0.95766	0.17277	-0.23435	0.08663	-0.6296	-0.34606
-0.01436	-0.08034	0.01664	-0.76366	0.20485	-0.14236	0.19456	-0.82845	0.05797	0.42119	-0.44874	0.96408	-0.47808	0.40965	0.11481	-0.14692	-0.44058	0.27035	0.6973	-0.09855	0.83395	0.36459	-0.05911	-0.07876	-0.02783	0.15885	-0.87099	0.08067	-0.36268	0.17102	-0.51446	-0.00859
0.05187	-0.46493	0.11904	-0.54287	-0.10952	-0.23963	0.18097	-0.93172	-0.62438	0.05351	-0.11036	0.68482	-0.62809	-0.0527	0.72617	-0.12525	0.06289	-0.04388	0.01452	-0.67115	0.56431	0.05923	0.40877	-0.29583	-0.31171	0.24594	-0.19259	-0.30231	-0.329	-0.136	-1.31889	-0.89678
0.37355	0.39583	0.36246	-0.66114	-0.00339	0.51347	-0.03233	-0.43048	0.18059	-0.03357	0.2892	0.26676	-0.43492	0.49418	0.98838	0.18166	0.54707	0.28182	0.48447	-0.13613	0.61698	0.68142	-0.11431	0.08236	0.02755	-0.24831	-0.38892	0.04333	0.16372	0.6246	-0.26967	0.02583
0.03637	-0.03021	0.17922	-0.13039	0.74503	0.29202	-0.24518	-0.54124	0.31626	-0.053	-0.16014	0.17096	-0.08045	0.233	0.63718	-0.43646	0.16613	0.49657	0.1869	-0.43229	0.96384	0.36758	-0.66752	-0.84767	-0.06823	0.14213	0.97083	-0.16202	0.53119	0.43792	-0.1057	-0.29296
-0.04918	-0.13879	-0.58219	-0.57161	0.58118	0.40951	-0.03363	-1.20526	0.32633	0.11003	0.05792	-0.36698	-0.9176	-0.32628	0.29642	-0.32389	-0.57624	0.461	0.05616	-0.35178	-0.05847	0.46696	-0.52854	-0.87793	-0.43714	-0.07264	-1.22591	-0.17614	-0.42522	-0.08059	-0.22837	-0.52928
-0.12202	-0.97382	0.71477	-0.58068	0.50813	0.31524	0.1645	-1.26574	0.39407	-0.12232	-0.19438	0.04456	-0.48976	0.10341	0.84043	-0.52877	-0.18946	0.40622	0.03057	-0.29895	1.15251	0.40819	-0.59499	-0.27213	-0.29798	-0.20164	-0.33106	0.1202	0.24714	-0.12347	0.14872	-0.70028
-0.32631	-0.82072	-0.23859	-1.17927	-0.10087	-0.28132	0.25021	-1.81542	-0.15355	-0.38262	-0.6635	-0.25825	-0.88094	-0.36762	0.04837	-1.19707	-0.58806	0.35591	-0.05416	-0.27479	0.82729	-0.35614	-0.32674	-0.83013	-0.62783	-0.23158	-0.7634	-0.02245	-0.09025	-0.67422	-0.38901	-0.33938
-0.09628	-0.20318	-0.59798	-0.2684	0.31969	-0.23312	0.07375	-1.40191	0.18116	-0.50644	-0.59104	-0.01943	-0.55777	-0.0043	0.56668	-0.76323	-0.36728	0.67056	0.51118	-0.53222	0.53289	-0.35964	-0.23714	-0.45632	-0.56084	-0.55791	-1.03972	0.36232	-0.26858	-0.06454	-0.59034	-0.05853
0.01477	0.12602	0.28852	-0.91735	0.31215	-0.06393	-0.03863	-1.14479	0.12192	0.08107	-0.36734	-0.14135	-0.49224	0.31483	0.62645	-1.00575	-0.18557	0.23763	0.11768	-0.6243	0.775	0.32411	0.05771	-0.64758	-0.24502	0.11908	-1.4344	-0.112	-0.12433	-0.5703	-0.15644	-0.08684
-0.19464	-0.4662	-0.49628	-0.47068	0.0351	-0.20778	-0.04231	-1.32128	0.54332	-0.1956	-0.4634	0.18109	-0.67042	-0.35327	-0.00608	-0.39932	-0.59217	0.1322	0.26636	-0.28718	0.35194	0.74389	-0.15616	-0.16431	-0.35097	0.0011	-0.75251	-0.4418	0.14351	-0.23125	-0.43014	-0.29875
-0.31344	0.86194	-0.27382	-0.45418	0.35153	-0.02631	0.25277	-1.04701	0.15341	-0.00213	-0.03115	0.11242	-0.28826	0.09704	0.26749	-0.06776	-0.37404	0.13763	0.26462	-0.33393	0.44708	-0.24678	-0.84795	-0.91563	-0.36565	-0.00883	-1.37917	-0.68052	-0.05293	-0.27047	-0.53675	0.03496
-0.26864	-0.34104	-0.51945	-0.13948	0.205	-0.45156	0.36483	-0.79467	0.37426	0.60247	-0.02399	0.30945	-0.2965	0.31174	-0.48307	-0.63597	0.0115	0.42895	0.33868	-0.40464	0.95147	-0.16768	0.11016	-0.50182	0.01557	0.32915	0.41626	-0.24571	-0.03499	0.00354	0.22311	-0.28326
0.01503	0.97043	-0.46112	-0.12346	0.51613	-0.53003	0.20005	-0.57301	0.03237	0.18178	-0.83198	-0.14664	-0.57675	0.04275	-0.25889	-0.54128	-0.41235	0.37439	-0.00256	-0.4592	1.03336	0.16144	-0.09243	0.12411	-0.22331	0.49393	1.82197	-0.11591	-0.43327	-0.11503	-0.25497	0.14177
-0.47827	0.53678	-0.64487	-0.46084	0.47318	0.20495	-0.32291	-0.48462	-0.32018	0.41238	-0.40892	0.23643	-0.38408	0.30424	0.59168	-0.1377	-0.08969	0.22791	0.22291	-0.67457	0.11408	0.3485	0.05796	0.42751	0.16146	-0.24433	0.83189	-0.27843	-0.38203	0.38	-0.44913	-0.12941
-0.39484	-1.26806	-0.41679	-0.33301	0.40089	-0.2111	-0.20816	-1.14122	-0.1519	-0.29491	-0.02305	-0.21434	-0.57069	-0.03939	-0.09389	-0.76197	-0.18697	0.03068	0.37797	-0.29412	0.42563	0.10086	-0.5846	-0.12896	-0.28083	-0.24644	0.89274	-0.37808	-0.32117	0.32558	-0.76207	-0.40103
-0.16324	0.91926	-0.58139	-0.26563	0.12736	-0.22708	0.01237	-0.66443	-0.14701	0.04114	-0.58455	-0.1267	-0.37466	0.05444	0.35127	0.02039	-0.11457	0.19478	0.56692	0.35035	1.15148	0.01785	-0.34328	0.23469	0.38048	-0.12315	-0.49341	-0.07912	-0.02523	-0.6496	-0.44106	-0.30608
-0.00662	-0.7329	-0.25715	0.04643	0.25007	0.25385	0.33078	-0.12725	-0.08358	-0.02978	-0.46188	0.24312	-0.19457	0.36775	0.74612	-0.6368	-0.21201	0.14648	0.39534	0.10582	0.90525	-0.04857	-0.10514	0.21963	-0.01793	0.15006	0.56428	-0.46957	0.33861	-0.3458	-0.25542	-0.75032
0.5007	-0.32218	-0.56009	-1.00707	0.35775	0.16852	0.64631	-0.32228	-0.30483	-0.48877	-0.06372	-0.32641	-0.82648	0.03616	0.88643	-0.49136	-0.7769	0.64588	-0.09129	-0.38907	0.75161	-0.23356	0.19677	-0.26642	-0.2045	0.03602	-0.61926	0.01576	0.17905	-0.65149	0.20833	-0.09752
-0.04057	-1.09218	-0.96159	-0.62765	0.23645	-0.33925	-0.26644	-0.49182	0.24304	-0.69024	-0.29371	0.25812	-0.76272	-0.23746	0.53043	-0.55008	-0.37633	0.26356	-0.31366	-0.64245	0.469	-0.16243	-0.01062	-0.79993	0.34281	0.41185	0.65057	-0.24772	-0.10236	-0.19114	-0.0876	-0.58255
-0.30702	-0.90768	-0.32398	-0.73113	0.56362	0.20907	0.12928	-0.31376	0.33154	-0.39905	-0.17857	0.27191	-0.78493	0.21413	0.90608	0.25227	-1.13129	0.2297	0.3778	-0.3984	0.5917	-0.48595	0.09139	-0.45405	0.4352	0.34729	0.05959	-0.37237	0.21635	-0.0718	0.44221	-0.35877
-0.25688	-0.56066	-0.69424	-1.00586	0.47953	-0.04828	-0.53561	-0.59187	0.37604	-0.27527	-0.09464	0.10649	-0.46792	0.105	0.26742	-0.08029	-0.98383	0.44468	0.33795	-0.417	0.12769	-0.2061	0.06832	0.24398	0.21226	0.41977	0.10218	-0.21787	0.14036	-0.02527	0.12256	-0.36002
0.4509	0.61457	-0.02332	-0.31019	0.74917	0.56102	0.14409	0.11049	0.75071	-0.06728	-0.12345	0.44096	-0.16251	0.08825	1.16561	0.26529	-0.20102	0.46188	0.6298	-0.06959	0.75926	0.64428	0.09464	-0.5837	0.61965	0.40695	2.56621	-0.16578	0.44559	-0.13191	0.43354	-0.32425
0.38288	0.41436	-0.17238	-1.26286	0.42383	0.04698	0.59876	0.00647	0.19208	-0.30369	-0.60926	0.34493	-0.87585	-0.11912	0.29509	-0.10209	-0.61491	0.7009	0.09021	-0.40939	0.04302	0.06175	-0.45173	-0.70469	-0.1904	0.03935	-0.9863	-0.04715	-0.06373	-0.1476	0.33877	-0.1243
-0.10568	-0.1128	-0.43647	-1.11462	-0.28378	-0.2561	-0.09116	-0.59785	-0.35719	0.19001	-0.31326	-0.0373	-0.90865	-0.13462	0.49685	0.13452	-0.52209	0.16663	-0.22479	-0.74895	-0.49579	-0.30147	-0.59992	-0.19507	-0.73443	-0.37766	1.07215	-0.76962	-0.00415	-0.83794	-0.66476	-0.06993
0.45621	-0.25658	0.30295	-0.6226	0.34444	-0.41292	0.38341	0.18875	-0.12308	0.48627	0.29002	0.36815	-0.00518	0.31696	0.79346	0.12329	-0.83155	0.16421	0.25858	-0.85013	-0.01106	-0.19373	-0.000652543	-0.04691	0.23528	0.42264	-1.10516	0.12133	-0.10031	-0.48583	-0.32344	0.4314
0.97605	-0.27018	-0.02228	-0.31952	0.34081	-0.15894	0.52165	-0.12939	-0.24549	0.70217	0.41074	-0.15982	-0.23035	-0.14438	0.38368	-0.03945	-0.93912	0.48065	0.43467	-0.55896	0.66498	0.00761	-0.52795	-0.256	0.47198	-0.21996	-2.05506	0.1652	-0.34954	-0.51312	-0.49006	0.05274
0.12459	0.86748	-0.17425	-0.68914	-0.07522	-0.23864	0.48981	-0.69128	-0.15964	0.82467	-0.24246	0.15248	-0.83032	0.17701	0.16895	0.11916	-0.11631	0.13951	0.33302	-0.8528	0.66839	0.18976	-0.86221	-0.45076	0.15099	-0.21686	-0.43097	-0.07907	-0.35325	-0.59841	-0.17656	-0.11269
0.3927	0.67386	0.3999	-0.53398	0.46389	-0.17935	0.4704	-0.15251	-0.00508	1.00806	-0.2719	0.62246	0.33854	0.15961	1.09514	0.43578	-0.21888	0.49964	0.64785	-0.12253	-0.00882	0.46398	-0.3666	-0.31417	1.07601	0.02991	-0.94889	0.49936	-0.30319	-0.48968	-0.50693	0.16864
0.71281	0.23221	-0.27222	-0.19618	0.01375	-0.41335	0.27487	-0.27494	-0.33566	0.6661	-0.1923	0.08322	-0.2407	-0.08164	0.84208	0.19967	-0.0622	-0.1386	0.12934	-0.19446	0.45116	0.05953	-0.15766	-0.44334	0.31763	-0.44951	1.08065	0.17145	-0.14754	-0.81741	-0.84342	-0.19187
0.40495	0.42202	-0.85821	-0.19054	-0.30764	-0.98892	-0.15403	-0.54776	-0.62009	0.21358	-0.39955	-0.21593	-0.64945	-0.39039	0.41483	-0.16082	-0.91999	0.17649	0.13548	-0.51072	-0.95049	-0.3121	-0.64729	-1.17172	-0.05232	-0.6215	-0.57092	-0.38356	-0.623	-0.41443	-0.82613	-0.5581
0.52426	-0.49565	-0.17252	-0.63451	0.26346	-0.07524	0.17319	-0.13565	-0.62651	0.79526	-0.4888	0.14755	-0.31086	-0.05781	0.75599	-0.18189	-0.69671	0.04415	0.3269	-0.47122	0.08519	0.28047	-0.33072	-0.37506	-0.23141	0.06661	-0.90433	-0.29343	-0.18753	-0.42357	-0.72072	-0.07556
0.38723	-0.98001	0.07222	-0.09759	0.42268	0.10974	-0.38589	-0.04446	-0.24305	0.65053	-0.22163	0.1011	-0.5387	-0.1371	0.71535	0.22115	-1.09794	0.03356	0.25869	-0.55693	0.28221	0.21855	-0.25317	-0.26632	0.59589	0.18645	0.84406	-0.0011	-0.34119	-0.01251	-0.59964	0.41078
0.16116	-0.73761	-0.10977	-0.33852	0.42593	-0.09268	0.09871	0.40879	-0.29993	0.42671	-0.33372	0.07925	-0.69602	-0.52492	0.59792	-0.59252	-1.00915	-0.34956	0.03863	-0.75314	0.04167	-0.53785	-0.15611	-0.60167	0.15452	-0.00806	-1.7098	-0.89275	0.11104	0.04416	-0.43077	-0.68023
0.53771	-0.66028	-0.66492	-0.09245	-0.02837	-0.22998	-0.43438	-0.07152	-0.44239	0.45651	-0.75291	0.27103	-0.42881	-0.49244	0.21012	-0.89344	-1.2663	0.01075	-0.28267	-0.7446	0.24218	-0.22914	-0.17587	-0.20025	0.17003	0.12432	-0.22508	-0.49089	-0.27769	-0.45315	0.26332	-0.55004
-0.07741	0.18699	0.22937	0.5715	0.14688	0.13222	0.05838	0.27045	-0.22266	0.69875	-0.296	-0.09676	-0.60258	-0.0858	0.51027	-0.10623	-0.81738	0.17397	0.40659	-0.42493	0.2095	0.16454	0.03518	0.1688	0.41715	-0.31885	-0.28004	-0.32641	0.10997	-0.23074	0.15515	0.12675
0.27676	-0.68179	-0.50086	-0.56637	-0.09001	0.39642	0.46977	-0.02236	0.08858	0.81454	0.1425	0.43531	-0.15454	0.01533	0.71489	-0.12399	-0.43602	0.17343	0.22719	-0.54649	0.50149	0.16721	-0.29346	0.32104	0.9686	0.66249	-2.79243	0.14352	0.13368	-0.04644	0.39064	-0.11495
0.00414	-0.55567	0.11878	-0.23064	-0.29694	0.24854	0.02385	-0.031	-0.13965	0.37365	-0.32601	0.02618	-0.59212	-0.21732	0.49941	-0.41426	-0.74322	0.3648	0.0353	-0.22554	-0.1905	0.07352	-0.16189	-0.17565	0.57006	0.49126	0.3206	0.08657	0.2117	-0.07201	-0.40602	-0.58657
0.41566	1.12179	0.06796	-0.00637	0.3423	-0.10535	0.88083	0.35621	0.43999	1.42456	0.22162	0.45258	0.08086	0.47576	0.59265	-0.252	-0.36054	0.63605	0.66962	-0.0651	0.74591	0.17039	0.22525	0.03746	1.08926	0.70738	-1.01452	0.37292	0.68915	0.15597	0.0263	0.09083
0.60466	0.15807	0.7997	-0.3472	0.39357	-0.01444	0.44447	0.08973	0.12539	0.48746	0.01261	0.10144	0.18792	0.47992	0.63355	-0.29685	-0.13723	0.07884	0.46833	-0.20417	0.13684	0.05188	-0.15093	-0.09989	0.90726	0.31239	0.37577	0.05424	0.72882	-0.17334	-0.35925	-0.41478
-0.29613	0.82458	0.75237	-0.22574	-0.24772	0.01762	0.16756	0.48134	0.24042	0.85771	-0.07704	0.05344	-0.24678	-0.22175	0.38508	-0.70425	-0.04111	0.2039	0.21086	-0.46049	-0.14492	-0.27261	-0.58025	0.00828	0.15977	0.10551	-0.01059	0.12709	0.57846	-0.07161	-0.67002	-0.26752
0.1222	-0.95945	0.52179	0.35729	0.12187	0.22169	1.00552	0.32892	0.60583	0.62019	0.43843	-0.24467	-0.18896	-0.10664	0.76209	-0.42775	0.10164	-0.20574	0.84887	-0.15421	0.68848	0.55523	-0.04969	0.22943	0.7697	0.47592	0.25068	-0.3675	0.37246	0.34742	0.14328	-0.40474
-0.02476	-0.3257	0.72321	-0.40543	-0.31857	0.55724	0.5141	0.33131	-0.37584	0.46325	0.33391	-0.04306	-0.39404	0.24951	0.2607	-0.81935	-0.68167	-0.55941	0.67118	-0.34582	0.49848	0.08703	0.01977	-0.88252	0.26856	-0.24853	0.83427	-0.35594	0.07685	-0.24386	0.31539	-0.70193
0.14511	0.10742	0.93548	-0.14243	-0.55847	0.12685	0.43664	0.06697	-0.01366	0.49411	0.14389	0.59825	-0.62175	0.47569	0.53238	-0.5306	-1.07648	0.26318	0.41195	-1.02667	0.55257	-0.02727	-0.18986	-0.38793	0.33839	1.01531	0.97193	-0.89785	0.12694	0.17108	-0.13336	-0.38805
-0.3669	-0.23606	1.10338	0.00703	-0.21395	0.39556	0.50932	-0.18477	0.07092	0.58232	0.25167	0.14017	-0.46285	-0.09181	0.64336	-0.14642	-0.70866	0.03805	0.19765	-1.01054	0.7388	0.12151	-0.19699	0.35548	0.68882	0.87236	0.1483	-0.59901	0.04747	-0.11779	0.00896	-0.15422
0.11643	-0.49206	0.61964	-0.19349	-0.26798	0.20163	0.2923	0.07726	-0.05239	0.58126	0.07464	0.21796	-0.43991	-0.07254	1.34932	-0.27599	-0.08594	-0.14716	-0.02155	-0.41207	0.59412	0.08894	-0.65974	0.2809	0.33324	0.74178	-0.06731	-0.88871	0.00435	0.18726	0.74147	-0.01257
0.30759	0.41405	0.05227	-0.7665	-0.60733	-0.41578	0.01365	-0.15556	-0.25905	0.02414	0.09178	-0.02262	-1.1532	-0.11079	0.7702	-0.84229	-1.09674	0.14607	-0.29765	-0.5671	0.05301	-0.58585	-1.33877	-0.46131	-0.48019	0.51614	1.21296	-1.03924	-0.04188	-0.11597	-0.12829	-0.02761
0.29534	0.3142	1.01451	0.04747	0.08548	0.35964	0.9628	-0.05478	0.07414	0.37813	0.31312	0.3937	-0.77758	0.14497	1.24388	-0.58079	-0.62344	0.10926	0.3704	-0.61721	0.5228	0.30212	-0.83119	0.16515	0.12396	0.67766	-0.28235	-0.42252	-0.19261	-0.56261	0.5915	0.09353
-0.22169	-0.33262	0.30444	-0.3726	-0.11208	0.25119	0.53649	-0.42767	-0.03869	0.56735	-0.10732	-0.0175	-0.2868	-0.08352	0.81535	-0.25355	-0.14863	-0.2425	0.05066	-0.03403	0.30702	0.50822	-0.9277	0.24338	0.6622	0.08406	0.38468	-1.19138	-0.44928	0.11554	0.66668	-0.39142
-0.1935	0.28535	0.84396	0.04379	0.53793	0.73782	0.54694	-0.03075	-0.31953	0.32022	0.03057	0.39768	0.31616	0.33792	0.68512	-0.10739	0.231	0.43247	0.71534	0.07272	0.29015	0.47687	-0.76702	0.27779	0.64024	0.68991	2.06116	-0.69497	0.02933	0.37697	0.91512	-0.14422
-0.08583	0.66742	0.94054	0.4823	0.36306	0.77677	0.35818	0.13577	-0.03638	-0.24385	-0.50719	0.43689	0.25965	0.51053	0.50617	0.13633	0.10405	-0.19684	0.27795	-0.05172	0.20716	-0.02745	-0.25646	-0.39228	0.80761	0.43489	0.01263	-0.32323	0.08749	-0.16262	1.07347	-0.00341
-0.02764	0.08018	0.79845	0.16424	0.07579	0.56049	0.48393	-0.00397	-0.50164	0.26077	-0.0351	0.05424	-0.71541	0.49549	0.24573	-0.8152	-0.28356	-0.19476	-0.13975	0.06888	-0.28839	0.34462	-0.8901	-0.88737	0.44007	0.14075	-1.56726	-0.81975	0.06502	0.38067	0.78401	-0.73553
-0.30275	-0.17763	0.50284	0.15608	0.02926	0.6246	0.01876	-0.71581	-1.24965	-0.67612	-0.19325	0.09268	-0.67536	0.3024	0.0236	-1.12256	-0.4428	0.000674527	0.53268	-0.37532	-0.28739	0.22936	-1.20044	-0.96913	0.29274	0.16493	-1.62331	-0.4203	0.05205	0.39579	0.70066	-0.63281
-0.54548	-0.04173	0.88522	0.23617	-0.06406	0.14423	0.12435	-0.3213	0.12567	0.25288	-0.13362	-0.23858	-0.54644	0.12823	0.59012	-1.06992	-0.34412	0.63043	0.60369	-0.21901	-0.21268	0.80067	-0.90379	-0.71483	0.11883	-0.07926	0.96363	-0.42519	0.03316	0.14505	1.19581	-0.24224
-0.59328	-1.15112	0.63385	-0.21875	-0.076	0.28043	0.61047	-0.28149	-0.22326	0.01042	0.05963	0.42817	-0.5482	0.07498	0.06014	-0.65691	-0.8333	0.01455	0.46664	-0.66133	-0.39097	0.31757	-0.60825	-0.50908	0.13757	0.43063	-0.36753	-0.53245	-0.09836	-0.02952	0.45589	-0.79213
-0.1998	-0.62608	0.8947	0.03354	-0.41561	-0.47121	-0.27488	-0.0045	-0.08137	-0.22013	-0.35297	0.29197	-0.84595	-0.20473	0.20964	-0.45742	-0.24817	0.03212	0.20755	-0.53529	-0.26036	0.44501	-0.73193	-0.20155	0.04544	0.34485	0.77923	-0.60285	0.05703	-0.01752	0.55051	0.16459
-0.5019	1.3609	0.58863	0.60465	-0.23927	-0.26329	0.32208	-0.07855	-0.60779	-0.41707	0.52425	0.51153	-0.393	0.31139	0.70915	0.1947	-0.73434	0.07285	0.34992	-0.26306	-0.59625	0.79913	-0.43332	0.10212	0.23754	0.41873	0.25349	-0.41631	0.36041	-0.13369	0.87708	-0.16238
0.33661	0.63451	0.56093	0.77504	-0.35009	0.10819	0.09609	-0.19636	-0.13576	0.09984	0.62515	-0.22425	-0.62146	-0.05869	0.89301	-0.037	0.05888	0.27445	0.58996	-0.2372	-0.26123	0.68612	-0.58247	-0.10477	-0.13781	0.82804	-0.32981	-0.76609	-0.16047	0.14709	0.68237	0.07902
-0.02724	-1.41573	0.47977	0.65712	-0.2226	0.36112	0.2259	0.20482	-0.27197	0.32058	0.2202	-0.35632	-0.85097	-0.05155	0.70859	-0.31345	0.10825	0.09552	-0.10451	-0.52094	0.000490383	0.16764	-0.45961	-0.71497	0.06164	0.62106	0.89541	-0.18841	0.09721	-0.08357	0.63935	-0.25689
0.18684	-1.24944	0.28215	0.65197	-0.13606	0.81713	0.31812	0.06346	-0.86465	0.28096	-0.01108	0.11255	-0.32689	0.14109	0.80975	-0.01728	0.01393	-0.53162	-0.05884	-0.73859	-0.56847	0.22554	-0.6564	-0.43208	0.17084	0.23911	0.62988	-0.5841	-0.03056	0.25941	0.94652	-0.20189
-0.13771	-0.16614	0.46892	0.59977	-0.5894	0.31448	-0.09644	-0.06709	-0.30122	0.40663	-0.03033	-0.02171	-0.81295	0.12312	0.45277	-0.324	-0.24211	-0.02686	-0.59818	-0.71575	-1.03117	0.28524	-1.1152	-0.12115	0.38236	-0.06431	1.39026	-0.23711	-0.07584	-0.02952	0.92044	-0.52944
0.07788	0.50307	0.40539	0.13068	0.21122	0.56382	-0.21683	0.0347	-0.16396	0.68515	-0.3114	0.86548	-0.55548	-0.10254	0.13551	-0.44076	0.15578	0.35314	-0.13298	-0.21905	-0.19788	0.67777	-0.20341	0.18782	1.16582	-0.0665	0.39725	0.35636	0.05566	-0.33382	0.8737	0.10508
0.37058	0.06359	0.1986	0.81913	0.05423	0.40284	0.68417	-0.34264	-0.44489	1.45633	0.03558	0.55009	-0.04623	-0.24843	0.35952	-0.40866	0.07466	0.4157	0.34618	0.3324	-0.15759	0.03639	-0.60046	-0.43028	0.19137	0.23783	-1.04528	-0.25959	-0.26509	0.0866	1.00965	0.09401
0.13227	-0.82938	0.19474	0.68638	-0.50488	0.28465	0.07593	-0.1863	-0.35116	1.21901	-0.3777	0.12915	-0.61335	-0.34341	0.66313	-0.3577	-0.13294	0.32591	-0.16139	-0.4768	-0.57612	0.06539	-0.27903	-0.04513	0.20146	0.17251	-1.52356	-0.21341	-0.01751	-0.00973	0.87837	-0.19014
-0.03338	-2.01892	0.83126	1.01528	-0.1174	0.45802	0.10052	0.13565	-0.24586	0.82413	-0.3405	0.1724	-0.80526	-0.07152	0.50444	0.03638	-0.37745	-0.21244	0.22315	0.02913	-0.62104	0.18482	-1.04827	0.00694	0.26738	-0.03398	0.56995	-0.67518	-0.00813	0.36486	0.40741	-0.11592
-0.11814	-0.69932	0.3385	0.88554	-0.69817	0.43143	-0.37411	-0.60315	-0.92488	1.04953	-0.53998	-0.25424	-0.8866	-0.6117	0.23036	-0.65254	-0.48455	-0.08507	-0.32405	-0.67882	-0.19371	-0.58306	-0.60421	-0.43768	0.18302	0.1454	0.11749	-0.79123	-0.21084	0.19438	0.2422	-0.2388
0.26909	-1.22251	0.33698	0.36047	-0.30777	0.35258	0.03706	0.0178	-0.68789	0.52187	-0.13217	0.25389	-0.6354	-0.59728	0.09205	0.12822	0.12059	-0.73819	-0.55082	0.07478	0.14086	-0.35096	-0.26294	-0.22277	0.3975	0.64556	0.34824	-0.19628	-0.21026	0.06658	0.58312	-0.18387
0.10448	-0.29544	0.27121	-0.2186	-0.23442	0.16179	0.1924	0.15137	-0.58034	0.65327	0.01979	0.56268	-0.59917	-0.5287	0.15128	0.04832	-0.04725	-0.16648	-0.28497	-0.35813	-0.26707	0.41076	-0.57045	-0.18023	-0.03432	0.65225	-0.35863	-0.1671	-0.28679	0.29231	0.15575	-0.04434
0.4848	1.40644	0.47395	0.24133	-0.80356	0.33185	0.29897	0.79297	-0.59433	0.87819	-0.24735	1.11126	-0.64059	0.19934	0.15195	-0.41395	0.08369	0.37934	-0.22095	-0.36607	0.28381	0.72928	-0.438	-0.20415	0.2482	0.57342	-0.20895	-0.66539	-0.02841	0.472	-0.556	-0.13272
0.68922	1.89987	0.61086	0.00102	-0.34562	0.48742	0.63696	0.2	-0.371	0.52553	-0.12144	1.02887	-1.66124	-0.18998	0.50214	-0.07941	0.08126	0.3235	0.1379	-0.49803	-0.10577	0.333	-0.62536	0.29504	0.11583	0.9395	0.1422	-0.32947	-0.22091	0.27484	0.07119	-0.1729
-0.19717	1.46206	0.36631	-0.35226	-0.50718	0.15618	0.01149	-0.30278	-0.27248	0.86627	0.06659	0.65217	-1.17498	-0.013	0.2516	0.03955	-0.09981	-0.12533	0.13581	-0.38774	-0.41932	0.03377	-0.11875	-0.31107	0.20704	0.62233	0.54681	-0.02614	-0.38957	-0.38251	0.59881	-0.27688
-0.26617	-2.09609	0.68062	-0.01704	-0.90704	-0.15619	0.34345	-0.45401	-0.58746	0.06227	-0.28478	1.13815	-1.07578	0.39147	0.40165	0.09268	0.12475	0.07427	-0.65364	-0.37037	-0.24176	-0.53978	-0.69105	-0.46643	-0.43319	0.31698	-1.91572	-0.07019	-0.38688	-0.03636	0.30492	-0.2352
0.06482	-0.66377	0.61383	-0.32266	-0.72588	-0.24772	-0.09805	-0.7201	-0.46947	0.63454	-0.21855	-0.05081	-1.09271	0.18622	-0.15103	-0.0698	0.04176	-0.03802	0.22055	-0.64445	0.23045	-0.39978	-0.09298	0.04417	0.32506	0.54643	-0.49508	0.08443	0.07656	0.36151	0.65276	-0.30744
0.24084	0.86632	0.74549	0.55727	0.00526	0.2403	0.08635	-0.31368	-0.17409	1.17727	0.14961	0.44639	-0.69909	0.78478	0.434	0.38749	-0.13196	0.45322	-0.1448	0.21369	0.5635	-0.33049	0.15189	-0.2551	-0.21213	0.8763	-0.32922	-0.43736	-0.27262	0.51696	0.78541	-0.14266
0.13108	0.46057	0.62982	0.60059	-0.04853	0.38598	0.68717	0.07293	0.14482	1.07574	-0.77657	0.65917	-0.97033	0.70677	0.12692	-0.0411	0.44623	0.52448	-0.17458	0.07988	0.17844	-0.33058	0.05573	0.10018	0.03596	0.93645	-1.7591	-0.51191	-0.000631601	0.86937	0.40046	-0.42001
-0.26465	0.15973	0.27824	0.35124	-0.90125	0.53086	0.01097	-0.01083	-0.42194	0.88087	-0.099	0.40945	-0.70329	-0.3114	-0.1476	-0.33318	0.33591	0.16587	-0.00411	-0.40662	0.15771	-0.07247	0.31599	-0.02212	-0.12149	0.36951	1.95043	-0.44045	-0.17165	0.61606	-0.03925	-0.40974
0.13468	0.03959	0.88145	0.31911	-0.00131	0.66507	-0.02646	-0.12561	0.03368	0.11604	0.21065	1.03092	-0.7505	0.41347	0.68724	-0.35059	0.25131	-0.08556	0.27299	-0.13797	0.38381	-0.49258	0.063	0.12815	0.06414	0.02076	-0.08882	-0.86992	0.22601	0.20347	0.19569	-0.37961
-0.15808	0.34425	0.73021	0.28089	-0.51983	0.08645	-0.0429	-0.3978	-0.36025	-0.0168	0.01426	0.35903	-0.36253	-0.02243	0.15162	-0.27023	-0.13293	0.36553	0.18165	-0.26627	-0.50912	-0.36143	-0.86867	-0.5962	-0.26578	0.30796	-0.84296	-0.63268	0.14194	0.43247	-0.03418	-0.62986
0.3833	-0.18259	0.89748	0.03835	-0.39308	0.33203	0.08718	-0.21925	0.08711	0.09109	0.62675	0.81197	-0.25753	0.11337	0.46155	-0.16598	0.30144	0.17048	0.18268	0.01403	0.668	-0.22009	-0.1044	-0.48715	-0.16042	0.89095	-1.71606	-0.4736	0.72877	0.32216	0.1337	-0.57135
0.28419	-0.90487	0.50974	0.29071	-0.61457	-0.13861	-0.48371	-0.27712	-0.42224	-0.14024	0.24838	0.64205	-0.85007	0.44676	0.15028	0.40366	0.32131	-0.31336	-0.25834	-0.43507	0.23023	0.10858	0.05055	-0.53432	-0.29744	0.71514	-0.03895	-0.6702	0.08162	0.48115	-0.1075	-0.4755
-0.20656	0.00973	0.31833	0.40365	-0.45699	0.14451	-0.11642	-0.17912	0.59357	0.42106	1.00572	0.28754	-0.77403	0.21612	-0.04237	-0.04375	0.46892	-0.06698	0.11584	-0.53098	0.21543	-0.12649	0.12794	0.48162	-0.69195	0.63922	0.64713	-0.09626	0.26297	0.21293	0.17904	0.01974
-0.66727	-0.7165	0.29441	0.05889	-0.36932	0.0091	0.13222	0.00741	0.42707	0.12167	0.5003	0.5302	-0.93045	-0.22806	-0.14225	0.15362	-0.01273	0.05235	-0.02999	-0.18674	0.33962	-0.33209	-0.23317	-0.2742	-0.564	1.02409	-1.30896	-0.54471	0.25035	-0.14367	-0.2287	0.08374
-0.55324	0.33139	0.79487	0.01871	-0.85519	-0.46186	-0.39014	0.25888	0.40111	-0.2799	0.66359	0.61322	-0.83639	-0.0582	0.18746	0.04326	0.41963	0.04895	0.21501	0.20759	0.31799	-0.52253	0.0996	-0.14281	-0.3868	0.75509	1.09351	-0.43779	-0.00969	0.11575	-0.17134	-0.02301
-0.20877	0.09753	0.62305	0.40338	-0.49637	-0.06739	-0.36554	-0.01523	0.08611	-0.34163	0.43801	0.70183	-0.5742	0.03365	0.12066	0.37307	0.32587	-0.26172	0.11876	0.14502	0.52678	-0.25078	0.01041	0.35586	-0.68453	0.77472	-0.11845	-0.64093	0.20229	0.24134	1.39542	-0.6746
-0.51682	-0.38817	0.7399	0.16571	-0.32436	0.28404	0.37767	0.06488	-0.7	0.20953	0.6979	0.32248	-0.9199	-0.44186	-0.28329	-0.20027	-0.51963	-0.05354	-0.0506	-0.23571	0.30581	-0.33194	-0.19252	-0.29433	-0.55588	0.9167	0.86545	-0.38825	0.24404	0.25063	-0.03189	-0.28933
-0.1048	0.04498	-0.10929	0.53284	-0.34956	-0.24726	-0.2475	-0.74111	0.01327	0.22162	0.5617	0.69576	-1.14975	-0.41972	0.0523	0.17763	-0.16258	0.0352	0.14817	0.19052	0.29172	-0.09633	-0.36791	0.15769	-0.05867	0.00214	0.9663	-0.178	-0.18338	0.28323	-0.08712	-0.39965
0.14103	0.75704	0.56206	0.21621	0.21306	0.07268	-0.07753	-0.1318	0.02474	-0.74294	0.1603	0.53371	-1.13472	0.2675	-0.13075	0.06023	0.1627	-0.22765	-0.01982	0.00914	0.57205	-1.0175	-0.3383	-0.20464	-0.37552	0.53415	0.26842	-0.21511	0.72604	0.46283	-0.00578	-0.34812
-0.30095	0.65835	0.73657	0.22514	-0.7486	-0.35427	-0.25278	-0.02979	0.23372	-0.51784	0.02883	1.13278	-0.86726	-0.28967	0.09525	-0.70259	0.01393	-0.5933	-0.16081	-0.63099	0.57693	-0.72938	0.11172	-0.14245	-0.11202	0.03548	0.21579	-0.98945	0.5478	0.18747	-0.40174	-0.46595
-0.31541	-0.45204	0.47366	0.75312	-0.2122	-0.19322	-0.22935	0.59399	0.52958	-0.7679	0.21598	0.84994	-1.13756	0.20881	0.53039	-0.63966	0.28112	-0.19285	0.16988	-0.50773	0.64251	-0.47476	0.30148	-0.4108	-0.32054	0.24274	0.09859	-0.65398	0.13727	0.24459	0.2755	-0.47342
-0.29684	-0.65968	0.05252	0.50556	0.17915	0.42591	-0.41163	0.00341	-0.45467	-0.52162	0.55802	0.5068	-1.05891	0.29603	0.32939	-0.08903	0.15405	-0.2676	-0.10827	0.46521	0.40584	-0.81496	0.02683	-0.023	0.02949	0.68206	-0.60523	-0.842	0.45485	4.70294e-05	0.36095	-0.14106
0.39911	0.03265	0.3892	0.07835	-0.08073	0.64183	0.04588	-0.50512	0.4832	0.09784	0.81521	0.73421	-0.63759	0.46356	0.17927	0.48214	0.4183	-0.00877	0.47291	0.02147	0.32006	-0.06492	-0.01714	0.0024	0.01155	1.03832	1.12059	-0.46738	0.3801	0.43292	0.14229	-0.11848
0.02829	0.19606	0.54902	0.13315	-0.2912	-0.31212	0.53896	-0.6506	-0.01201	-0.00328	0.52428	0.48323	-1.0179	0.44617	-0.34597	0.96678	0.29289	0.31369	-0.18697	0.017	0.08909	-0.21416	-0.94245	-0.07275	-0.54425	0.93406	1.32864	0.02885	0.39649	0.14925	-0.25097	-0.80348
-0.15279	-0.285	0.3112	-0.16112	-0.1762	-0.01717	0.20996	0.14044	0.3256	0.34592	0.86247	0.54144	-0.43867	0.36358	-0.02272	-0.15688	-0.03922	-0.47367	0.14031	0.13113	-0.22995	-0.11235	-0.6251	0.28655	-0.43193	0.3879	-0.09003	-0.699	0.34184	0.01363	0.02827	-0.44503
0.18694	-0.78647	0.62302	-0.02933	-0.17494	0.11349	0.5611	-0.19885	-0.18077	0.51249	0.28368	1.13289	-0.57724	0.22584	-0.55202	-0.09846	0.2655	0.09444	0.2566	0.15765	0.10647	0.12981	-0.40034	0.41704	-0.40508	0.09825	0.14152	-0.60063	0.15713	0.13611	0.11706	-0.04353
-0.19013	-0.19707	0.61864	0.39562	-0.18907	0.46999	0.12853	0.48082	-0.00634	-0.21927	0.32391	1.00196	-0.4095	0.36989	0.29248	-0.34079	0.68754	-0.16479	-0.05791	0.51415	0.09682	0.28087	-0.5349	0.27979	-0.12614	0.33805	0.3971	-0.05654	0.25879	0.17282	0.48569	-0.0566
-0.19472	-0.76322	0.57868	0.88541	-0.03797	0.77976	0.00911	0.78058	0.03382	0.54675	0.71181	0.6119	-0.38203	0.08676	0.01256	0.11334	0.38024	0.12417	0.33258	0.16701	0.000183144	0.23366	-1.05359	-0.23745	0.0053	0.57086	0.87261	-0.21718	0.20786	-0.12842	0.40178	0.28017
-0.26314	0.53764	-0.06773	-0.4439	-0.84689	0.18412	-0.28019	0.02851	-0.76054	0.51412	0.0325	0.56791	-0.83607	0.27269	-0.27849	-0.3732	0.46177	0.2632	0.12786	-0.11361	-0.24654	-0.95136	-0.95062	0.20179	-0.73771	0.9099	-0.63386	0.01084	-0.36971	-0.27761	-0.2978	0.12194
-0.08174	-0.42478	0.000103946	-0.02624	-0.59761	0.02659	-0.06806	-0.17651	-0.14992	0.8716	0.54609	0.55265	0.07289	0.3864	0.24752	-0.48557	0.75536	0.47657	-0.03638	-0.21096	-0.53133	-0.39827	-0.42325	0.29045	-0.63625	0.06876	0.64738	0.12855	-0.01246	-0.00253	0.33406	0.52033
-0.20223	1.78039	0.53009	0.00691	-0.24733	0.1004	8.31112e-05	-0.36328	0.41923	0.71873	0.49205	0.68976	-0.1212	0.47814	0.08249	-0.21396	0.58134	0.27	-0.0512	0.14784	-0.19435	-0.37129	-0.43334	-0.21435	-0.8154	0.38426	-0.69117	-0.32178	-0.05294	0.03449	-0.01544	0.19347
0.6212	1.03064	0.82272	0.77029	-0.41407	0.29483	0.43546	-0.03706	0.31632	0.95833	0.35626	1.35882	0.11371	0.73777	0.78919	-0.33386	0.62267	0.08572	0.27581	0.27585	0.57695	-0.30226	0.45299	-0.11045	-0.59595	0.75091	-0.06014	0.17342	0.04575	0.14026	0.72019	0.60183
0.02235	-0.80206	0.93956	0.2342	-0.59458	0.25886	0.71548	-0.18776	0.00181	0.99185	0.34909	1.29156	-0.57098	0.6766	0.18941	0.02946	0.26605	0.17912	0.34661	0.47174	0.61038	-0.30563	0.3289	0.28582	-0.48144	0.95302	-0.17157	0.23306	0.13117	0.46153	0.29897	0.63094
-0.11719	-0.70775	0.51423	0.41819	-0.36749	0.47852	0.60527	-0.00999	0.29992	0.37919	-0.11028	0.13506	-0.96399	0.26255	-0.07672	-1.15998	0.64904	-0.15715	-0.30908	0.67012	0.57493	-0.2888	0.43989	-0.19953	-0.57228	0.62112	0.27695	0.32665	0.12761	0.18992	-0.02266	0.28747
0.44504	1.01275	0.6392	0.21929	-1.01311	0.15771	-0.1765	-0.36778	-0.29248	0.78919	0.36822	0.27362	-0.80437	0.33631	-0.13645	-0.89347	-0.04317	0.06744	-0.40651	0.10495	0.54974	-0.1582	0.48399	-0.54388	-0.4686	0.43026	-0.08532	0.36141	0.04944	-0.1017	-0.15972	0.13385
0.22979	1.77346	0.43778	0.35358	-0.30827	0.43613	-0.0419	0.28013	-0.12205	0.65262	0.2252	0.40353	-0.21369	0.09096	0.296	-0.3891	0.03709	0.2034	0.45359	-0.03808	0.73925	-0.70037	0.055	-0.0694	-0.44625	1.19687	0.38625	-0.28522	0.25889	0.32161	-0.37729	0.13626
0.32313	-0.0017	0.73354	0.35941	-0.45221	0.2376	-0.38278	-0.09137	0.36408	0.49623	0.08682	0.54959	-0.82342	0.07272	-0.53626	-0.12909	-0.4514	-0.27168	-0.32181	-0.12273	-0.12632	-0.73857	0.05664	0.075	-0.63894	0.77077	0.59569	-0.43837	0.1503	-0.15029	-0.26401	-0.02935
-0.39835	0.26	0.66861	-0.62732	-0.37048	-0.03738	-0.84979	0.26705	-0.39866	0.41713	0.17328	0.65123	-1.09315	-0.14646	-0.10826	-0.37473	-0.15316	-0.0774	-0.77336	0.21917	-0.33137	-0.39436	-0.17373	-0.77163	-1.04209	0.55685	0.37449	-0.17885	-0.10469	-0.13689	-0.1872	-0.48605
-0.18303	0.67452	0.44612	-0.22614	-0.12292	0.54093	-0.08485	-0.07145	0.22923	0.68435	0.60508	1.1694	-0.62694	-0.53475	0.46459	0.01531	-0.00276	-0.24205	0.4476	0.51722	-0.18602	0.19895	-0.13573	-0.58182	-0.59857	0.96707	0.07551	0.36161	0.14101	0.51495	0.42049	0.275
-0.59856	1.07577	0.85109	-0.37488	-0.55601	-0.05801	-0.82754	-0.38923	-0.52863	0.68164	0.07473	0.64238	-1.22024	-0.38441	0.11787	0.22614	0.34089	-0.14189	0.55791	-0.39397	-0.05642	-0.56361	-0.20608	-0.4447	-0.13594	0.85403	1.06079	0.05298	0.02636	0.03954	0.27973	0.18705
0.15491	-0.33685	0.97719	0.39387	-0.53788	0.50704	-0.15727	-0.08902	-0.39445	0.74763	0.33575	0.70906	-0.68913	-0.29271	0.85086	-0.40225	0.58118	0.35855	0.4309	0.11796	-0.48485	-0.2526	-0.29238	0.0156	0.46893	1.53643	1.14953	0.22188	0.33605	0.20083	0.72001	0.53491
-0.2771	-1.09233	0.7492	0.44972	-0.51781	0.81768	0.53631	-0.12156	-0.54189	0.65461	0.55696	0.72127	-0.05461	-0.14877	0.34651	0.07605	0.8696	0.88125	0.02515	0.19343	-0.40165	-0.18413	0.26705	-0.02964	0.89102	0.92051	-0.30881	0.2996	0.18797	0.08313	-0.27698	0.46886
-0.35481	-0.53763	0.72017	0.19355	-0.42667	0.7971	0.09746	0.30484	-0.46386	0.68988	0.40496	0.57913	-0.20515	0.29445	0.58622	0.26696	0.08125	0.25992	0.48146	-0.20229	-0.1517	-0.43183	0.13618	0.01068	0.10284	0.32358	0.87655	-0.09953	0.04782	-0.02246	0.31774	0.21028
-0.324	-0.32601	1.08795	0.30796	0.1595	0.55629	0.2043	0.29303	0.10077	0.55541	0.58813	1.49066	-0.49919	0.00587	0.43852	-0.35942	0.10121	0.40367	-0.12805	0.42469	-0.13509	-0.75532	-0.07105	0.0892	0.02413	0.81019	0.96028	-0.38942	0.22307	0.14796	0.4331	-0.22603
0.07398	-0.53575	0.78318	-0.15191	0.23424	0.67928	0.43596	-0.10415	-0.35019	0.73568	0.25414	0.9086	-0.24622	-0.42692	0.38935	-0.31023	0.4711	0.42151	0.74387	0.09963	0.18268	0.4466	0.5707	0.10196	-0.0263	0.43838	-0.45605	0.18177	0.31885	0.12479	0.88906	0.26001
-0.05534	-1.22321	0.5036	-0.45213	-0.04011	0.50423	0.21461	-0.13477	-0.06697	-0.24845	-0.51868	0.5358	-0.50264	-0.61487	0.37765	-0.25931	0.22103	0.16119	0.18019	0.28933	-0.46616	-0.12135	-0.29187	-0.38622	0.00946	0.22161	1.29925	-0.44669	-0.18592	0.2827	0.18158	0.03479
-0.18746	-0.12833	0.91221	-0.21935	-0.55368	0.16097	-0.27311	-0.2452	-0.18898	0.29175	-0.26889	0.68926	-0.2736	-0.51157	0.48114	-0.7329	0.01353	0.11072	0.45251	0.34844	0.29176	-0.35564	0.51427	-0.08953	0.66293	0.33632	0.05824	0.29374	0.11001	-0.07172	-0.07488	-0.55962
0.31552	1.48122	1.35492	0.41234	-0.2659	0.32489	-0.38321	0.37011	0.06268	0.93061	0.08772	1.00389	-0.08337	-0.0739	0.63096	-0.32176	0.49666	0.0844	0.84179	0.40463	-0.2201	0.12997	-0.39644	0.10263	0.57397	0.43817	0.24042	0.29781	0.27733	0.31883	0.66152	0.20827
0.4251	-0.88248	1.12785	0.07376	-0.30567	0.39846	-0.24208	-0.25625	-0.2605	-0.20607	-0.59815	0.54633	-0.9586	-1.01274	0.48509	-0.55048	-0.01643	-0.01679	0.0458	0.50015	-0.67641	-0.37515	-0.1315	-0.45952	-0.11687	0.17994	-0.38097	0.01064	0.15909	0.16762	0.27712	0.22902
0.0953	0.18163	1.19211	0.39718	0.35158	0.3334	-0.3245	0.56677	0.06319	0.16775	-0.0752	0.6874	-0.48178	-0.40626	0.52774	-0.40579	0.46621	-0.02783	0.30919	0.21805	-0.34737	-0.35174	0.70896	0.46658	-0.22752	0.30749	1.17793	-0.40497	0.29654	0.45422	0.95421	0.04477
0.01142	0.19989	0.74554	0.13378	-0.28085	0.37212	-0.42305	-0.17304	-0.32202	-0.13162	0.1451	0.48549	-0.62897	-0.37	0.00938	-0.74606	0.23915	-0.4278	-0.08905	0.52868	-0.18803	-0.36625	0.20587	0.08847	-0.47653	0.15193	2.76429	-0.39417	0.12584	0.35859	0.38716	0.04737
0.36966	1.11065	0.70625	0.75976	-0.35309	0.54761	0.10297	-0.07551	-0.58568	0.53895	0.16661	0.12175	-0.48324	-0.18542	0.26311	-0.3579	0.37317	0.48557	-0.29761	0.23421	-0.04248	0.0811	0.00344	0.14165	0.12252	0.70223	1.4501	0.38263	0.18127	0.26629	0.50207	0.57032
-0.31842	1.79725	0.72975	0.0872	0.05724	0.63652	-0.42563	-0.38754	0.13276	0.20664	0.22057	0.45872	-0.51233	-0.47431	-0.22287	-0.19808	0.33166	0.10634	-0.37554	0.00944	-0.14956	0.2088	0.28883	0.19804	0.07327	0.31267	1.18563	0.02742	0.47794	0.29685	0.24538	0.92229
0.23717	0.23514	0.53095	-0.07256	-0.74576	-0.0933	-0.00152	-0.42075	-0.1256	0.21267	-0.16527	-0.00331	-0.53528	-0.38791	-0.10024	-0.37429	0.2407	-0.24591	-0.99606	-0.00398	-0.08334	-0.22729	-0.21033	-0.39055	-0.03566	-0.21911	0.09913	-0.13901	-0.21845	-0.10436	-0.0399	0.18624
-0.43087	0.51682	0.3353	-0.15168	-0.71865	-0.42142	-0.66082	-0.38524	-0.41466	0.84797	-0.728	0.35908	-0.76581	-0.52882	-0.43466	-0.05657	0.91216	-0.41895	-0.7169	-0.56044	0.13805	-0.5984	-0.08791	-0.74002	0.41734	0.27119	0.39588	-0.36609	-0.29844	-0.25763	-0.69696	-0.41114
-0.16509	0.23127	0.80661	-0.00984	-0.00885	-0.12826	0.06649	0.1336	-0.11556	0.8256	0.11552	0.76027	-0.18298	-0.08081	-0.25205	0.09629	1.00627	-0.12213	-0.33595	0.01367	0.46805	-0.13424	-0.00916	-0.22678	0.31136	0.36697	1.21761	-0.35699	0.4984	-0.49343	-0.1625	0.15125
0.00336	-0.20261	0.55143	0.13875	-0.51216	0.09111	-0.1419	0.0488	-0.28371	0.73668	0.01909	0.48216	-0.2751	-0.09798	-0.11147	0.1357	0.63846	-0.17665	-0.84489	-0.17777	0.16788	-0.00168	-0.42813	-0.08122	-0.09707	-0.32567	1.4428	-0.29002	-0.45023	-0.49222	-0.22724	0.32211
0.00217	0.14427	0.72748	-0.1313	-0.41615	-0.22643	0.58514	-0.14973	-0.52781	0.11572	-0.30494	0.40796	-0.34302	-0.37771	-0.32159	0.35797	0.34831	-0.23635	-0.70465	-0.35324	0.01421	-0.04062	-0.49957	0.29803	0.49991	0.37229	1.38683	-0.37408	-0.12873	0.07029	0.31676	0.20963
0.28469	-0.20458	0.35776	-0.17308	-0.01338	-0.66106	-0.02283	-0.28114	-0.13337	0.689	0.30826	1.31359	-0.00643	-0.13308	-0.06324	0.07306	0.07227	-0.56847	-0.81274	-0.03356	-0.2519	-0.20861	-0.12565	-0.34398	0.4179	0.1541	-0.5098	0.000223808	-0.10065	0.32498	0.27266	-0.46466
0.55872	-0.97452	0.19805	-0.2817	-0.31148	-0.3756	0.18967	0.25328	-0.21464	0.84731	0.50053	0.87897	-0.22357	-0.00182	-0.19814	0.21368	0.70089	-0.5355	-0.05865	0.60251	0.08009	-0.40226	0.79718	0.48857	0.20695	0.33792	0.31932	-0.11928	0.43943	0.10982	-0.01335	0.07165
0.32189	-0.4294	0.91844	-0.5362	0.09987	-0.15561	-0.56639	0.33578	0.12526	0.34116	0.06983	0.57037	-0.33901	0.05022	-0.36062	0.03001	0.2092	-0.86734	-0.64648	-0.54606	-0.07155	-0.18653	0.26065	0.00275	0.19997	0.28329	-0.05979	-0.53263	0.01568	0.29836	0.00335	0.16528
0.04344	-2.26475	0.44997	-0.42934	-0.20619	0.24504	-0.22767	0.34662	-0.1153	0.53125	-0.13872	0.66271	-0.53112	-0.06532	0.2994	-0.69316	-0.04389	-0.18968	-0.21277	-0.29043	-0.10666	-0.3173	-0.18554	0.09721	-0.12539	0.38204	-1.46806	-0.88563	0.05789	0.31669	-0.37257	0.10271
0.26964	-0.54794	0.74993	-0.24028	0.00823	-0.01385	0.20254	0.19037	0.31061	0.99508	0.37376	1.10203	-0.4209	0.25669	0.22309	0.06502	0.55267	-0.27426	-0.15654	0.12657	0.19246	-0.00978	-0.1253	-0.55443	-0.33915	0.74368	-0.06321	0.16504	-0.05395	-0.18123	0.26295	0.31432
0.57322	-0.80861	0.5149	-0.42283	-0.38821	-0.15944	-0.11863	-0.09733	-0.48913	0.14379	-0.11258	0.94976	-0.50583	0.28422	0.08326	0.16282	-0.13404	-0.45374	-0.22662	0.05549	-0.87446	-0.50324	-0.45052	-0.59358	-0.46404	-0.02901	-0.27384	0.30602	0.12631	0.02459	-0.10866	-0.47239
0.74724	0.43648	0.49514	-0.37223	-0.26824	0.04886	0.20933	0.58511	-0.359	0.84572	0.08576	0.60598	-0.20655	-0.10281	0.25985	-0.19948	0.1508	-0.2751	-0.46153	0.35079	-0.09182	0.19081	0.17116	-0.02109	-0.52396	0.28114	-0.3693	0.35371	0.17717	0.09249	0.32292	-0.40105
0.31889	0.78456	0.91546	-0.079	-0.16478	0.01378	-0.65467	0.30577	-0.57537	1.01195	0.19864	0.77653	0.08933	-0.19347	0.25651	-0.24557	-0.61932	-0.55515	-0.99749	-0.3526	0.18094	-0.26397	0.07763	-0.80793	-0.25579	0.36865	-0.28891	-0.39678	-0.08061	-0.43695	-0.16931	-0.54054
0.26876	0.3191	0.3051	0.0828	-0.37106	0.16893	-0.11064	0.42177	-0.15605	0.2966	-0.00675	0.9342	-0.5589	-0.20416	-0.1158	0.41027	-0.14571	-0.44831	-0.22955	-0.00587	0.15606	-0.53113	-0.17925	-0.3074	-0.35518	0.14734	-1.12969	0.27086	0.27861	0.22523	-0.2958	-0.20941
-0.09956	0.95137	0.44599	-0.32953	0.23346	-0.24081	0.24911	0.34764	-0.35113	0.41091	0.21095	0.30084	-0.46962	0.05417	0.02611	0.26152	-0.47625	-0.03074	-0.56521	-0.15644	0.07743	-0.60551	0.23414	0.16389	-0.52411	-0.10865	2.02193	0.40059	0.89519	-0.05174	-0.43067	-0.65595
0.18271	0.33298	0.33348	0.08439	-0.06296	0.22838	0.06784	-0.07205	-0.27698	0.22966	0.46359	0.58163	-1.01191	0.09501	0.37033	0.78208	-0.55865	0.43878	-0.7253	0.44845	-0.32428	-0.32664	0.37431	0.05965	-0.45661	0.0548	0.45552	0.23145	0.61958	-0.34754	0.73596	-0.62721
0.43808	1.21366	0.51819	0.07418	0.22852	0.23197	0.21383	0.65605	0.11066	0.76504	0.09223	0.92771	0.07525	0.13421	0.84457	0.48239	0.29355	0.12429	-0.58624	0.5442	-0.0011	-0.03269	0.48947	-0.19806	0.0745	0.35996	0.77183	0.10776	0.46369	0.23628	0.43928	-0.10793
0.5328	1.41277	0.47045	-0.16831	-0.47181	-0.2433	-0.25333	-0.21297	0.39608	0.2551	0.22676	1.08158	-0.42804	-0.03396	1.10202	-0.01291	0.1936	-0.21628	-0.83879	0.32678	-0.40641	-0.6388	-0.15738	-0.13752	0.351	0.10954	0.93906	-0.40972	0.49141	-0.06903	0.09009	-0.13172
0.62142	0.90315	0.32278	0.19625	-0.45535	0.07074	0.09906	0.35654	-0.09234	0.07345	0.58707	0.65267	0.07362	-0.57864	0.83226	0.27679	0.76411	-0.27455	-0.68085	0.1789	0.03074	-0.33685	-0.04817	-0.11733	0.30071	0.56025	-0.0736	0.26183	0.86478	0.05379	0.77137	0.23441
0.44178	1.29453	0.44067	0.38682	0.13865	-0.12698	0.29954	0.79669	0.78424	-0.06391	0.21876	0.55918	0.02563	-0.03672	0.7258	-0.16824	0.20458	-0.0699	-0.16842	0.27113	0.05926	-0.25204	0.28494	-0.44145	0.03312	0.78219	-0.2687	-0.09542	0.52394	0.02785	0.28889	-0.12106
0.78585	1.62173	0.27384	0.62593	-0.18947	-0.41575	0.48705	1.06776	0.54043	0.40228	0.53353	1.52731	0.13529	0.03851	0.57556	0.42135	-0.35958	0.21856	0.04421	0.2094	-0.41518	-0.55913	0.14923	0.32676	0.31803	0.38162	0.10605	-0.31453	0.19665	0.18482	-0.15892	0.04143
0.21082	0.03271	0.60404	0.36475	-0.23488	-0.21168	0.60376	0.03321	0.12513	0.68598	-0.42601	0.38172	0.18585	-0.00251	0.56476	-0.43792	-0.3263	-0.19493	-0.48729	0.0907	-0.52191	-1.00231	-0.27369	0.38174	0.53872	0.45123	0.62965	-0.68387	0.15752	-0.03915	-0.43162	0.07427
0.87147	0.99571	0.60591	1.40426	0.13583	-0.01968	1.31351	0.35927	0.78425	0.89186	0.18719	1.17334	0.24278	-0.29911	0.59316	-0.20361	0.61151	-0.13538	-0.27226	0.64796	-0.02903	-0.03608	0.41619	0.40756	0.02694	0.84093	-0.29078	-0.24786	0.45962	0.34899	0.64235	0.43798
0.74956	-0.1467	0.62928	0.7047	0.13167	-0.58182	0.54368	0.09818	-0.38292	-0.26001	-0.16099	0.3592	-0.15334	-0.54416	0.00167	-0.56335	-0.13147	-0.73287	-0.03827	0.53912	-0.3403	-0.47567	-0.01849	0.0291	0.05979	0.57139	-0.43139	-0.79759	-0.1571	0.05799	0.18305	-0.02342
0.67355	0.78669	0.14622	0.35005	-0.23444	-0.20122	0.22206	-0.1492	0.16104	-0.30324	-0.29621	0.78965	-0.24853	0.1993	0.44289	-0.69921	-0.43679	-0.44539	-0.23769	0.28248	-0.01062	0.04766	-0.18612	0.57401	-0.26624	0.46485	-0.64738	-0.20401	0.24081	-0.64815	-0.44465	0.35791
0.60367	1.6438	0.61784	-0.11968	-0.70891	-0.5453	0.48061	0.09247	-0.09119	0.46522	-0.10961	0.87223	-0.58446	-0.43818	0.02099	-0.3774	0.04536	0.04539	-0.68339	-0.1173	0.08138	-0.51382	0.0593	0.22724	-0.36512	0.30895	-3.71009	-0.28006	0.00991	-0.21374	-0.33114	-0.2736
0.67125	-0.0159	0.32924	0.35505	-0.2289	-0.18436	0.88524	0.62513	-0.24344	0.4633	-0.09347	1.11026	-0.32406	-0.40482	0.77945	-0.75038	-0.46879	-0.28224	0.13807	0.12599	0.4308	-0.54399	-0.16831	-0.19264	-0.40714	0.32638	-3.27572	-0.93286	-0.11019	-0.1978	-0.28799	0.04204
0.72841	0.2967	0.60469	-0.1862	-0.65918	-0.13326	0.96023	0.64484	-0.11835	0.90711	0.27777	0.84586	0.13476	-0.2912	0.77731	-0.16289	0.21395	0.10192	0.1712	0.31131	0.2261	-0.67517	0.35842	-0.02221	-0.42811	0.52664	1.56077	-0.23383	-0.03994	0.17206	0.00813	-0.44855
0.5171	-0.8665	0.88533	-0.07646	-0.56088	0.12942	0.58208	0.00758	0.08717	0.51664	-0.06359	0.10513	0.04908	-0.52142	0.25911	-0.18045	-0.15778	0.35581	0.29903	0.13386	-0.03146	-0.18661	0.44544	0.01536	0.39468	0.77763	-1.04928	-0.062	0.17525	-0.42187	0.26461	-0.48609
0.60407	-2.37754	0.63816	-0.04824	-0.20835	-0.38651	0.68152	0.0752	-0.20284	0.6306	-0.05991	0.92252	0.16433	-0.84098	0.26299	-0.24127	-0.30545	-0.35801	0.17932	-0.74421	0.15227	-0.20903	0.4632	-0.19854	0.10304	0.22042	0.58769	-0.74951	0.73655	-0.58089	-0.12749	-0.56891
0.3867	-0.12032	0.25364	0.01283	-0.26928	-0.64976	0.53604	-0.05811	-0.04485	1.16917	-0.39367	0.68651	-0.49867	-0.50397	0.24674	0.86777	-0.04046	0.07107	0.16476	-0.35603	0.70393	-0.20157	0.80586	0.19326	-0.59002	0.25723	0.75944	0.21353	0.3443	-0.27681	0.04937	-0.79726
0.7814	1.678	-0.19567	-0.04343	-0.65036	-0.11549	0.77106	-0.11374	0.07002	0.34094	-0.22379	0.6383	-0.40241	0.02328	0.88242	0.84273	0.09802	-0.08323	0.12738	0.04502	0.26829	-0.50159	0.7439	-0.37843	-0.10129	-0.07533	0.98884	0.29274	0.22091	0.41197	-0.42818	-0.13911
0.78066	-0.82669	0.36529	0.07231	-0.11005	-0.12826	0.56281	0.0023	0.39789	0.83432	-0.19797	0.88494	-0.46823	-0.04913	0.26475	0.49189	0.38127	-0.38188	0.20699	-0.31822	0.16036	0.26566	0.09541	0.09754	0.22468	0.35307	-0.1687	-0.36166	0.62875	0.18083	-0.01673	-0.48147
0.59238	-0.32701	0.9173	0.95873	-0.00667	-0.40726	0.40646	-0.41495	-0.03773	1.03102	-0.47677	0.38065	-0.40744	0.13311	0.79517	0.52554	0.16719	0.48914	0.23153	-0.36122	0.40045	1.12385	0.07061	0.49517	-0.09065	0.1163	-0.82613	0.24543	0.57164	0.08971	-0.04859	-0.21774
0.71115	-0.72858	0.89384	0.82911	-0.21094	-0.02606	0.02406	-0.07562	-0.10434	0.80402	-0.02043	0.78627	-0.75573	0.12471	1.06277	0.24678	0.30999	0.07039	0.12241	-0.15748	0.09315	0.45741	0.07057	0.04905	0.16916	0.3016	0.31313	0.15289	0.47446	0.04951	-0.29208	-0.08635
0.38743	0.28898	0.08806	-0.17905	-0.28182	0.19191	0.22476	-0.03781	-0.49134	0.34255	-0.47718	0.07116	-0.75857	0.0906	0.34616	-0.17965	-0.21518	-0.89759	0.18648	-0.35019	-0.04407	0.10586	0.21397	0.44402	-0.03922	0.43975	-0.13002	0.18515	-0.45254	-0.16039	-0.36406	0.47575
0.17815	1.29859	0.38101	-0.06299	-0.54702	-0.31248	-0.08037	-0.20123	-0.19264	-0.01485	-0.38744	0.63529	0.01151	-0.40445	0.3973	-0.17872	-0.6542	-0.46474	-0.18596	-0.28197	-0.86885	-0.31128	0.34282	0.40376	-0.38033	0.44219	0.44594	0.1155	-0.29824	-0.11327	-0.36823	-0.33846
0.32656	-0.01608	0.53233	0.76702	-0.38313	0.03056	0.42862	0.43154	-0.08792	0.52222	-0.22375	1.31044	-0.15489	-0.38926	0.95269	-0.17399	-0.19335	-0.32793	-0.31974	0.08942	-0.39032	-0.29823	0.09795	0.11564	-0.11669	0.47586	-0.87787	-0.05119	-0.15023	-0.09134	-0.4746	0.19424
-0.04288	0.47014	0.22609	-0.14076	-0.65104	0.25995	-0.32224	-0.02643	-0.49198	0.31017	0.06643	0.84932	-0.48394	-0.19783	1.12234	-0.45212	-0.98237	-0.56428	-0.20801	0.00925	-0.59971	-0.13385	0.000792607	-0.14688	-0.41141	-0.04669	0.2058	-0.53273	-0.05008	-0.56356	-1.00341	0.14552
0.41405	-1.00416	0.05962	0.09908	-0.32487	0.31415	0.59419	0.35666	0.08417	0.46347	0.04827	1.00134	-0.1825	-0.18132	0.16369	0.01973	0.06193	-0.47868	-0.00975	-0.05781	0.01505	-0.28355	0.02269	0.26626	0.15485	0.50494	-0.4013	0.21	0.15468	-0.34938	-0.99778	-0.21232
-0.39915	0.85813	-0.20679	-0.32518	0.06712	-0.07704	0.34341	0.09858	-0.48602	0.69431	-0.21465	0.2012	-0.95627	-0.47186	0.32855	-0.75293	-0.11269	-0.24446	-0.75007	-0.18236	-0.20508	-0.33451	-0.24909	0.0882	0.05624	-0.05366	-0.85754	0.15164	-0.0898	-0.62761	-0.64662	-0.56957
-0.05818	0.30401	-0.32821	-0.0755	-0.20373	-0.49905	0.04265	-0.10975	-0.27775	0.60736	-0.60933	0.13447	-0.67054	-0.26877	0.39259	-0.25464	-0.694	-0.51318	-0.30356	-0.28658	-0.42088	0.15929	-0.71296	-0.33764	-0.38731	-0.1982	-0.65991	0.01507	0.3216	-0.14457	-0.38693	0.03673
0.61356	0.24824	0.28046	-0.1345	0.04707	0.10242	-0.05298	0.20523	-0.01981	0.92687	-0.13939	0.47741	-0.15543	0.04702	0.82307	-0.01992	-0.0185	-0.56134	0.37149	-0.08237	0.18936	-0.33127	-0.07889	0.64158	0.09295	-0.21284	-0.64972	0.14624	0.18132	-0.19412	-0.26842	-0.16256
0.31437	0.83979	0.4201	-0.0747	-0.14702	0.41197	-0.13315	-0.1112	0.03661	0.58048	-0.13669	0.35693	-0.40614	-0.29198	0.82357	-0.1166	-0.06335	-0.01139	-0.09766	-0.11856	-0.12657	-0.61527	0.15807	0.2884	0.29983	0.12315	-1.26169	0.72208	0.0679	0.06959	-0.55661	-0.6107
0.33675	1.03322	0.74826	0.64389	-0.30257	0.78214	0.89873	-0.30639	0.24997	0.86681	-0.34024	0.84766	0.05973	0.19659	1.18132	0.18971	-0.09158	-0.00517	0.3064	0.15441	0.4714	-0.07506	0.40768	0.38063	0.53207	0.47636	-0.06334	0.34056	0.41429	-0.37898	0.12563	0.14921
0.25337	-0.59731	0.37928	0.78632	-0.53394	-0.41383	-0.24609	0.01996	0.12749	0.52328	-0.14137	0.62896	-0.16045	-0.29299	1.0396	0.26566	-0.1269	-0.45247	0.25746	-0.45635	-0.00469	-0.34498	-0.10945	0.36264	-0.38278	0.03167	-1.29121	-0.06899	-0.35507	-0.10522	-0.24249	-0.15948
-0.01178	0.08957	0.49207	0.24046	-0.33062	0.08633	0.09801	-0.6394	0.08405	0.02867	0.26196	0.35429	-0.75817	-0.4619	0.43745	0.36465	-0.28513	-0.79544	-0.02813	-0.21414	0.04483	-0.03657	-0.17524	0.55648	0.00902	0.41879	-1.22327	0.06425	0.26893	-0.02561	0.36665	-0.87653
0.04829	0.55335	0.59525	-0.06205	-0.21516	0.29947	0.39024	-0.49783	0.02764	1.14405	0.434	0.05771	0.1492	-0.06165	0.52948	0.15323	-0.35338	-0.15255	0.10021	-0.23613	0.26599	0.25946	-0.39296	1.22222	0.43193	0.38162	0.12684	-0.10587	0.08011	-0.25333	0.72245	-0.72613
0.21745	1.58841	0.64614	0.32512	0.53813	0.56711	0.33198	-0.2396	0.22969	1.18575	0.16996	0.32412	0.06522	-0.10121	1.17015	0.56614	0.0301	-0.04913	0.10424	0.48722	0.64971	-0.03421	-0.32658	0.80899	0.91185	1.0252	1.06168	0.01392	0.03088	0.31461	0.58912	-0.21515
0.34939	-0.68894	1.20443	0.24249	0.551	0.53355	0.66173	0.24552	0.63624	0.67302	-0.23729	0.55259	0.01004	-0.19515	0.8911	0.61054	-0.0055	0.02453	0.51327	0.70774	0.651	0.27257	-0.25927	0.79332	0.57415	0.88943	2.37987	0.4931	0.50365	-0.02533	0.28747	-0.07144
0.06663	-1.42759	0.18198	-0.49666	-0.44012	-0.04789	-0.15888	-0.09956	0.18329	0.8486	-0.19849	0.09579	-0.81736	-0.46962	0.13365	-0.73385	-0.6641	-0.71533	0.21261	-0.00122	-0.77859	-0.26107	-0.47395	0.1531	0.29151	-0.07342	-0.05123	0.46923	-0.83163	-0.28214	-0.08628	-0.75059
0.36625	0.97271	0.20474	-0.305	-0.36987	0.39542	0.74207	0.82936	0.30951	0.52448	-0.06843	0.53226	-0.32032	-0.31233	0.33894	0.29863	-0.02808	-0.51506	0.21616	0.52194	-0.2044	0.15243	0.25639	0.74995	0.36696	0.41581	1.23208	0.23796	-0.03478	-0.16452	-0.28036	-0.73092
0.01742	-1.82396	0.41062	0.02654	-0.19557	0.44296	0.24014	0.63903	-0.06528	0.79054	0.46677	0.86027	-0.47985	-1.01438	0.16003	0.08015	-0.09093	0.19876	-0.1486	0.26903	0.10141	0.52288	0.08173	0.61964	0.5026	0.97897	0.12089	0.14573	0.05585	-0.04774	-0.01976	-0.18949
-0.27667	-0.44793	0.15434	0.21957	-0.1121	0.02139	0.10792	-0.40523	0.20386	0.54114	0.41692	0.02725	-0.54065	-0.77769	0.01804	-0.14743	-0.37433	-0.38014	0.03996	0.50936	0.34607	0.26709	-0.66739	-0.33686	0.17439	0.2656	1.75248	0.01483	0.04991	-0.52497	-0.78313	-0.36479
-0.24142	-0.43811	0.14139	0.13726	-0.14473	0.08407	0.14512	-0.31854	0.3162	0.68541	0.27552	-0.10021	-0.47126	-0.81759	0.70767	0.22871	-0.74499	-0.06369	-0.41954	0.55997	0.03106	-0.54585	-0.51877	0.48393	-0.22264	0.00104	1.25288	0.21017	0.19017	-0.13482	-0.47026	-0.39451
-0.03695	-0.2114	0.12126	0.06749	-0.00469	-0.31281	0.12271	-0.21076	0.12169	-0.07102	0.16206	0.18897	-0.7679	-0.75173	0.4755	0.08268	-0.51105	-0.0734	0.28218	0.39979	-0.5415	-0.11451	-0.03432	0.49946	-0.17194	0.31305	0.49617	0.41387	0.39837	-0.14987	-0.1513	0.08675
0.21871	0.35582	0.38645	0.10741	-0.3411	-0.11363	0.63203	0.09172	0.23068	-0.12473	-0.38605	-0.24304	-0.62113	-0.2751	-0.04809	-0.3625	-1.1315	-0.07446	0.38507	0.54743	-0.46775	0.12491	-0.22512	0.28137	-0.10129	0.22297	-1.00017	0.09575	-0.14959	-0.05476	-0.39328	-0.2546
0.25073	0.88087	-0.13129	-0.01363	-0.46978	-0.15598	0.70909	0.12788	0.05764	-1.04377	-0.47618	-0.28889	-0.70621	-0.49776	-0.13031	-0.36075	-0.73003	-0.55311	-0.78359	0.12353	-0.45363	0.1688	0.0831	0.0414	0.0073	0.17938	0.89267	-0.25386	-0.23899	-0.25055	-0.69474	-0.51017
-0.00409	0.34111	-0.34259	0.05824	-0.12874	-0.40683	0.53564	-0.15597	0.35964	-0.29566	-0.21479	0.30441	-0.49693	0.08048	-0.04039	0.18681	-0.12036	-0.38017	-0.2846	-0.28306	0.28493	0.10099	0.21306	0.47884	0.000814523	0.22589	1.25189	-0.10578	0.09977	-0.20119	-0.68478	-0.21367
-0.22897	-0.9454	0.01284	-0.33196	-0.25374	-0.00718	0.11383	0.32451	0.48786	0.51436	-0.12579	0.00192	-0.4571	-0.37286	0.33051	-0.00316	0.26478	-0.2703	0.5423	-0.80215	0.10031	-0.07234	-0.31102	0.68667	-0.13517	0.33947	1.26295	0.03517	0.63089	-0.17595	-0.11391	-0.75805
-0.05823	-0.14468	0.19709	-0.15408	-0.16151	0.25175	0.18446	0.68876	0.39989	0.56958	-0.51689	0.00293	-0.2553	-0.53558	0.29586	0.32396	0.35607	-0.05791	0.41647	-0.33724	-0.09048	-0.01823	-0.32683	-0.09917	-0.34716	0.07985	0.79476	0.2098	0.37314	-0.44263	-0.53911	-0.49747
-0.15705	0.59168	-0.08771	0.02931	-0.10568	-0.10749	0.31019	0.30295	-0.03203	0.64561	-0.23572	0.13967	-0.54545	0.12672	0.48588	0.17532	-0.24129	-0.40601	-0.05053	-0.50637	-0.28889	-0.16929	-0.02237	-0.000578117	-0.48315	0.05193	0.41162	0.44046	-0.21355	-0.87293	-0.72214	-0.66541
0.22457	0.39976	-0.25826	0.22879	-0.02707	-0.20138	0.64641	0.30609	0.6404	0.26014	0.32136	-0.35799	0.00388	0.04155	0.29567	0.38264	0.29496	-0.05735	0.20044	0.1878	0.44127	0.15094	-0.0835	0.15379	-0.5532	0.54341	0.37459	0.84613	0.26529	-0.21939	0.22592	-0.1756
0.03641	-0.44711	0.10613	-0.10738	-0.25348	-0.54186	-0.13202	0.06209	0.16949	-0.29395	-0.07528	0.17485	0.11505	-0.41496	-0.03183	-0.17932	0.55728	0.36642	0.22557	-0.35905	-0.18732	-0.34074	0.22568	-0.46426	-0.11378	0.07774	0.47896	-0.1605	0.31508	-0.60795	0.60286	-0.07305
0.30475	0.81841	0.44583	0.13945	-0.03667	-0.40917	0.08478	0.26257	0.66948	-0.14849	0.08953	0.27794	-0.0155	-0.1172	0.34593	0.37616	0.04404	0.43486	-0.1273	-0.24523	-0.60182	0.23883	0.17671	0.51034	-0.20687	0.4821	-0.58078	0.394	0.24945	0.03091	0.07158	-0.07129
0.12813	0.5591	0.65103	-0.19079	0.0405	-0.23491	-0.22005	0.1554	0.15224	-0.06695	0.07268	-0.01488	0.25762	-0.42902	0.68758	0.01666	0.3574	0.09339	-0.24168	-0.072	-0.05544	0.07039	-0.33382	-0.31537	-0.1841	0.15843	-0.89718	0.55073	0.39925	0.03281	-0.75662	0.1635
0.22831	1.60581	0.88125	0.01507	0.03191	-0.07193	0.18923	-0.15558	0.07558	0.17268	0.39704	-0.25207	-0.20498	-0.36808	0.61631	-0.339	0.22601	0.09047	-0.13603	-0.18231	-0.02464	0.44668	-0.23131	0.10435	0.04412	-0.27203	-1.48195	0.27236	0.4042	-0.1542	0.2599	0.16492
0.1102	-0.25345	0.57878	-0.11146	0.26636	-0.78294	0.78733	-0.49186	0.72983	0.0877	0.06877	-1.21046	-0.24758	-0.35041	0.21187	-0.01276	0.01306	0.22514	-0.53852	-0.12846	-0.59153	-0.31388	-0.66079	0.56943	-0.32334	0.13985	-0.44206	0.3019	0.20091	0.25889	-0.61949	0.08506
0.19249	0.40818	0.33371	-0.46001	0.90524	-0.13546	0.79042	-0.00784	0.64415	-0.24435	-0.18472	-0.48156	-0.15184	-1.04387	0.22201	0.08062	0.14019	-0.28414	0.31263	0.26611	0.53377	-0.0011	-0.09792	0.16405	0.38585	0.62258	-0.43567	0.27267	0.35059	-0.6499	0.00216	0.05881
-0.2034	1.52815	0.67748	-0.89969	0.63198	-0.09319	-0.09228	0.36489	0.6092	0.38276	0.13437	-0.05027	0.07134	-1.12976	0.12393	0.09682	-0.10402	-0.11164	0.38972	-0.19989	-0.15231	-0.63276	-0.1148	0.22782	0.06211	0.50636	-1.2347	-0.45462	0.03548	-0.23218	0.26154	-0.11012
-0.23702	0.4668	0.03748	-0.63289	-0.46838	-0.20767	-0.05123	-0.10364	0.28137	-0.1513	0.2929	-0.83661	-0.69153	-0.73971	0.28515	-0.44944	-0.17115	-0.07892	-0.1748	-0.23519	0.04997	-0.1964	-0.43255	-0.47317	-0.25925	0.18562	-1.97945	-0.44531	-0.17832	-0.15793	-0.00126	-0.03886
0.17955	1.5665	0.67492	0.28126	0.09796	-0.22427	0.50464	0.43639	0.49065	-0.03174	0.52249	-0.09593	-0.35109	-0.16313	0.80304	0.21941	-0.3786	0.31677	0.34337	0.17904	0.08803	-0.25279	-0.12205	-0.11692	0.23331	0.09927	-0.71867	0.05518	0.25465	0.2829	0.52104	-0.19355
0.38087	0.05362	0.72972	-0.06766	0.26219	-0.58069	-0.10395	0.20735	0.19125	-0.24769	0.35066	-0.26127	-0.13616	-0.89396	0.61164	0.06716	0.0127	0.14485	-0.11778	0.29318	-1.081	-0.118	0.01386	0.59159	0.03035	0.51708	-0.22099	0.02084	0.08185	0.29132	0.10914	-0.08864
0.08535	-0.50096	0.18288	-0.48096	0.2224	-0.88188	-0.57269	-0.32442	0.16692	-0.6807	-0.11025	-0.33867	-0.2538	-0.70179	0.31115	0.44015	-0.46662	-0.3255	0.0303	0.03322	-0.90061	-0.43463	-0.49414	0.5168	-0.21681	0.08535	-0.50079	-0.20991	0.26699	0.10077	-0.20467	-0.57046
-0.62616	1.00591	0.1828	-0.6348	-0.22888	-0.5978	-0.30692	-1.04506	-0.08153	0.16412	0.08401	-0.30099	-0.09904	-0.64809	0.13196	0.08973	-0.29615	-0.27097	-0.40601	0.0742	-0.47937	-1.02708	-0.91206	0.30474	0.30577	0.01219	-2.01872	-0.03397	0.28328	-0.58005	-0.60038	-0.43425
0.07835	0.05994	0.76917	-0.67029	-0.247	-0.62861	0.47322	-0.55468	0.7396	-0.59966	0.5073	-0.24982	-0.12855	-0.24702	0.60778	0.34831	0.08339	0.01751	-0.15232	0.48611	-0.02509	-0.47747	-0.36789	0.41515	0.44321	0.6816	0.69393	0.38912	0.51964	-0.18192	-0.00676	-0.20683
0.09366	0.65007	0.53238	-0.41517	0.28804	-1.01035	0.62423	-0.12787	0.33662	0.11421	-0.19636	-0.52443	-0.67924	-0.41459	0.37978	0.26213	-0.44183	0.461	-0.14126	-0.10932	-0.03463	-0.06962	-0.77309	0.6094	0.64402	0.07113	1.67515	-0.20203	0.51514	0.09989	-0.00965	-0.57275
-0.02009	0.15781	0.44726	-0.36368	0.28989	-0.75559	0.33303	-0.67831	0.29041	-0.06048	0.33486	0.02782	-0.41273	-0.42068	0.69101	0.4249	-0.47444	0.05465	-0.02154	0.06455	-0.01248	-0.01188	-0.27928	0.33658	0.12039	-0.34598	-0.23602	0.18471	0.43191	0.17484	0.16587	-0.18502
-0.17744	1.35423	0.08222	-0.30682	0.55313	-0.40207	0.03041	-0.42611	0.54256	-0.26752	0.34123	0.351	0.03045	-0.03789	0.75061	0.26581	-0.30531	-0.07298	-0.21454	0.055	-0.44612	-0.33241	-0.39613	0.01246	0.68411	0.10892	1.22763	0.3436	0.68526	-0.10601	0.30359	0.13602
-0.32315	-0.38606	0.45312	0.56451	0.58369	-0.10985	1.11971	0.0287	0.52698	0.25072	0.29647	-0.15851	-0.25077	0.51791	0.48741	0.39216	0.49117	0.08591	-0.73087	0.66379	0.19992	-0.35237	-0.2746	0.51432	1.19088	0.47236	0.68852	0.68869	0.46959	0.31602	0.82468	-0.09507
-0.66812	0.40055	-0.2053	0.0182	-0.39621	-0.4435	0.01343	-0.88945	0.48627	-0.23929	-0.14244	-0.00335	-0.4852	-0.30476	-0.51021	0.29654	-0.41426	-0.18851	-0.25368	0.08959	-1.00438	-0.20069	-0.23119	0.2233	0.67232	0.32884	-0.97627	0.31834	0.28131	-0.30382	0.02571	-0.82859
-0.31081	0.09526	-0.1556	0.01105	-0.15716	-0.56315	-0.35932	-0.1427	0.68563	-0.37923	0.40584	-0.04829	-0.39778	0.01287	0.07405	0.24349	0.30129	-0.12392	-0.08039	0.17701	-0.83898	-0.05187	-0.45944	0.71469	0.08465	0.33926	0.17006	0.6141	0.42712	-0.43932	0.33917	-0.93138
-0.64851	-0.83605	0.10448	-0.43024	-0.09205	-0.90007	0.10505	-0.58195	0.40468	-0.55954	0.18934	-0.13144	-0.70486	-0.38003	0.13773	0.76997	0.03651	-0.04396	-0.19124	0.61176	-0.68378	0.19264	-0.56132	0.34111	0.32075	0.36439	1.37363	0.17823	1.02736	-0.13841	0.23751	-0.80013
-0.50045	-0.46947	0.28081	-0.86541	-0.23856	-0.67627	0.50797	-0.22512	0.12425	-0.80401	-0.10948	-0.23937	-0.29789	-0.96974	0.3954	0.6877	-0.39969	-0.32775	-0.2473	0.30883	-0.88042	-0.56955	-0.21371	0.45018	0.42037	0.7351	0.73183	0.02132	0.35941	-0.16848	1.11224	-0.7994
-0.50424	1.82894	-0.0385	-0.08132	0.26205	-0.67299	0.12372	-0.53996	-0.16773	-0.70642	0.15498	-0.69762	-0.20823	-0.08103	-0.07112	0.18758	-0.24622	-0.21545	-0.42085	-0.24228	-0.45576	-0.36172	-0.14567	0.27986	-0.14837	0.47011	-0.51045	0.37433	0.55802	-0.0365	0.35831	-0.68229
-0.13185	-0.32675	0.26299	-0.53032	-0.15343	-0.73441	0.37946	-0.77324	0.39143	-0.60652	0.37996	-0.75779	0.23032	-0.13964	-0.33368	0.93377	0.67503	0.46862	-0.14898	0.4667	-0.19325	-0.44773	-0.13876	0.24031	0.08678	0.39388	-1.79554	0.63999	0.94945	0.15634	0.41861	-0.64095
-0.34969	-0.20424	-0.01644	-0.51937	-0.21607	-0.46413	-0.0122	-0.31888	-0.04716	-1.16732	0.04573	-0.1466	-0.37293	0.1718	-0.04175	0.56256	-0.13541	-0.45957	-0.11586	0.35856	-0.94616	-0.77643	-0.54837	0.09246	-0.09573	0.31763	0.13777	0.15445	0.59306	0.2371	0.79678	-0.62857
0.08428	1.31678	0.70057	-0.3594	-0.48812	-0.8203	0.33085	-0.70295	0.04556	0.12726	-0.19361	0.3356	-0.12341	-0.39507	-0.12709	0.30579	-0.45558	0.12337	-0.36498	0.05266	-1.0265	0.02446	-0.64397	-0.05512	0.03003	-0.43425	-1.24092	0.19106	0.37072	-0.4715	0.36283	-0.53976
-0.14001	0.32927	0.61268	-0.53785	-0.33388	-0.76839	0.27425	-0.10415	0.38104	-0.34494	0.10925	-0.62814	-0.36492	-0.00677	-0.43679	0.59339	-0.39897	-0.51711	-0.35643	-0.04119	-0.2358	-0.10658	-0.29843	0.35234	-0.09918	0.56017	-0.95649	0.00982	0.20898	-0.02917	0.32928	-0.18132
-0.22111	0.72685	0.3024	-0.51519	-0.27398	-0.90955	0.3611	-0.26195	0.31725	-0.40693	0.17207	-0.16327	0.43002	-0.01206	-0.15137	0.40615	0.01183	0.07324	-0.34235	0.6178	-0.10953	0.04536	-0.13785	0.70274	0.87323	0.29977	1.96358	0.74889	1.16469	0.27346	0.31188	-0.38267
-0.0131	-0.74558	0.33724	-0.06851	-0.16546	-0.67094	0.56751	-0.2598	0.15974	-0.44891	-0.22409	-0.36965	-0.06207	-0.19746	-0.22019	0.15167	-0.23813	-0.25619	0.32246	0.76543	-0.64093	-0.13842	-0.25761	0.07702	0.48954	-0.24989	-1.39013	1.14407	0.69106	0.10082	0.70569	-0.65003
0.41614	-0.59869	-0.07972	-0.20611	-0.0301	-0.72094	0.25825	-0.49741	0.23627	-0.55394	-0.29537	-0.66804	0.36791	0.13169	0.53572	0.25777	-0.11444	-0.33358	0.11314	0.158	-0.54858	-0.4075	-0.19069	-0.08215	0.17094	0.0697	-1.22454	0.1963	0.30238	0.54047	1.06007	-0.32524
-0.18668	-1.5029	0.40907	-0.00321	0.94675	-0.32539	0.92281	-0.10589	0.25103	-0.64166	0.53192	-0.17106	0.41058	0.04824	0.64993	0.67935	0.16394	0.26376	0.15	-0.00408	-0.79004	0.29366	0.17859	0.60547	0.2074	0.55549	1.71112	0.74329	0.45197	0.13214	0.18711	-0.09041
-0.73475	-0.87501	0.07012	-0.35611	-0.21949	-0.76922	0.40577	-0.30549	-0.03409	-0.78414	-0.16313	-0.39301	-0.37228	0.13132	0.06161	0.25244	-0.36806	-0.29383	-0.30459	-0.41714	-1.24767	-1.41741	-0.39532	-0.2252	-0.04329	-0.48151	-1.36869	0.13833	0.52346	-0.10234	-0.21294	-0.51082
-0.29753	-0.40561	0.22044	-0.85368	-0.24518	-0.30623	0.19378	-0.34164	-0.07534	-0.51125	-0.08766	-0.2476	-0.04391	0.16802	0.64665	-0.21938	-0.21634	-0.32371	-0.39168	-0.22668	-0.9376	-0.62783	-0.39939	-0.104	-0.1702	0.06606	-1.33795	0.12757	0.88801	0.1398	-0.53026	-0.28493
-0.14407	0.23873	-0.10092	-0.38117	0.41795	-1.09097	0.33796	-0.77039	0.56056	-0.73741	-0.07713	-0.43883	-0.17894	0.65068	0.54264	0.28683	-0.01936	0.10485	0.04486	-0.12715	-0.65977	-0.42731	-0.00857	0.07697	-0.31243	-0.21131	-0.3515	0.62869	0.60177	0.59532	0.83065	-0.54282
-0.40684	-0.46858	-0.29892	-0.32458	-0.09132	-1.39495	0.1799	-1.14816	-0.08673	-0.62524	0.04715	-0.29157	-0.13491	-0.06462	-0.06542	-0.06031	0.23081	-0.12775	0.21311	0.11059	-0.97564	-0.72511	-0.30176	0.06119	-0.1171	-0.69465	-1.20782	0.38108	0.6701	-0.71992	0.09375	-0.436
0.13277	-0.12202	-0.35308	-0.12878	0.13022	-0.69409	0.22104	-0.28166	0.43603	-0.14182	0.41174	-0.07187	0.52129	-0.15817	-0.06111	0.59988	-0.08103	-0.21786	-0.41522	0.37541	-0.59913	-0.05078	0.06511	0.61736	0.50427	0.04149	-0.22187	0.59511	0.84092	-0.10763	-0.19147	0.10487
-0.34715	-0.74065	0.23527	0.10001	-0.46514	-0.50062	0.15603	-0.17178	0.27062	0.17077	-0.06507	-0.45297	-0.07534	-0.04444	0.42146	0.48277	0.07346	0.09093	0.30032	0.10815	-1.09601	-0.64809	-0.1284	0.23851	0.35779	-0.11558	1.08634	0.53323	-0.22264	-0.29477	-0.12579	0.17562
-0.70973	-3.06201	0.50197	-0.67268	-0.02869	-0.19037	-0.07761	-0.41214	0.22084	0.08544	0.02464	-0.44549	0.05932	-0.51031	0.06011	-0.06993	-0.48547	-0.15843	0.06889	0.60227	-1.2291	-0.27332	-0.30104	0.43911	0.24348	-0.51637	0.53913	0.54815	0.4667	0.34635	0.11097	-0.28212
-0.48733	-2.10866	-0.0235	-0.479	-0.01531	-0.32608	-0.24204	-0.171	0.22962	-0.18717	0.29069	-0.11494	0.31025	0.02481	0.05715	-0.13404	-0.06395	-0.49187	0.10547	0.44022	-0.41546	-0.15117	-0.39261	0.09358	0.10846	-0.88295	-0.94454	0.46137	0.13889	0.131	0.16781	-0.57511
-0.39558	-0.00907	0.47906	-0.55567	-0.27313	-0.04421	0.16149	-0.6089	0.49084	-0.48851	0.17885	-0.11267	0.61544	0.17776	0.35377	-0.00511	-0.33705	-0.36398	0.37541	0.09462	-0.97099	0.4007	-0.35271	0.24264	0.0022	-0.22309	0.80918	0.14338	0.58598	0.02455	0.13657	-0.2205
-0.17663	0.74995	0.42391	-0.03534	0.56832	0.20744	0.35069	-0.23732	0.51581	0.11017	0.4027	0.56831	-0.20467	0.21432	0.27975	0.66559	0.16278	-0.59872	0.45632	0.44968	-0.3663	0.54647	-0.12026	0.84882	0.02577	0.01963	-0.62798	0.71148	0.85696	0.12925	0.90203	0.24428
0.18642	-0.58854	0.44099	-0.46768	-0.03654	-0.16296	0.03147	-0.05605	0.2915	-0.49419	0.47799	0.26837	-0.17897	-0.33339	-0.27888	0.22236	-0.0274	-0.41451	0.34132	-0.21378	-1.21896	0.69512	-0.8921	0.25673	0.10841	0.22763	-1.46281	0.34401	0.06734	-0.23253	0.24676	-0.07031
0.38007	-0.7044	0.07715	-0.62113	-0.08092	0.12701	0.29538	-0.09554	0.41026	-0.59132	0.53179	0.0981	-0.00176	0.0947	-0.30197	0.38706	-0.04345	-0.10801	0.14632	0.63865	-0.77878	0.17732	0.27985	0.44897	0.09249	-0.18974	-0.37718	0.44285	0.41316	0.24625	0.26698	0.14349
-0.12157	1.22892	0.32677	-0.48746	-0.07845	-0.48935	-0.17118	-0.39495	0.37789	-0.68359	0.14501	0.1555	-0.54253	-0.44574	-0.0725	0.09443	-0.06032	-0.40165	-0.09552	-0.03683	-0.88825	0.16492	-0.51548	0.49067	-0.24921	-0.3739	-0.5019	0.40868	0.22463	-0.15395	0.13612	-0.0595
-0.20294	-1.1966	0.24974	-0.28443	-0.26035	-0.40765	0.10355	-0.77637	0.02264	-1.07213	0.33431	-0.6208	-0.49166	-0.27505	-0.40414	0.50249	-0.74561	-0.40816	-0.42812	0.07165	-0.58064	0.01038	-0.7782	0.31549	-0.23899	-0.23638	0.87362	0.76164	0.27723	-0.759	-0.02383	-0.10499
-0.2543	0.15451	0.50647	-0.38095	-0.20453	-0.30002	0.27137	-0.8476	-0.18246	-0.06256	0.67782	0.45318	-0.36631	-0.55771	-0.4794	0.3141	-0.33647	-0.00706	-0.16277	0.41725	-0.59683	-0.10692	-0.69233	0.34255	0.45611	-0.10165	0.17002	0.20067	0.46112	-0.29934	0.29206	0.10887
-0.34993	-1.05696	0.56459	-0.79855	-0.65244	-0.49443	0.47574	-0.39277	0.3143	-0.27053	0.14817	0.03169	-0.02317	-0.52266	-0.31585	-0.21976	-0.7418	-0.20088	-0.30581	-0.11766	-0.77898	0.01977	-0.68059	0.22534	0.23261	-0.26719	-0.81024	-0.09607	0.44101	-0.34876	0.03048	0.14014
0.12575	1.85951	0.63818	-0.22559	-0.40306	-0.11908	0.83809	-0.67011	1.3547	-0.25285	0.26412	-0.22441	0.8948	0.32383	0.42461	0.82734	0.09347	0.0999	0.0321	0.57301	-0.58611	0.30346	0.09683	0.81806	0.26976	0.21351	1.41543	0.39042	0.61528	0.1586	0.45127	0.04612
0.54344	1.39824	1.21341	0.02152	-0.14745	0.24065	0.92787	-0.31743	0.50837	-0.40411	0.34619	0.00291	0.34792	0.45653	0.62925	0.32054	-0.15639	-0.31359	0.05378	0.47554	-0.82788	0.57181	0.02064	0.78137	0.22531	0.14055	1.59037	0.34389	0.44784	0.43202	0.67586	0.22098
0.000920172	-0.93582	0.44641	-0.07714	-0.22311	-0.60316	0.7828	-0.07783	-0.06156	-0.56206	0.20025	-0.21295	-0.09549	-0.16501	-0.12753	0.35249	-0.04401	-0.31087	0.09361	0.03375	-1.19074	0.59689	-0.2362	-0.2578	-0.28847	-0.77355	-0.2524	0.56931	0.25987	-0.12594	-0.61413	-0.15486
-0.16847	0.26864	0.69262	-0.13412	-0.30826	-0.03133	0.70923	-0.31264	0.2981	-0.2187	0.21077	-0.19482	0.1922	0.11552	0.97683	0.17526	0.08603	0.16892	-0.16456	0.53743	-0.23779	1.04828	-0.83852	0.36609	-0.28565	-0.23561	-0.62611	0.41746	0.46115	0.45317	0.04664	0.28619
-0.09051	0.40377	0.15085	-0.12431	-0.26923	-0.30155	0.23228	-0.62711	0.3162	0.00163	0.3309	-0.64101	0.02874	0.02754	0.7697	0.15337	-0.69518	-0.00526	-0.40133	-0.06626	-0.68199	0.50384	-0.82739	0.4999	-0.68242	-0.42027	-0.65224	0.12064	0.45195	-0.23084	0.2216	0.12044
-0.10241	-1.0155	0.41736	0.0493	-0.72177	-0.50067	0.70651	-0.74116	0.46198	0.75954	0.14462	-0.07141	-0.0194	0.20116	0.28218	-0.04405	-0.05322	-0.24891	-0.0524	0.50949	-0.39258	0.97477	-0.08206	0.14389	-0.07847	-0.4057	1.82382	-0.08522	0.295	0.43174	-0.10306	-0.44871
-0.22145	-0.70902	0.36811	0.06797	0.48791	0.11837	0.63247	-0.58103	0.48343	0.20419	0.27684	0.19781	0.53707	0.37243	0.00555	0.37181	-0.13343	0.32726	0.24865	0.59092	-0.64268	1.03892	-0.09371	0.6137	-0.55283	-0.20828	0.06447	-0.24232	0.30686	0.49913	0.06445	-0.26824
-0.62156	-0.16321	0.09708	-0.30745	0.07566	-0.66447	-0.2837	-0.76899	0.20303	-0.33106	-0.20097	0.1626	0.43471	-0.78241	0.27301	-0.11325	-0.61246	0.09765	-0.26171	-0.34274	-0.41877	0.53582	-0.40571	0.06592	-0.25526	-0.44541	0.75012	-0.2069	0.23895	-0.21382	-0.46442	-0.02086
-0.62701	-0.1603	0.14997	-0.40117	-0.14479	-0.44214	0.53874	-0.55467	0.78654	-0.17732	0.14559	-0.11383	0.56268	0.54301	0.6237	0.12822	-0.21287	0.18564	0.08051	-0.32937	-0.2197	0.29367	-0.93216	0.62229	-0.1097	-0.35361	-1.17146	-0.46088	0.80823	0.16091	-0.35734	-0.05904
-0.65159	-0.95569	0.18939	-0.32684	-0.1172	-0.61481	0.46737	-0.56322	-0.09971	-0.80598	0.06729	-0.17639	0.281	0.09068	-0.15148	0.61964	0.07946	0.12922	0.17842	0.05945	-0.67837	0.63139	-1.08963	0.77719	0.11216	-0.49018	0.31783	-0.53667	1.08551	-0.06463	-0.05094	-0.54706
-0.43372	1.11392	0.21658	-0.6541	-0.20962	-0.60932	0.56134	-0.24993	0.22098	0.05136	0.17234	-0.18274	0.11933	0.12835	0.90145	0.32208	0.03362	-0.02599	0.31859	0.49149	-0.14526	0.50084	-0.22451	0.49346	-0.17102	0.61049	-0.55826	0.13435	1.0787	0.27506	0.24463	-0.46051
-0.32162	0.53543	0.29211	-0.53236	0.20505	-0.63861	0.6077	-0.1557	0.79124	-0.16516	0.6342	0.09441	0.39317	0.60218	1.03756	0.49966	0.33148	0.51742	0.48279	0.03339	-0.15074	-0.12054	-0.38295	0.6802	-0.38898	0.2941	-0.65475	0.55491	-0.04331	0.46968	0.68459	0.10965
-0.21899	0.35279	0.29728	-0.47099	0.24355	-0.79439	0.05708	-0.54973	0.28811	-0.1697	0.03429	0.01545	0.05179	-0.32764	0.33901	0.06491	0.10877	0.70672	0.01346	0.20268	-0.08262	0.57604	-0.60633	0.27242	-0.42345	-0.05369	-1.84848	-0.00333	0.11482	0.38159	0.18732	-0.25003
-0.48074	0.37898	0.75014	-0.50278	0.28346	-0.58507	0.36086	-0.14871	0.17952	0.13964	0.07482	-0.05827	-0.20708	0.00764	1.15853	0.94254	-0.0219	0.67871	0.00399	-0.19238	0.51312	0.29597	-0.08808	0.41659	-0.57492	0.22995	0.86738	0.60533	0.68504	-0.31477	0.84038	-0.02506
-0.21864	0.3524	-0.09055	-0.26192	-0.06249	-0.22415	0.09292	-0.57721	-0.1683	-0.17624	-0.16994	0.39908	-0.06878	-0.0215	0.37093	0.67296	-0.38911	0.34369	0.23831	0.20817	0.32463	0.76832	-0.69711	0.7212	0.32118	-0.41396	3.35878	-0.29475	0.10282	0.46105	0.4175	-0.32093
-0.2157	-0.19205	0.00389	0.15102	-0.3618	-0.6772	0.18669	-0.3024	0.35225	-0.06173	-0.19912	-0.49275	0.00381	-0.11966	0.17328	0.22495	-0.34906	0.56702	0.30325	0.67797	0.1742	0.10526	-0.8141	0.6612	0.5723	-0.45843	0.24046	-0.11274	0.33341	0.03347	0.14693	0.30133
0.06959	0.20571	0.30462	-0.12684	-0.1991	-0.67519	0.36254	0.02192	0.47258	0.63613	-0.02967	0.13561	-0.1982	0.15267	0.33066	0.25423	0.07849	0.6254	0.09549	0.29405	0.21681	0.03061	-0.41474	0.59474	-0.27994	-0.03461	1.19003	0.1576	0.58355	0.40351	-0.31143	0.31159
0.13198	0.25379	0.33507	0.31601	0.45475	-0.59313	0.19535	0.41788	0.45672	0.45887	-0.04973	0.16419	-0.39862	0.27527	0.07327	0.2758	-0.72345	-0.02711	0.46172	0.55334	0.36065	0.6951	-0.17785	0.77225	-0.26795	-0.28026	0.62613	0.17895	0.90177	0.01518	0.05739	0.18557
0.53353	-0.59823	0.25787	0.28075	-0.0235	-0.48789	0.54118	-0.3123	0.07697	-0.15497	-0.34342	-0.01246	0.43629	-0.49422	0.49173	0.47261	-1.00266	0.24883	-0.04504	0.57715	0.32828	0.44964	-0.88317	0.86731	-0.68576	-0.36746	-2.18521	0.05726	0.56696	-0.5736	-0.13688	-0.11285
0.45703	0.22441	0.18967	-0.16832	-0.40783	-0.21017	0.66537	-0.65407	0.51689	0.6867	0.17594	0.46128	0.80121	0.41224	0.91751	0.64025	-0.53169	0.10613	0.47726	0.3237	0.41176	0.52138	-0.13904	0.67207	0.14888	0.18891	0.10618	0.49379	0.25929	-0.20062	0.48362	0.49983
0.06515	-0.04254	0.31556	0.14743	-0.42708	-0.72298	0.38722	0.05004	0.30645	0.70964	-0.06083	0.55983	-0.20262	-0.04318	0.85922	-0.3637	-1.3958	0.29289	0.35467	0.49097	0.15867	0.21464	-0.45443	0.78165	-0.39146	-0.4521	0.32424	0.28252	0.56996	0.19412	-0.02433	0.24707
-0.52453	1.00524	-0.0621	-0.06091	-0.84414	-1.08688	0.58165	-0.26951	0.03615	0.43343	-0.11415	0.80637	0.1419	0.33501	0.1259	0.10289	-1.13067	0.29569	0.22101	0.47255	-0.29607	-0.46749	-0.55866	-0.37222	-0.41759	-1.27607	0.23277	0.5035	0.13157	-0.02215	-0.3738	-0.16546
-0.8541	-0.07562	0.06175	-0.29745	-1.05943	-1.43892	-0.09384	-0.53501	0.19046	0.05435	-0.64335	-0.1819	-0.27209	-0.17244	0.1034	-0.50795	-0.55332	-0.42121	0.01953	-0.39934	-0.40139	-0.10016	-1.06997	0.44366	-0.19594	-0.76284	0.71741	0.01714	0.12144	-0.46946	-0.01557	-0.53603
-0.65829	1.8104	-0.09877	0.29387	-0.12292	-0.99797	-0.02792	-0.21311	0.28145	-0.09724	0.00621	0.15348	-0.66732	-0.00849	0.61308	0.20467	-0.4595	0.0612	-0.26458	0.1483	0.22712	0.00442	-0.69767	-0.1901	-0.26151	-0.67321	1.83596	0.04063	0.30108	0.15396	-0.02833	-0.03937
-0.54336	1.46412	0.38952	0.30565	0.17317	-0.47155	0.01241	-0.25292	0.01586	-0.72221	-0.12944	0.38734	0.11634	0.35855	0.91615	0.47298	-0.69844	0.11157	0.26411	0.63856	0.48364	0.35747	-0.047	-0.18072	-0.46483	-0.39285	0.33597	0.5308	0.36058	-0.00149	1.21685	-0.1111
-0.73154	-0.39942	0.27565	0.08528	-0.3892	-0.61693	-0.02852	0.09839	0.07185	-0.77085	-0.67721	-0.06861	0.04749	0.20383	0.87192	-0.07768	-0.56364	-0.66148	0.04893	0.23368	0.45135	0.27693	-0.44287	0.28176	-0.42508	-1.06472	0.03573	0.46068	1.12665	0.07658	0.85035	0.20797
-0.47669	-0.86621	0.72856	0.34806	-0.07167	-0.60554	0.52427	-0.56997	0.87792	-0.16426	0.03847	0.19485	-0.02927	0.28872	1.01325	-0.17429	-0.2012	-0.15814	0.21546	0.46317	0.32119	0.52873	-0.18972	0.64558	-0.55837	-0.67144	1.98086	-0.20475	0.08764	-0.12363	0.6844	-0.19414
-0.24405	-0.05607	0.27309	0.10357	0.39781	-0.10897	0.5956	0.08909	0.27405	-0.85923	-0.67106	0.44896	-0.0178	0.3905	0.90355	-0.33397	-0.23331	0.0163	0.35922	0.37603	0.31756	0.19911	-0.83344	0.50983	-0.43839	-0.37184	0.65234	0.16294	0.24624	-0.03903	0.31566	0.0037
-0.48014	0.05529	0.29763	0.38172	-0.13362	-0.77259	0.47582	-0.3302	0.20936	-0.11296	0.00723	0.0432	-0.1181	0.05324	1.0289	-0.11366	-0.18676	0.64949	0.26181	0.72239	0.3304	0.91059	-0.2689	-0.35425	-0.49505	-1.08755	-1.39026	0.33474	0.24727	-0.12047	0.12048	-0.12809
-0.21833	-0.1471	0.13079	0.18828	-0.43122	-0.53415	-0.41201	-0.98782	-0.261	-0.22549	-0.66932	0.02847	-0.39954	-0.16545	0.5162	0.02578	-0.98508	-0.42704	-0.19324	0.48577	-0.203	0.29865	-0.45357	0.24673	-0.80746	0.06147	2.10719	-0.0155	0.54133	0.16321	0.15289	0.45121
-0.49984	0.75103	0.34316	0.34679	0.04903	-0.31478	0.02327	-0.49203	0.13111	0.46349	0.30354	0.6456	-0.31912	-0.11602	1.01415	-0.23569	-0.95312	-0.26032	-0.49695	0.58142	-0.26479	0.38944	-0.25203	0.38969	-0.09694	0.4073	-1.21671	0.89045	0.83999	0.00881	0.25341	0.49939
-0.51838	1.46945	-0.2911	0.36724	0.11891	-0.92669	0.38772	-0.58864	0.35772	-0.19666	-0.08764	0.28033	-0.31192	-0.08421	1.22084	0.06134	-0.74808	-0.2385	-0.85009	0.16275	0.09832	0.18157	-1.24611	-0.20239	-0.45667	-0.47001	-0.2691	0.22019	0.39474	-0.56119	0.06889	0.03039
0.16134	1.22388	0.30607	0.27937	-0.2933	-0.05792	0.46187	-0.42969	0.38139	-0.30395	0.32116	-0.10761	-0.64196	0.32721	0.59309	0.0666	-0.37081	0.0334	0.0786	-0.05639	0.56471	0.332	-0.37084	0.59115	-0.55985	-0.20544	0.85054	0.56753	0.45971	-0.0646	-0.00215	0.6994
-0.25346	0.27179	-0.0198	0.61855	-0.24217	-0.74786	0.37801	-0.68386	-0.3536	-0.58081	-0.81216	-0.11231	-0.35982	0.0402	0.30535	0.07296	-0.39958	0.07431	-0.09108	-0.000893955	0.30448	0.27208	-0.77787	0.31535	-0.51388	-0.24359	-0.00202	0.2244	0.27427	-0.99267	-0.67132	0.09002
0.03973	0.76298	-0.65134	-0.42197	0.46507	-0.02367	-0.2347	-0.45097	0.14731	-0.141	-0.21872	-0.41392	-0.50494	0.19414	0.53692	-0.0138	-0.01967	0.13459	-0.27721	-0.1722	0.15332	-0.11252	-0.78883	0.7564	-0.59847	-0.10066	0.04261	0.26544	0.02411	-0.07724	-0.18359	0.40043
-0.1984	0.4489	-0.00487	-0.43998	-0.72229	-0.3662	0.02589	0.06867	-0.07547	0.19624	0.1838	-0.5005	-0.54823	-0.06905	0.34193	-0.73946	-0.60912	-0.01962	-0.11204	-0.16444	-0.19959	-0.29849	-0.43577	0.32018	-0.41841	-0.41006	0.25169	-0.45598	0.28268	-0.5215	-0.10127	0.11082
-0.245	1.23476	0.11604	-0.17139	0.18082	0.05016	-0.06755	-0.21422	-0.08561	-0.78217	0.14947	-0.32415	-0.28116	0.56662	0.59576	-0.63597	-0.50196	0.66801	-0.30919	-0.37577	-0.36114	-0.71763	-1.0201	0.61502	-0.18296	-0.27228	-0.93226	0.21796	0.3228	-0.33159	-0.07922	0.39961
0.30007	0.16606	0.69021	0.79014	0.53485	0.18313	0.7791	-0.05431	0.57416	-0.02152	0.81237	0.26802	0.4227	0.55187	1.09457	0.32283	-0.11953	1.11726	0.4154	0.16931	0.02101	0.35803	-0.48256	0.85088	-0.10934	-0.17358	2.02008	0.67893	0.50079	0.40438	0.37576	1.13849
-0.21235	0.48126	0.01011	-0.20621	-0.31754	-0.50816	-0.25008	-0.45451	-0.29714	-0.87001	0.08364	-0.16551	-0.70994	-0.03542	0.82383	-0.18198	-0.42411	-0.000226797	-0.035	-0.23267	-0.51398	-0.49499	-1.0267	0.26821	-0.62689	-0.48666	-0.44615	-0.23368	0.3934	-0.83203	0.01878	0.1975
-0.62602	0.00266	-0.2609	0.18514	-0.08975	-0.45934	-0.29788	-1.21604	-0.03844	-1.04988	0.38224	0.28197	-0.91761	0.415	0.23201	-0.49663	-0.64101	0.2843	0.17877	-0.31295	-0.57741	-0.72589	-0.59137	0.55203	-0.19591	-0.3195	-0.0808	-0.37884	0.55953	-0.41535	0.06022	0.32321
-0.36623	0.40258	0.02086	0.03425	-0.49539	-0.31669	-0.03544	-0.58006	0.33146	-1.38495	0.32529	0.4493	-0.95126	-0.51215	0.53436	0.32835	-0.64121	0.25306	-0.12278	0.09399	-0.61147	-0.37765	-0.50901	0.55935	-0.08895	0.1498	0.21288	0.3626	0.28055	-0.18682	0.15983	0.14467
0.01725	0.48088	-0.15126	0.14129	0.12547	-0.04717	-0.09694	-0.42058	0.06203	-0.49574	0.41074	-0.03765	-0.86063	0.00497	0.71085	0.05243	-0.24491	0.87875	0.07366	0.19515	-0.62186	0.28825	-0.38785	1.08158	0.40267	0.18045	-0.09745	-0.07246	0.09158	-0.01956	0.31486	-0.00799
-0.29984	-1.1004	-0.35746	0.14703	-0.34476	0.35334	0.01903	-0.18036	0.29826	-0.58949	0.50088	0.62429	-0.73296	-0.30226	0.36754	-0.04863	-0.66059	0.53753	-0.37749	0.00584	-0.18277	0.02472	-0.65214	0.33913	-0.23515	0.10386	-0.2658	0.06196	0.22201	0.53648	0.38175	0.18406
0.24752	-0.04262	0.64474	0.12235	0.16813	0.03927	0.33079	0.45039	1.03963	-0.55545	0.26275	0.41291	-0.40389	-0.00119	0.49721	0.5614	0.30778	0.96712	0.06594	0.41017	0.23368	0.84008	-0.30573	0.74989	0.11207	0.42889	-0.8165	-0.06325	0.36654	0.07943	1.31766	1.00363
-0.36962	-0.42997	0.39688	-0.24623	0.00151	-0.28109	0.25672	-0.69674	1.07566	-0.78812	-0.2698	0.48667	-0.72936	0.46979	0.6699	-0.3525	-0.41327	0.55248	-0.06083	0.01469	0.55168	0.53767	-0.42257	0.46153	-0.17535	-0.0551	0.441	-0.25665	0.30937	0.07282	0.00568	-0.03321
-0.12251	-0.26619	0.54417	-0.14727	-0.28502	0.02339	0.3916	-0.5636	0.21936	-0.37507	0.34633	0.77621	-0.39045	0.22922	1.23481	-0.37984	-0.5858	0.66422	0.14643	0.00472	0.09444	0.48239	0.02236	0.7684	0.2758	-0.23635	1.73602	-0.11052	0.54146	0.31923	0.36615	-0.27664
0.58833	-1.01573	0.34407	0.01373	-0.33206	0.39605	-0.19812	-0.16596	0.00945	-0.38575	0.02095	0.16907	-0.35486	0.55014	0.46379	-0.10974	-0.44188	0.52536	-0.19972	0.44404	0.15332	0.31574	-0.17166	0.84275	0.44704	0.55806	-1.46115	-0.10469	0.45807	0.38235	0.59971	0.16553
0.2602	-0.67109	0.1222	-0.07132	0.07191	0.17803	-0.28298	-0.39376	0.09646	-0.33038	0.03025	0.25481	-0.28699	0.03696	0.554	0.43506	-0.64143	0.06686	-0.3638	-0.13004	0.10929	0.24583	-0.73916	0.20252	-0.20334	0.0549	-0.12789	-0.28968	0.62217	0.01489	-0.28249	0.01941
0.45126	1.05993	-0.11489	0.16978	0.27657	0.35549	0.35298	-0.24452	-0.16212	0.08038	0.12976	0.04867	-0.76623	0.08585	0.28691	0.81812	0.1192	0.88934	-0.09973	0.10599	-0.25548	0.58656	-0.20713	0.61526	0.71739	-0.37857	0.19001	-0.26406	0.67901	-0.14327	0.1056	0.31722
-0.04073	0.90656	0.34882	0.28859	0.84685	0.4925	0.33564	-0.58505	-0.14012	-0.89994	-0.05316	-0.6156	-0.79687	-0.20695	-0.16432	0.21915	-0.59948	0.81522	0.06919	-0.21405	0.26116	-0.01778	-0.55345	0.17956	-0.13064	0.24385	-0.338	-0.74321	0.31219	-0.32915	0.40705	0.05205
-0.13433	0.96554	0.1636	0.79124	0.78531	0.14653	0.35184	0.21715	0.17183	-0.27266	-0.35929	0.42064	-0.41592	0.03876	1.3993	0.6171	-0.05602	0.53733	0.60762	-0.15557	0.5509	0.36957	-0.03651	0.35767	0.0573	0.3044	1.22364	-0.51197	0.36163	0.11236	0.33114	0.31904
-0.27736	0.86792	-0.37894	0.48136	-0.19917	0.46475	0.44179	-0.1925	0.12893	-0.18378	-0.32494	0.24625	-0.34259	-0.06969	0.63999	0.41482	-0.46065	-0.06181	-0.44612	0.04314	0.08102	0.95402	-0.85714	-0.96428	0.00952	-0.11497	-0.10348	-0.10314	0.27481	-0.10188	-0.46592	0.16837
-0.16003	-0.91642	0.05311	0.1846	0.22401	-0.21681	-0.16007	-0.12855	0.02021	0.50363	0.14305	-0.49303	-0.56419	-0.40108	0.36214	0.68598	-0.10564	0.20426	-0.15964	0.19666	-0.44502	0.33626	-0.30483	-0.20135	0.41672	-0.27102	-0.44986	-0.09645	0.42877	0.15241	0.24435	-0.05666
-0.14075	0.11938	0.32236	0.38564	0.07121	-0.25117	-0.02757	-0.26592	0.15716	-0.02732	-0.14338	-0.25258	-0.0555	0.49829	0.40964	-0.06542	-0.41619	0.77939	0.02796	0.31604	0.23347	-0.13353	-0.63565	0.24505	0.65363	-0.07922	-1.35538	0.10723	0.04745	0.01591	0.34423	0.21866
0.30864	0.11407	0.22956	-0.12892	0.27682	-0.10897	-0.3167	0.08826	0.0934	-0.51412	0.14581	-0.35682	0.5064	-0.0349	-0.05579	0.61142	-0.98215	0.7196	0.02937	-0.30736	-0.32311	0.18341	-0.50125	0.32894	0.09845	-0.20983	-0.00987	0.09121	0.41629	-0.31039	0.29529	0.16064
-0.04684	1.24114	0.30057	0.50433	0.4833	-0.19092	-0.02588	-0.01436	-0.22865	-0.27693	0.15985	-0.01822	0.03923	-0.37421	0.45069	0.82786	-0.65557	0.36562	0.67489	-0.15366	-0.24686	0.49393	-0.38023	0.68882	1.13208	-0.26973	-0.53624	-0.04721	-0.03129	-0.32104	0.45453	0.20383
-0.36098	0.69659	0.56282	0.69574	0.39728	0.42125	0.24586	-0.09738	0.13225	-0.11304	0.45209	-0.14356	0.07207	-0.06696	0.46498	0.54662	-0.95813	0.53065	0.73223	0.22662	0.29649	0.83182	-0.36401	0.80014	0.77913	-0.34354	-0.79125	-0.18045	0.65271	0.02303	-0.32317	0.07012
-0.58114	0.32217	-0.09699	0.47688	0.71798	0.00552	-0.55151	0.09417	0.10156	-0.18356	0.29042	-0.46704	-0.3366	-0.13314	0.02828	0.67614	-0.96218	0.4799	-0.10456	0.09638	0.27667	0.4746	-0.29804	0.52421	0.2767	-0.35419	-1.2035	-0.01061	0.23891	-0.14306	0.10737	0.14399
-0.04704	0.00433	0.04133	0.32825	0.54445	-0.32262	0.05963	-0.13207	-0.11312	-0.47544	0.08894	0.01391	-0.34582	0.52624	0.46427	0.65175	-0.57548	0.35824	-0.1205	0.75617	-0.27252	0.69654	-0.03855	0.6769	0.31716	-0.17402	-1.49491	-0.12728	0.04013	-0.54129	0.60858	0.68998
-0.06078	-0.06791	0.02746	1.00186	0.39032	0.01665	-0.44259	0.11418	0.43128	0.09872	0.49317	-0.17122	-0.36821	0.03419	0.81867	1.03774	-0.73042	0.30718	0.22755	0.61521	-0.07468	0.6471	0.06983	0.8799	0.80301	-0.11641	-0.81922	-0.34544	0.64038	-0.43587	1.03801	0.16265
0.01486	1.26953	0.33612	0.3763	0.14951	0.01663	-0.72265	0.05216	0.31639	0.00883	0.63036	0.0492	-0.65392	0.32268	0.63572	0.77554	-0.43851	0.68439	0.22985	0.28759	0.68033	0.17793	-0.34718	0.26606	0.5993	0.05533	-0.40612	0.35963	0.05878	-0.94713	0.79226	0.14003
-0.35992	0.58544	-0.34245	-0.54395	0.09667	-0.39976	-0.16181	-1.26637	0.05316	-0.14224	-0.07962	-0.78411	-1.11766	0.29335	0.00263	0.24256	-0.95516	-0.06379	0.00711	-0.00284	0.05257	-0.19117	-0.62709	-0.02637	-0.03935	-0.13142	0.90742	-0.40307	-0.5915	-0.90144	0.42881	0.10663
-0.59979	-0.64527	-0.17311	-0.08395	0.16184	-0.13608	-0.15199	-0.25753	0.51384	-0.03128	0.36181	-0.46348	-0.60639	0.28536	0.0981	0.58758	-0.37282	0.19008	0.18945	0.22874	0.36572	-0.37962	0.21469	0.4981	0.38413	0.00855	0.1987	0.09614	-0.13144	-0.22735	-0.10198	0.01369
-0.3572	2.15986	-0.08243	-0.22372	0.74542	-0.05206	-0.65127	-0.57141	0.34318	0.09429	0.21603	-0.39429	-0.1019	0.27153	0.40905	0.58207	-0.47739	0.70812	0.39919	-0.37173	0.533	-0.31792	-0.05565	0.85781	0.07005	-0.1504	-1.46064	-0.51664	-0.19937	-0.44387	-0.13135	0.54856
-0.75718	1.34755	-0.46795	-0.54578	-0.01462	-0.39718	-0.56875	-0.70921	-0.02424	-0.08984	0.21196	-0.63793	-0.26805	-0.07909	0.33364	0.62408	-1.05874	0.1267	-0.14762	-0.19241	-0.06081	-0.13489	-0.50321	0.57429	-0.07122	-0.02933	-1.04888	-0.83719	-0.19287	-0.43799	0.30811	0.00837
-0.2038	-0.14579	-0.18091	-0.34303	-0.25091	-0.03092	-0.80379	-0.3099	0.32398	-0.40645	-0.11093	-0.3567	-0.1796	0.0991	0.61418	0.59521	-1.38332	0.36134	0.44287	-0.1028	0.36557	-0.17108	-0.32203	0.81831	0.85841	0.26722	-0.72306	-0.96604	0.21702	-0.08702	-0.35236	-0.18753
-0.20364	1.54659	0.12621	-0.08063	0.33416	0.3162	-0.08383	-1.13519	0.50581	-0.23864	0.57791	-0.82663	-0.31926	0.35473	0.68408	0.08935	-0.57401	0.25001	0.19577	-0.40449	0.00504	-0.61677	-0.0322	0.43709	0.48243	-0.3295	-0.37776	0.31887	0.24664	-0.68014	-0.26187	-0.28439
-0.41045	-0.26658	0.05129	-0.32588	-0.04814	-0.27454	-1.14297	-0.16094	-0.19724	0.01742	0.50656	-0.61363	-0.36489	0.16176	0.74631	0.5487	-0.58017	0.19006	0.19504	-0.35926	0.27798	-0.32615	-0.33525	0.79213	0.22448	-0.09588	-1.94611	0.38127	-0.00884	-0.77324	-0.6422	-0.515
-0.15401	-0.40998	-0.1251	0.25248	0.28407	-0.07991	-0.56681	-0.39002	0.19739	-0.49123	0.24986	-0.50551	-0.48265	0.57842	1.20904	0.30731	-1.15068	0.43378	0.23665	0.01849	0.96265	0.45751	-0.77028	0.85814	0.56478	0.11522	-1.89372	0.06294	0.19107	0.00843	-0.62382	0.15105
0.21262	-0.36408	0.59462	0.5877	0.76156	0.11916	-0.00629	-0.59274	0.64946	-0.39547	0.63907	-0.23843	-0.62356	0.45916	1.03612	0.94504	-0.58147	0.54105	0.28006	0.32265	0.9793	0.13312	-0.26219	1.42755	0.34026	-0.28648	0.74779	0.18177	0.77654	0.63375	0.18236	-0.25821
0.71223	-0.81037	0.58065	0.47988	0.31401	-0.1646	-0.96588	-0.88535	-0.35736	-0.26493	0.20917	0.04788	-0.46716	0.01057	0.64074	0.37762	-1.22718	0.28364	0.15118	-0.37716	0.7179	-0.57206	-0.60551	0.77387	-0.11137	0.07804	2.63504	-0.49356	1.0545	0.46966	-0.25182	-0.11805
0.23203	0.4301	0.41675	0.09709	0.35534	0.31184	-0.86509	-0.43358	0.40449	-0.18302	0.13815	-0.72178	-0.4317	-0.15159	0.62594	-0.10607	-1.17399	-0.13546	0.2425	-0.16717	1.25035	0.55656	-0.43425	0.72659	-0.01275	-1.11981	0.34162	-0.63979	0.76088	-0.04576	-0.26831	-0.07691
0.34275	-1.95126	0.02107	0.59238	0.29495	0.11615	-0.80284	-0.58897	0.2371	-0.33981	0.19129	-1.19858	-0.68917	-0.20376	0.08512	0.36617	-1.27879	-0.30118	-0.23673	-0.24818	0.83421	0.00273	-0.75627	0.62235	0.0239	-0.72191	-2.52502	-0.29258	0.62769	-0.01258	-0.37687	-0.25163
0.52807	-0.02353	0.477	1.24702	0.6823	0.46883	-0.85768	-0.86349	-0.06177	-0.16262	-0.12377	-0.52864	-0.38587	0.13723	1.19555	0.23876	-0.36411	0.09348	0.73487	0.12399	0.9581	0.62283	-0.82122	0.68765	0.80628	-0.21747	-0.35808	-0.15691	1.44486	0.33039	0.14684	0.58328
0.13102	2.27042	0.68356	0.29947	0.11495	0.50456	-0.93358	-1.39473	-0.43259	-0.12035	-0.01176	-0.89144	-0.63979	0.32297	0.99666	0.20294	-0.76056	-0.13641	-0.25821	-0.03405	0.85905	-0.07129	-0.66821	0.10116	0.27119	-0.68293	0.4719	-0.44789	1.28705	0.12216	-0.45071	0.16581
-0.07058	1.10798	0.38163	0.24148	0.34448	0.06898	-0.58089	-0.66876	-0.28016	-0.04344	0.40489	-0.71142	-0.95367	-0.2492	1.14594	0.57264	-1.14404	-0.65919	-0.50787	-0.39505	0.50218	0.0906	-0.53331	-0.08352	0.06502	-0.52805	0.66608	-0.62317	0.40848	-0.36526	-0.25897	0.23995
0.30083	0.09746	0.20411	-0.2627	0.18396	-0.07101	-0.48008	-0.66332	-0.09775	-0.96389	-0.06876	-0.58716	-0.81941	-0.10105	0.81631	0.54233	-0.29491	0.02561	-0.33888	-0.53957	0.73906	0.07957	-0.66746	-0.15684	0.52719	-0.23372	-0.72379	-0.00334	0.51648	-0.75475	-0.20324	0.00863
0.10183	-0.0247	0.21168	0.56332	0.662	-0.25667	-1.22102	-0.74904	-0.24214	-0.65849	-0.28665	-0.69169	-0.71445	0.27009	0.83249	0.25915	-0.11562	-0.23894	-0.40202	-0.34051	1.04187	-0.31968	-0.78442	-0.11012	0.05049	-0.4909	0.02931	-0.54335	0.59653	-0.31735	-0.23273	-0.2132
0.0838	-1.08549	0.62126	0.29024	0.73613	0.14016	-0.85976	-0.66443	-0.12416	-0.34053	-0.68719	-0.57145	-0.77131	-0.20334	0.46121	-0.27612	-0.70277	-0.6471	-0.5571	-0.46896	0.9384	-0.06922	-0.8131	0.23247	0.20141	-0.80165	1.20417	-1.13737	0.41813	0.18762	-0.17027	0.25098
0.52606	0.42525	0.4556	0.19256	0.65329	0.66012	-0.75171	0.08235	-0.20421	-0.46089	-0.04214	-0.07988	0.02584	0.01877	0.59704	0.24195	-0.52561	0.00391	0.27869	-0.18389	1.24312	-0.00862	-0.76306	0.55395	0.95913	-0.5645	0.03963	0.22738	0.40573	-0.36537	-0.14562	0.09476
0.19091	-0.2423	0.18063	0.78659	0.8409	0.24707	-0.4597	-0.24929	0.5272	-0.14456	0.18124	-0.28935	0.02225	0.56222	1.00181	-0.08434	-0.4636	0.15371	-0.06045	0.19423	1.64899	0.39275	-0.73371	0.32479	0.59512	-0.29193	0.97655	0.45177	0.86662	0.18613	0.37219	0.30782
0.01927	-0.07234	0.43009	0.46234	1.13587	0.12152	-0.33572	-0.16302	0.03257	0.06365	-0.15148	-0.17738	-0.05466	0.40342	0.40031	0.23232	-0.24343	0.06294	0.43035	-0.12652	0.88674	0.39455	-0.8322	-0.01737	1.09401	-0.20314	-0.06776	0.29096	0.70251	0.04873	0.75827	0.49694
0.26146	0.43077	0.51109	-0.00653	0.56503	0.73161	-0.28238	0.55229	-0.31195	0.16732	0.45066	-0.06949	-0.26543	0.4336	-0.02854	0.06348	-0.44234	0.3782	-0.30186	-0.45984	1.02602	0.42237	-1.0212	0.02217	0.27836	-0.95652	0.69093	0.14298	0.63642	0.30678	0.15171	-0.09279
-0.30574	1.86931	0.16268	-0.04427	-0.02551	0.11812	-0.31976	-0.02983	-0.12407	-0.20112	-0.21314	-0.15576	-0.18898	0.21103	0.13097	0.4945	-1.09801	-0.08083	-0.42884	-0.47118	0.86187	0.53814	-0.27034	-0.19705	0.09362	-0.61065	0.94354	-0.15687	0.75391	0.7718	-0.0506	-0.09059
-0.03462	1.24703	0.28424	0.23092	0.38439	0.20423	-0.45711	0.35194	-0.6934	-0.05813	-0.21342	-0.08424	-0.22656	0.19492	0.49187	0.54967	-0.68126	-0.10315	-0.41409	-0.63078	0.5151	0.34777	-0.45987	-0.25671	0.1441	-1.94064	-0.23685	0.56846	0.46045	0.75018	0.69315	0.18776
-0.53387	-0.94661	0.20492	0.36189	0.50582	0.71002	-0.41116	-0.0877	-0.5596	-0.03266	-0.44779	0.0777	-0.72689	0.64236	0.49471	-0.03482	-0.52447	-0.19941	-0.99734	-0.72319	0.61845	0.37477	-0.43588	0.08662	0.23579	-1.24889	-1.62785	0.10278	0.40828	-0.15079	0.07563	0.38776
0.1776	0.32446	0.24777	0.51578	0.08977	0.74314	-0.54198	0.72912	-0.18407	0.48358	0.10121	0.04471	-0.48554	0.12308	0.4546	0.02213	-0.7207	0.44176	-0.20618	-0.35494	1.15031	0.89076	-0.20273	0.26628	0.40997	-0.54105	0.75293	0.8134	0.6512	0.2802	1.15951	0.96209
-0.50144	0.83616	0.36984	0.42153	-0.03445	0.48653	-0.87451	0.45871	-0.02873	0.50147	-0.45155	0.07898	-0.61384	0.56851	0.64332	0.39585	-0.05213	0.16325	-0.06157	-0.84622	1.39342	0.64658	-0.35754	0.20024	0.95766	-0.8649	-0.37173	0.33074	0.66852	0.4413	0.5495	0.62686
-0.20874	1.28791	0.10103	0.23969	0.56092	0.53237	-0.50856	0.35357	0.21176	0.07026	-0.20273	0.0185	-0.57485	0.35801	0.39117	0.25466	-0.53483	-0.1772	-0.2095	-0.37319	0.89347	0.58674	-0.2026	0.0786	-0.22313	-0.83173	0.49733	0.22207	0.83539	0.07894	0.29819	-0.16981
-0.66913	-0.39472	-0.55012	0.02255	-0.03852	0.44636	-0.77135	0.64942	-0.09731	-0.0619	-0.40128	-0.71553	-0.63715	-0.09149	0.83007	0.3808	-0.40212	-0.3827	-0.58724	0.37664	0.8943	0.16893	-0.79372	-0.42304	-0.43488	-0.85874	-0.78203	-0.25408	0.14924	0.00454	0.24212	-0.28014
-0.57074	-0.31521	0.38864	0.32352	0.28615	0.18664	-1.40371	0.451	-0.23304	0.45858	-0.6344	-0.40904	0.19911	0.15415	0.37977	0.11773	-0.69443	-0.07296	-0.4677	-0.1209	0.97858	-0.12621	-0.22165	-0.76988	0.16651	-0.54274	-0.2005	-0.37466	0.07101	-0.12436	0.50787	-0.07627
0.23672	0.73282	-0.05571	0.24423	0.93647	-0.26651	-0.90521	0.6296	-0.10524	0.55984	-0.25734	0.33282	0.0107	0.13001	0.2501	-0.05304	-0.83154	-0.39246	-0.87126	-0.11167	1.02297	0.36692	0.22303	-0.04181	-0.0127	-0.103	-0.08381	-0.24522	0.5295	-0.34934	0.58213	-0.23025
-0.10074	0.64862	0.09642	-0.01559	0.47628	-0.13504	-1.18952	0.06406	-0.30459	0.56431	-0.49475	-0.03238	-0.04295	0.0248	0.66119	0.51408	-1.07643	-0.30947	-0.5131	-0.1352	1.22125	0.26195	0.3303	-0.46081	0.04774	-0.35401	2.22185	0.13102	0.53021	-0.07264	0.16995	0.24639
-0.46887	-0.04417	0.18945	0.43134	0.29135	0.06113	-1.38992	0.67632	-0.66741	-0.11227	-0.76079	-0.32888	-0.24183	0.0058	0.60984	0.18246	-0.9881	0.19083	-0.40803	0.43643	0.96586	0.5656	-0.26382	-0.28525	-0.12858	-0.34954	2.11344	-0.24672	-0.07474	0.22357	0.4325	-0.22634
-0.49932	0.04638	-0.1619	-0.52458	0.04093	-0.49542	-1.93685	0.64252	-0.00756	0.03007	-0.55627	-0.55752	-0.55943	-0.22323	0.19489	-0.39072	-0.7787	0.22092	-0.53546	-0.26043	0.44934	0.1619	-0.69418	-0.01007	-0.01483	-0.31993	1.21215	0.27839	-0.27779	-0.60208	0.39656	-0.28422
-0.21492	-0.63951	-0.03665	-0.2407	0.50063	-0.1478	-1.67964	0.69463	-0.60778	0.36053	-0.60871	-0.60064	0.03335	-0.42453	-0.06457	-0.61406	-0.46823	0.39836	-0.04222	-0.27644	0.85823	0.35431	-0.15489	0.05552	0.08798	-0.24409	0.89406	0.28184	0.75472	0.01887	0.24154	-0.21577
0.01121	1.23476	0.31198	0.0385	0.08533	-0.03591	-1.64636	0.37733	-0.79697	0.23964	-0.62277	0.17629	-0.2425	0.19015	0.11987	-0.21312	-0.17321	-0.02072	-0.1444	0.03378	0.78769	0.31003	-0.41848	0.27111	0.37844	-0.07083	-0.03937	0.44937	0.15553	-0.17376	0.62234	-0.09292
0.10941	0.4902	0.38023	0.35652	0.39129	0.20601	-1.35663	0.61021	-0.59324	-0.26879	-0.71696	-0.3441	-0.81908	-0.82243	0.48538	0.61306	-0.71747	0.58471	-0.21795	0.09373	0.65419	0.46042	-0.89463	-0.34035	-0.80283	-0.77835	-0.90541	0.44239	0.56779	-0.60019	0.66825	-0.44196
-0.10542	-1.15086	0.19312	0.67165	0.56947	0.35471	-1.27759	0.05456	-0.5015	-0.34936	-0.99434	-0.34667	-0.95545	-0.19021	0.71786	-0.20718	-0.90443	-0.18709	-0.08951	-0.46818	0.46028	0.63886	-0.47866	0.63347	0.23045	-0.23708	1.07165	0.30786	0.7548	0.12763	0.54687	-0.21464
0.36126	-0.13369	0.19358	0.31856	0.5943	0.47692	-1.03993	0.02245	-0.22733	-0.29909	-0.47552	0.18582	0.00447	0.04732	0.43614	0.44595	-0.80148	0.33463	0.34304	0.38065	0.94773	0.36831	-0.53969	-0.10581	0.01887	-0.41599	-0.33103	0.43371	0.90927	0.28693	-0.13177	0.26999
-0.12218	1.40908	-0.32007	0.19481	0.42741	0.40606	-0.93641	0.15854	-0.42586	-0.31328	-1.15142	0.01287	-0.48644	-0.55997	-0.16244	0.11602	-0.62346	-0.07041	-0.15096	-0.20077	0.87664	-0.02918	-0.62731	0.42746	-0.10481	-0.81003	-0.93674	0.23755	0.84209	-0.14394	-0.20112	-0.04483
-0.27189	0.05158	-0.25552	-0.73782	0.2719	0.22536	-1.3336	0.07665	-0.48336	-0.23439	-0.983	-0.17654	-0.59302	-0.06886	0.08015	-0.56511	-0.58856	0.31857	-0.55916	0.21589	0.58724	0.2875	-0.0913	0.19219	-0.48083	-0.90819	-1.08159	0.18386	0.82018	0.23393	-0.46121	-0.06427
0.09398	-1.80025	0.05914	-0.08121	0.72857	0.11728	-1.04999	0.24118	0.00304	-0.00875	-1.16378	-0.52761	-0.58481	-0.0598	-0.04454	-0.09963	-0.40939	0.26915	-0.30813	0.21115	0.52225	0.16776	-0.31176	0.1403	-0.34732	-0.65603	1.0351	0.38153	0.60599	-0.39549	0.09244	0.3241
-0.19652	-0.97163	-0.06566	0.02216	0.41859	-0.64143	-1.13782	0.07884	-0.24042	-0.22414	-1.69019	-0.70707	-0.48659	-0.70428	-0.25972	0.06085	-0.43339	-0.43312	-0.31029	-0.12721	0.94521	0.29565	-0.14075	-0.56359	-0.30736	-0.46787	-0.37371	-0.07714	0.80222	0.12834	-0.19925	-0.01047
-0.06038	0.08594	0.14806	0.05625	0.5421	-0.00539	-0.5021	0.01456	-0.23772	-0.27653	-0.49619	-0.17218	0.10063	-0.35363	0.18465	-0.39683	-0.37766	-0.3559	-0.25845	-0.28004	0.88781	0.24206	-0.23524	0.10085	-0.30889	-0.48497	-0.07159	0.0872	0.77149	-0.05849	-0.37255	0.19509
0.20531	-0.45958	0.07677	0.14142	0.14238	0.01207	-1.01383	0.61098	-0.63732	-0.34738	-0.68213	0.09298	0.00312	-0.52882	-0.02011	-0.00293	-0.16209	-0.09985	-0.59326	-0.1856	0.68335	0.63816	-0.49026	0.19249	-0.21596	-0.58681	-0.21442	0.6017	0.65695	0.30858	-0.09704	0.25588
0.39096	-0.34445	-0.45956	0.04113	0.03227	0.0025	-0.65966	0.22739	-0.38764	-0.64712	-1.1032	-0.47444	-1.06396	-0.52255	-0.20804	-0.19505	-0.79438	-0.18455	-0.59749	-0.46027	0.38516	0.00472	-0.69029	0.33425	-0.72371	-1.21745	0.0408	0.46297	0.72008	0.10919	0.20318	-0.3892
0.43765	-0.38386	0.0615	-0.11197	0.18677	0.46464	-0.6963	0.24276	-0.23029	-0.58999	-0.85096	-0.18261	-0.60473	-0.80312	0.2874	-0.61334	-0.8665	-0.14113	-0.11333	-0.44642	0.32449	-0.17293	-0.64431	0.33989	-0.28369	-1.1377	0.42541	0.08399	0.04243	0.10126	-0.00847	0.05878
0.02884	-2.15895	-0.02916	0.08604	-0.30085	0.38782	-1.28262	-0.2845	-0.40549	-0.72124	-0.93329	-0.36348	-0.23102	0.25404	0.19895	-0.04688	-0.84967	0.03142	-0.30478	-0.71115	0.41239	-0.38407	-0.05461	0.61446	-0.52158	-0.98005	0.54196	0.82829	0.70792	0.07738	-0.5329	-0.05789
0.18773	-0.54352	-0.06026	0.60043	0.40957	0.22423	-0.66396	-0.3468	-0.28885	-0.21093	-0.27418	-0.09543	-0.22813	-0.01476	0.48	0.23052	-1.13652	0.30036	-0.29141	-0.61282	0.45032	0.71361	-0.4186	0.45119	-0.29548	-0.54057	0.24543	0.15572	0.80124	0.46857	0.17937	0.09504
0.07955	-0.54921	-0.13995	0.1171	0.47447	-0.21439	-1.14375	0.00834	-0.27234	-0.64116	-0.66922	-0.74222	-0.61623	-0.65376	0.37351	0.7836	-1.24686	-0.20539	-0.27018	-0.24228	0.5347	0.00839	-0.50402	-0.03737	-0.75642	-0.72411	0.60406	0.11286	0.48092	0.44011	-0.48908	-0.11961
-0.07305	0.8556	-0.19897	-0.22357	-0.000796407	0.20499	-0.78671	-0.22789	-0.30709	-0.58787	-0.43043	-0.54986	-0.38482	-0.11624	0.28547	-0.23845	-0.9816	-0.09531	-0.38525	-0.94411	0.35563	0.09272	-0.76678	0.49642	-0.02449	-0.55697	3.18199	-0.01946	0.60575	0.00615	-0.65537	-0.21037
0.02364	0.17885	0.19957	0.80866	-0.01253	0.08084	-0.45655	0.19868	-0.08668	-0.31017	0.41792	-0.30709	0.14552	-0.09559	0.48596	-0.40709	-0.82663	-0.00356	-0.27867	-0.76706	0.43038	0.31241	-0.39193	-0.50108	-0.1412	-0.6146	0.78078	-0.37167	0.41319	-0.01282	-0.3258	0.29719
0.65007	0.98989	0.28746	0.06844	0.23373	0.16875	-0.42387	-0.12329	-0.14181	-0.32991	-0.47136	-0.58842	-0.2293	-0.22347	0.90402	-0.3627	-0.60103	0.26126	-0.11392	-0.75485	0.12144	-0.30683	-0.55933	0.09269	0.31188	-0.46424	-0.38493	0.2124	0.44829	0.04889	-0.50413	0.479
0.26594	1.30529	0.29475	0.04324	-0.0346	0.18664	-0.05934	-0.17421	0.35303	-0.2468	-0.26911	-0.12642	0.40267	-0.41464	0.56787	-0.61325	-1.00918	-0.02492	-0.17498	-0.42844	0.22494	0.08916	-0.24913	0.16307	0.86951	-0.30385	2.07776	0.43801	0.68129	0.26636	-0.12515	-0.13908
0.41811	-0.127	0.34672	0.44558	0.4113	0.31085	0.16249	0.34054	0.39527	-0.42327	0.15651	0.40242	0.32363	-0.07923	0.48948	-0.67257	-0.55231	0.02259	-0.23049	0.15853	0.52612	0.22946	-0.70622	0.16826	0.26918	0.26649	-0.00139	-0.45451	0.96825	0.15303	0.20868	0.2229
-0.00511	-0.36042	0.42963	0.38663	0.61773	0.16464	0.06586	0.66619	0.45222	-0.72511	0.09061	-0.20466	0.55624	-0.17991	0.77625	-0.12221	-0.63631	0.2336	-0.11123	-0.80612	0.21824	0.00076582	-0.13373	0.51791	0.28116	0.02103	0.73142	-0.0541	0.43074	0.28032	-0.51035	-0.27288
-0.36362	0.37671	-0.09066	0.39301	0.41406	-0.16561	-0.69205	0.61455	0.29798	-0.86235	0.11091	-0.59737	0.76415	-0.02109	0.19174	0.31908	-0.83293	-0.06938	0.37231	-0.40488	0.30177	-0.28216	-0.4074	-0.37672	0.4125	-0.7414	1.9114	-0.28624	0.61877	0.13991	-0.63819	-0.198
0.12579	0.29083	-0.36922	0.15574	-0.10128	-0.44826	-0.84891	0.72833	-0.20766	-0.20298	-0.0697	-0.25823	0.27481	-0.05269	0.35929	0.0789	-0.59543	-0.45231	-0.02356	-0.70862	0.57285	-0.92955	-0.7121	0.13529	-0.05525	-1.11428	1.90775	-0.50569	0.50351	-0.19405	-0.19542	-0.0322
-0.04658	0.29873	-0.01986	-0.000913008	0.17436	-0.33366	-0.06714	0.29449	0.37794	-0.25179	0.11988	-0.00695	0.29974	-0.22879	0.18488	0.16882	-0.22937	0.06405	-0.23834	-0.59577	0.43132	-0.21727	-0.02707	0.55647	-0.10301	-0.16351	0.58851	-0.28816	0.16784	0.05086	-0.13655	-0.23096
-0.01696	0.94182	-0.3903	0.35277	0.4194	-0.26795	-0.12277	1.01316	-0.28893	0.18069	-0.22711	-0.36609	-0.21297	-0.35117	0.01535	0.15756	-0.2691	0.05094	-0.02662	-0.71012	0.24727	-0.26957	-0.37402	0.23016	-0.16952	-0.60288	1.65235	0.1841	0.72426	-0.00723	-0.17337	-0.17541
-0.47945	-0.74848	0.13281	0.18155	0.38051	-0.43529	-0.68664	0.55881	0.20509	-0.77467	-0.21564	-0.02913	0.02142	-0.12071	-0.0484	-0.08235	-0.60917	-0.26536	-0.75737	-0.94458	0.53532	-0.4714	-0.26994	-0.02432	-0.22575	-0.3114	0.5213	0.30153	0.81655	-0.51916	0.02902	0.24307
-0.03201	-0.47399	-0.59713	0.355	0.00326	-0.45539	-0.09738	0.11769	0.10855	0.23078	-0.60898	0.33396	-0.35539	0.22196	0.00774	-0.0982	-0.83826	0.42604	0.05438	-0.03213	0.60955	-0.12983	-0.27624	-0.23144	0.01687	-0.41675	-1.25555	0.3271	0.51314	-0.03461	-0.52623	0.2577
0.05564	-0.10248	-0.09666	0.5194	-0.00509	-0.34887	0.27011	1.36927	0.34782	-0.75318	-0.15521	-0.18075	-0.35483	-0.22777	-0.48745	-0.00713	-0.85781	0.07327	-0.18536	0.01975	0.39194	-0.09201	-0.27485	0.03158	-0.34353	-0.34947	1.22245	0.20726	0.65511	-0.39495	-0.53585	0.06345
0.10424	0.55625	-0.90124	0.15674	-0.20485	-0.11786	-0.14832	1.06752	-0.34269	-1.35594	0.2021	-0.47103	-0.46287	-0.11631	-0.45905	0.07475	-0.97422	-0.00557	-0.04737	-0.55764	0.20587	-0.61455	-0.0017	0.36882	-0.21314	-0.44505	1.80535	-0.15203	0.32277	-0.22176	-0.97776	-0.12039
0.21963	0.60094	-0.60814	-0.29198	-0.81927	0.27826	-0.14773	0.70345	-0.21964	-1.02959	0.25306	-0.02456	-0.47795	-0.01307	0.13457	0.256	0.05395	-0.16383	0.4965	-0.44699	0.74549	0.58359	-0.23834	0.46827	0.05651	0.00245	-0.25736	0.07861	0.70441	0.22634	-0.06673	-0.21793
0.13945	-1.14684	-0.16041	0.321	-0.46987	-0.15573	-0.37263	0.33562	-0.19676	-1.37364	-0.00858	-0.68927	-0.33624	0.02002	-0.11916	-0.14787	-0.54304	0.45085	0.45517	-0.41565	0.15232	0.0667	-1.05387	-0.35776	-0.52327	-0.39835	1.71024	-0.64682	0.19715	-0.63894	-0.53384	-0.41407
0.04698	-0.96034	-0.1792	0.36214	0.22213	-0.15532	-1.15163	-0.12241	-0.64437	-1.0654	-0.05495	-0.03003	-0.42238	-0.09533	-0.56905	-0.23403	-0.53093	0.3891	0.18748	-0.42769	0.30376	-0.21517	-0.02363	-0.3464	-0.25205	-0.22081	0.655	-0.63996	0.6569	-0.3859	-0.20934	-0.34795
-0.000242458	0.0969	0.07981	-0.01855	0.04781	0.28177	-0.46327	0.33662	-0.33792	-0.26091	0.04288	0.08238	-0.50677	0.22856	-0.36037	-0.47994	-0.62274	0.15195	0.12004	-0.05395	0.22596	-0.34712	-0.50567	-0.01304	-0.26639	0.10477	0.4104	-0.1385	1.09483	0.04234	-0.35336	0.16072
0.21419	0.27148	-0.66345	0.62802	-0.0656	-0.44634	-0.23517	0.3946	-0.12016	-0.69757	-0.27059	-0.25714	0.23128	0.17283	0.00187	0.09254	-0.1917	0.28683	-0.34932	-0.67812	0.1586	-0.15872	-0.18741	-0.05533	0.09335	-0.0066	1.33251	-0.22544	0.64887	-0.29447	-0.62771	0.03194
0.17365	0.12402	-0.4749	0.05321	0.29566	-0.5407	0.23721	0.18529	0.2405	-0.16144	-0.4996	-0.03259	-0.57432	0.09632	-0.21054	-0.88959	-1.34794	0.30082	-0.4229	-0.73883	0.62279	0.3094	0.23481	-0.66563	0.00437	-0.27141	2.30083	0.19298	-0.06764	0.09692	-0.22699	0.33724
0.16353	-0.7773	-0.3076	-0.03277	0.048	-0.45072	-0.1619	0.34407	-0.24273	-1.08802	-0.17323	-0.38434	-0.70896	0.115	-0.7958	-0.02325	-1.48243	0.18781	-0.03719	-0.30181	0.91152	-0.00849	0.19154	-0.71989	0.08148	-0.32643	1.17541	0.43159	0.12606	0.31177	-0.08152	-0.17541
0.84468	-0.03082	0.06631	0.30268	0.55876	0.27598	-0.03498	0.18433	-0.21131	-1.34076	-0.27274	-0.30101	-0.36686	0.47516	-0.35289	-0.3513	-1.12415	0.39188	-0.10187	-0.42356	0.53819	-0.25857	0.10729	-0.1682	0.34047	-0.61199	0.03914	0.54395	0.55667	-0.25765	0.58564	-0.02779
0.35735	-1.40211	0.12508	0.33731	0.26677	-0.08165	-0.39493	0.06458	-0.16107	-0.80035	-0.13961	-0.73173	-0.81963	-0.25187	-0.6323	-0.54403	-1.31361	-0.30177	-0.32154	-0.52898	0.24932	-0.40804	-0.31916	-0.17767	-0.20424	-0.49942	-0.25213	0.51	0.03182	0.03944	0.3103	-0.29499
0.06523	0.34751	-0.12976	0.34832	0.29956	-0.41959	-0.25303	0.14713	0.11185	-0.98422	0.10391	0.01867	-0.31311	-0.35922	0.04416	0.72589	-1.26817	0.19842	-0.08404	-0.22359	0.43941	-0.51759	-0.57475	0.69123	0.05809	0.40082	0.77602	0.44383	0.34564	0.3185	-0.07487	-0.4569
0.19009	0.53336	-0.42023	0.37526	0.5862	-0.284	-0.30034	-0.03183	0.27038	-0.84324	0.23425	0.11037	-0.59202	-0.35972	-0.39632	-0.26587	-1.08345	-0.08681	-0.41063	-0.37776	0.34217	-0.02039	-0.05773	-0.30343	-0.35267	0.13839	-1.22633	-0.05694	0.36408	0.42528	0.29294	0.0324
0.01322	-1.13816	-0.48398	0.5161	0.76343	-0.775	-0.46302	-0.45766	0.28588	-1.4846	0.14288	-0.60249	-1.0329	0.000345089	-0.95483	0.39176	-0.60369	-0.15828	-0.52261	-0.11477	0.43655	-0.26804	-0.56467	0.14963	0.03799	0.44536	-0.10541	0.72739	0.71827	0.07626	-0.42169	0.10499
-0.13376	-1.33158	-0.23545	0.11944	0.3267	-0.33118	-0.62846	0.1935	0.17959	-1.85479	0.15007	-0.51463	-0.53118	-0.98262	-0.11079	-0.08402	-0.64182	0.19238	-0.91424	-0.30242	0.28657	-0.65306	-0.47997	0.04581	0.20856	-0.01559	0.18269	-0.35771	-0.05183	0.09053	-0.65643	-0.4209
0.42668	0.91096	-0.28721	0.09497	0.70329	-0.38739	-0.75911	-0.26264	-0.06895	-0.88112	-0.01559	-0.10708	-0.35618	-0.76811	-0.05794	-0.37863	-0.84003	0.17009	-0.51751	-0.52784	0.18011	-0.64183	-0.0545	0.31472	-0.28128	-0.21908	0.30786	-0.35682	0.55134	0.20119	-0.06568	-0.18829
0.16882	0.2775	0.22239	0.36478	0.54375	0.06435	0.06304	0.06902	0.50783	-0.5533	0.73895	0.01584	0.32174	-0.64472	0.00824	0.22828	-1.18769	0.27152	-0.58786	0.01758	0.43765	-0.28583	-0.80514	0.55167	0.13869	0.21008	0.31894	0.57952	0.82818	0.17523	-0.11778	0.14161
-0.48039	-0.47299	0.07493	0.69609	0.76333	0.01508	0.000541832	-0.27881	0.70689	-1.31118	-0.19806	0.04373	-0.02258	0.14192	-0.12671	0.5763	-1.06382	0.02578	-1.01125	-0.32106	-0.15458	-0.21685	-0.42096	0.42934	-0.36371	0.14598	1.22425	-0.19939	0.21875	0.27505	-0.51805	0.03882
-0.33058	-1.24689	0.13647	0.34842	0.10389	-0.24438	-0.12445	-0.11874	0.25425	-1.14602	-0.00694	-0.1876	-0.64166	-0.14488	0.43771	0.4064	-0.82449	0.45716	-0.93834	-0.22513	0.13585	-0.27837	0.12036	-0.00966	-0.34458	-0.42175	1.57493	-0.01305	0.6247	-0.4018	-1.19899	0.000559096
0.19351	-1.7599	-0.14045	0.51229	-0.2619	0.02234	-0.36655	-0.11451	0.62723	-1.38435	0.28693	0.12057	-0.40487	-0.16744	-0.00218	0.80277	-1.22716	0.61724	-1.36198	-0.59167	-0.22893	-0.50282	-0.31789	0.04892	-0.32251	-0.31542	0.27344	0.142	0.38744	-0.08107	-1.07067	-0.03447
-0.09951	-0.35443	-0.01952	0.62698	0.46092	0.35223	-0.35774	0.95009	0.47751	-1.31272	0.15816	-0.04229	-0.11314	0.21006	-0.02304	0.26787	-1.11666	0.38237	-0.99072	-0.69303	0.25898	-0.84635	-0.30542	0.08132	0.00815	-0.01719	0.71892	0.29384	0.30849	0.53572	-0.39507	-0.39135
-0.518	1.14187	-0.04374	-0.12209	0.04983	-0.40152	-0.35538	0.69913	0.01635	-1.19129	-0.19085	-0.65492	-0.96249	-0.17912	0.30097	0.48054	-1.21493	0.16905	-1.36806	-0.72857	0.06829	-0.82619	-0.11459	-0.8991	0.11392	-0.1132	-0.2003	0.65975	0.1302	0.33712	-0.13412	-0.81538
0.58798	0.99404	0.29516	0.60834	0.49429	0.36104	0.09944	1.34338	0.79096	-0.73285	-0.12395	0.48291	0.21957	0.32129	0.71556	0.34474	-0.30777	0.50201	-0.85552	-0.42398	0.08468	0.4397	0.07762	0.47523	0.49999	0.30741	0.16761	0.17538	0.5804	1.05657	0.23814	-0.19623
0.45333	0.58614	0.52412	0.59713	0.48274	0.45485	-0.20436	0.45003	0.12452	-1.35138	-0.17877	0.19766	-0.4664	-0.32502	0.0362	0.69569	-0.7938	0.56351	-0.88406	-0.56654	0.65454	0.61757	-0.06932	-0.00127	0.23109	-0.06949	0.95718	0.25381	0.06872	0.30798	0.38119	-0.1818
0.3316	0.6759	0.11596	0.27026	0.13765	-0.26053	-0.09761	0.62143	0.20817	-0.89627	-0.10085	0.37769	0.06427	-0.25902	0.86158	-0.00178	-0.76626	0.05633	-0.79354	-0.62493	0.36319	0.87272	-0.00289	0.18835	0.27148	0.17617	0.96576	0.98763	0.2249	0.21936	-0.45557	-0.31505
0.20716	1.05829	0.06106	0.25901	0.02774	-0.18902	0.06074	0.72216	0.28349	-0.80455	0.74888	-0.08177	0.54856	-0.15377	0.50384	0.23595	-0.17701	0.69854	0.11735	-0.76655	-0.27638	0.56186	0.09352	0.17096	0.71873	0.64503	-0.03561	0.83856	0.52185	0.6241	0.15931	0.02901
-0.13279	1.7545	0.01765	0.08381	0.23795	-0.07149	0.01541	0.70011	0.90595	-0.79067	-0.21505	-0.01317	-0.38359	-0.46146	0.43936	0.26072	-0.89459	-0.20038	-0.88301	-0.23759	-0.36694	0.17963	-0.43276	0.12832	0.20538	0.17298	1.16027	0.1598	-0.0056	0.58694	-0.08493	-0.56096
0.06723	-1.78062	-0.03704	-0.33943	0.49661	-0.05151	-0.63503	0.54695	-0.23594	-1.44769	-0.50355	0.15791	-0.3633	-0.46305	-0.12533	0.11444	-0.69378	-0.39375	-0.5783	-0.69614	-0.22489	0.10045	-0.91598	-0.13383	-0.0844	-0.10086	0.103	0.43899	-0.30571	-0.00982	-0.31153	-1.50169
0.07849	-0.12091	0.11647	0.65407	0.71874	0.31185	-0.64363	0.58327	0.21466	-0.28167	-0.07219	0.08154	-0.07573	0.08641	0.31738	1.12656	-0.35685	0.26784	-0.39036	-0.20423	-0.12429	0.43032	-0.96875	0.51358	0.47001	-0.1179	0.75431	0.77407	0.24336	0.41797	0.34724	-0.48481
0.20252	-0.37283	-0.24699	0.05411	0.57737	0.24959	-0.4704	0.53275	-0.1076	-0.46057	0.06765	-0.24778	-0.30903	-0.38167	-0.17244	-0.10617	-0.55539	0.12545	-0.89439	-0.22717	0.3307	0.27574	-0.33229	0.33276	0.32111	-0.16708	0.63472	0.94798	-0.5608	0.59457	-0.55199	-0.99096
-0.19429	0.6047	-0.39564	0.04139	0.79108	-0.16458	-0.41992	0.44609	-0.27407	-0.49458	0.12664	-0.33845	0.38495	-0.77277	0.21438	0.19717	-0.24002	-0.32877	-0.8413	-0.61824	0.45694	-0.17745	-0.40517	-0.33783	-0.07317	-0.2425	1.0948	0.30761	-0.47073	0.50561	-0.72139	-0.53119
0.04822	-0.11756	-0.07249	0.31452	1.09483	0.08314	0.16131	0.57893	0.05815	-0.24736	0.02694	-0.17343	0.32698	-0.14773	0.86905	0.54652	0.084	-0.38608	-0.89619	-0.67729	0.61645	-0.12826	-0.22602	0.21592	0.4228	-0.26503	2.43899	0.11056	0.06008	0.48711	-0.56946	-0.25119
0.10434	0.85369	-0.1781	-0.18685	0.86747	-0.08786	-0.52383	0.19988	-0.03509	-0.53801	-0.3722	-0.66799	-0.15512	-0.6944	-0.35495	-0.27111	-0.12512	-0.58812	-0.97309	-0.2408	0.11231	-0.80174	-0.59727	-0.10117	0.10872	-0.30372	-0.48914	0.01726	0.10302	0.92006	-0.99251	0.13319
-0.00774	0.6062	-0.06819	0.23816	0.67624	0.54535	-0.39801	0.78275	0.08801	-0.73517	0.16949	-0.95728	0.04543	-0.70335	0.12253	0.07331	-0.4107	-0.36884	-0.31989	-0.2491	0.13799	0.59963	-0.62296	-0.4592	0.04415	0.36344	1.67092	0.53177	0.57958	0.75035	-0.64277	-0.15497
0.30241	-0.73833	0.3281	0.62283	0.81793	0.43045	-0.3474	0.57313	0.68488	-1.32867	0.19511	-0.80232	-0.52969	-0.87366	0.15945	-0.25213	-0.52282	-0.56057	-0.96431	-0.68768	0.15919	-0.14955	-0.51321	0.0459	0.33928	0.08625	1.52483	0.10339	0.59534	0.55696	-0.78596	-0.02863
-0.47616	-0.41489	0.86939	-0.10284	0.27851	0.03951	-0.10769	0.04336	-0.06135	-0.86543	0.13542	-0.71678	-0.22554	-0.28911	-0.16546	-0.54063	-0.729	-0.54202	-1.19022	-0.0255	0.29098	-0.82409	-0.40908	0.36414	0.54405	-0.55926	0.21812	-0.02184	0.28979	0.33573	-1.02963	-0.48299
-0.36244	1.49715	0.44325	0.11285	0.53728	0.32689	-0.24847	0.4867	0.20375	-0.63099	0.000750745	-0.01273	0.31552	-0.90351	-0.34959	-0.17435	-0.41063	-0.65648	-0.91943	-0.44118	0.52246	-0.4801	-0.32307	0.1913	0.35022	-0.17535	1.43306	0.60397	0.33905	0.40186	-0.68992	-0.75167
0.14037	-0.11007	0.65065	0.11924	0.75819	0.17031	-0.22955	0.1732	-0.20635	-0.85159	0.11294	0.14417	0.07788	-0.39015	-0.23749	-0.17209	0.43852	-0.25527	-0.70097	0.32034	0.37505	-0.29744	-0.18565	0.41928	0.51542	-0.52787	2.80978	0.12488	0.43044	0.68152	-0.18265	-0.2964
0.10319	-0.20152	0.14507	-0.17343	0.46686	0.14742	0.10785	0.04752	-0.6099	-0.47617	0.34343	-0.46191	0.30976	-0.54519	0.04547	0.15922	0.54718	0.09913	-0.81902	0.01835	0.31429	-0.79771	-0.28112	0.51316	0.4626	0.000109739	0.62997	0.62241	0.08028	0.42137	-0.575	-0.43773
-0.11799	-0.6404	-0.17964	-0.12959	0.61489	0.5027	-0.17541	0.68747	-0.50704	0.00385	-0.05094	-0.37201	-0.40237	-0.46166	-0.42073	0.33448	0.24673	0.40531	-0.2029	0.09898	0.28785	-0.2507	-0.05873	0.5309	0.68253	-0.32113	3.64528	0.42863	0.15965	0.10018	-0.23012	0.2378
-0.22975	0.57728	0.00625	-0.0381	0.61527	0.71557	-0.43135	0.14871	-0.03571	-0.15495	0.41903	-0.56437	-0.25447	-0.03378	0.08294	0.21196	-0.04142	0.44761	-0.84094	0.41371	-0.07381	-0.35572	0.00565	0.12233	0.04511	-0.57906	1.72255	0.2573	0.82059	0.61083	-0.49958	-0.18542
0.02697	0.35241	-0.2609	-0.81868	0.07586	0.14699	-0.94718	-0.10478	-0.49264	-0.62963	-0.1292	-0.69842	-0.3635	-0.70266	-0.15863	-0.45305	-0.47824	0.20318	-0.64081	0.0605	-0.313	-0.67862	-0.66727	-0.14828	0.21881	-1.03856	1.52953	0.22478	0.00661	0.33551	-0.36488	-0.40239
0.36321	0.25445	-0.19248	-0.1881	0.67111	0.02446	-0.57012	-0.30797	-0.29731	-0.15083	0.0076	-0.29357	-0.77308	-0.12984	-0.04725	0.46784	0.14779	0.00383	-0.39903	0.01116	-0.06139	-0.35202	-0.52827	-0.08985	0.12976	-0.46262	-0.07502	0.48125	0.07298	0.13031	-0.73416	-0.64241
0.2752	-0.03309	0.33072	-0.23263	0.91284	0.18075	-0.38174	-0.21804	0.1177	-0.31757	0.06258	-0.85525	-0.38708	-0.62683	-0.08603	0.81832	0.31488	0.17276	-0.64348	0.19235	0.20343	-0.45828	-0.01401	0.22356	0.88791	-0.34835	-0.74401	0.46391	0.50903	0.0718	-0.23007	-0.45959
0.37759	0.5263	-0.08428	0.18739	0.72104	-0.0067	-0.25301	0.26799	0.08243	-0.27876	-0.03273	-0.49263	0.31049	-0.73344	-0.11876	0.65478	0.04947	0.42187	-0.83251	0.55632	0.66988	-0.51153	-0.31146	-0.41828	0.05386	-0.56571	0.32959	-0.0635	0.78607	-0.000229851	-0.55346	0.37293
0.70726	0.21009	0.43053	0.4923	0.67457	0.13938	0.25043	-0.01412	-0.07523	-0.48804	0.44175	-0.50568	-0.28932	-0.35448	0.32084	0.44775	-0.07612	0.29925	-0.86683	-0.16343	-0.01626	-0.46877	-0.20702	-0.04469	-0.08127	-0.05662	1.70898	0.48958	0.47053	-0.39113	-0.23036	-0.00408
0.38466	-0.000463813	0.43275	0.06349	0.5176	0.38523	0.16636	-0.24176	-0.01456	-0.50362	0.19444	-0.42825	-0.28248	-0.28837	-0.04289	0.40327	0.46691	0.83003	-1.00659	-0.03904	0.05346	-0.58125	-0.14122	-0.26798	0.12999	-0.40202	-0.94781	-0.31206	0.49722	0.13546	0.08727	-0.00652
-0.3382	0.5989	-0.01468	-0.23718	0.43045	-0.64197	-0.34019	-0.15629	-0.08148	-1.15709	-0.1368	-0.54079	-0.81774	-0.32111	0.28132	0.42689	-0.04275	0.04961	-1.05502	-0.15151	-0.48869	-0.64723	-0.97048	-0.92713	0.13837	-1.1316	1.66966	-0.52038	0.21318	0.1281	-0.78024	-0.15317
-0.03084	-1.12316	0.18354	0.30146	0.95975	0.53623	-0.29273	0.07262	0.21084	-1.21632	0.09016	-0.2728	-0.01236	-0.16261	0.75391	0.68314	-0.44431	0.49489	-0.82044	-0.09824	-0.09235	-0.18861	-0.4557	-0.2556	0.50863	-0.39646	1.03969	0.66371	0.78313	0.46099	-0.50044	-0.19936
0.6448	0.72022	0.3908	0.27041	0.56723	0.12629	-0.07079	0.13887	0.53948	-0.9765	0.62658	0.1792	0.13626	0.04132	0.27987	0.42083	0.49822	0.19171	-0.14908	0.29578	-0.14805	0.25715	-0.39019	0.16465	0.20897	-0.59201	1.89569	0.34033	0.42504	0.62438	-0.42368	-0.1155
-0.16125	1.20947	-0.00593	-0.30737	0.60008	-0.19002	-0.56568	-0.16735	-0.2719	-1.26622	-0.20627	-0.65331	-0.46272	-0.54405	-0.1919	0.14844	-0.63159	0.02907	-0.91231	-0.0905	-0.8598	-0.15101	-0.67304	-0.64622	0.01611	-0.83161	0.92365	0.12023	-0.06854	-0.00843	-0.9087	-0.32707
0.7817	0.17503	0.39703	-0.00915	0.42915	0.60241	-0.18494	0.24886	-0.21702	-0.7374	0.25335	-0.38498	-0.18326	0.06412	0.135	0.05371	-0.07051	0.2876	-0.55291	-0.1715	-0.32915	-0.39737	-0.1864	-0.41788	0.10612	-0.2161	1.0938	0.3735	-0.19793	-0.23735	-0.3759	0.39129
0.30679	0.73205	0.0155	0.36347	0.44146	0.0827	-0.70667	-0.00886	-0.41538	-1.22274	0.25297	-0.57253	-0.52882	-0.50563	0.72851	0.23515	-0.05268	0.19785	-0.31426	0.30949	-0.98317	-0.62423	-0.36128	-1.04029	-0.15498	-0.82606	0.96788	-0.2305	-0.40347	0.06568	-0.75115	-0.15241
0.55621	0.43757	-0.5072	-0.01623	0.3326	0.09213	-0.60541	-0.11385	-0.20663	-0.73665	0.11638	-0.28898	-0.75236	-0.90643	0.4393	0.41387	0.21198	0.24926	-0.60868	0.16243	-0.32748	-0.73396	-0.01604	-0.40106	0.74215	-0.07845	1.02719	0.3286	0.33372	0.60038	0.11259	0.03998
0.41693	-0.94327	0.31791	0.72872	0.62379	0.41113	-0.29236	-0.25116	-0.02378	-0.30986	0.81951	-0.27179	-0.47075	-0.52446	0.55348	0.21256	0.29264	1.114	-0.72488	0.64037	-0.10213	-0.53259	-0.06156	-0.12754	0.8469	-0.28738	-0.40241	0.71471	0.08371	0.62138	0.00812	0.05938
0.07338	-1.68427	0.05422	-0.04345	0.48744	-0.18042	-0.08237	-0.69517	0.08364	-0.33503	0.60092	-0.94109	-0.75441	-0.89944	-0.0426	0.20618	-0.17809	0.49901	-0.13672	0.03302	-0.70046	-0.38039	-0.24094	-0.45584	0.4738	-0.31729	1.02651	-0.34025	-0.42275	0.54337	-0.6341	-0.18026
0.74131	0.44562	0.23098	-0.63443	0.42666	-0.08377	-0.01113	-0.6105	-0.27285	-1.03973	0.4965	-1.30812	-0.45222	-0.32519	0.58594	0.07485	-0.25255	0.22334	-0.60439	-0.08421	-0.1346	-0.44188	-0.54426	-0.65124	0.70096	-0.77594	-0.23266	-0.01309	-0.06526	0.88308	-0.43025	-0.2078
0.25657	-0.82447	0.07989	-0.31729	0.75923	-0.68288	-0.7082	-0.38684	-0.15167	-0.62147	0.25588	-1.01111	-0.84175	-0.62505	0.47511	-0.0509	-0.18777	0.39867	-0.82589	-0.20567	-1.22882	-0.42388	-1.12878	-1.20856	0.48195	-0.58116	0.723	0.09587	-0.14926	0.92314	-0.79443	-0.05544
0.57204	-1.1682	0.20926	0.09838	0.96896	-1.07053	-0.55469	-0.43251	0.37244	-1.14383	0.29893	-0.50699	-0.88493	-0.55501	-0.10144	0.41561	-0.00482	0.23619	-0.40381	-0.03487	-0.498	-0.56732	-0.92523	-1.07341	-0.21022	-0.07317	1.34858	0.14238	0.01963	0.42358	-0.48737	0.03227
0.62461	0.38611	-0.17801	-0.07958	0.30057	-0.48693	-0.14691	-0.19795	0.02139	-0.3664	0.51771	-0.5211	-0.29781	-0.47799	-0.2821	-0.17652	-0.30925	0.3305	0.33709	0.21095	-0.02915	-0.71877	-0.84933	-0.82065	-0.11895	0.17704	1.80836	0.05542	-0.03016	0.41137	-0.67533	-0.33769
0.1882	-0.21597	0.20227	-0.65371	0.57216	-0.91717	0.17257	-0.55081	0.18819	-0.59718	1.38574	-0.59692	-0.14295	0.0216	0.05564	0.24188	-0.70813	0.13275	0.36711	-0.49302	-0.43258	-0.6243	-0.72518	-0.46265	0.60778	0.71458	1.46313	0.04261	-0.18964	0.31105	-0.95654	-0.10821
-0.06682	1.75023	0.00179	-0.13635	0.66929	-0.32029	0.07647	-0.62867	0.7159	-0.52702	0.70993	0.24122	-0.09031	-0.40235	0.0123	0.17409	-0.4527	0.64177	-0.20113	-0.14503	0.35997	0.04231	-0.81508	-0.37628	0.01403	-0.000304849	1.24741	0.5543	-0.22662	0.48467	-0.66587	0.05879
0.02084	0.10186	0.502	-0.22992	0.66857	-0.39484	0.49554	-0.46042	0.15303	-0.11912	0.73978	-0.42913	-0.25118	-0.3014	-0.14536	0.05089	0.21535	0.49128	0.13058	0.25682	0.09752	0.15153	0.07546	-0.16681	0.51284	0.06629	1.5424	0.58947	-0.07415	0.35367	-0.2918	0.24478
0.14581	0.73692	0.90637	-0.0522	0.67581	-0.18664	-0.04005	-0.37318	0.09139	-0.65088	0.20248	-0.6368	-0.11795	-0.1893	-0.03812	-0.53643	-0.3906	0.13894	0.19212	-0.30885	-0.40447	0.09595	-1.07558	-0.44591	0.09502	-0.01217	-0.51343	0.9451	-0.0037	0.44517	-0.78869	-0.49952
-0.05375	1.5602	0.73281	0.3501	0.59313	-0.74363	0.25333	-0.40831	-0.02171	0.32009	0.12751	-0.07128	-0.49887	-0.73944	0.28544	-0.31726	0.11493	-0.25322	-0.0495	-0.03049	0.17427	-0.06431	-0.60913	-0.80991	-0.46612	-0.12623	-0.62151	0.23121	-0.2162	0.77495	-0.86067	-0.24991
-0.0599	-0.22243	0.50348	-0.22381	0.7281	-0.2684	-0.23826	-0.6713	-0.13637	-0.13551	0.413	-0.51201	-0.2642	-0.42213	0.40668	-0.21609	0.05145	0.01044	-0.2567	0.07322	-0.24423	-1.01095	-0.22874	-0.68009	0.2319	-0.76122	0.32548	0.28025	-0.02411	0.33236	-0.42071	-0.30039
0.17279	0.59453	0.76943	-0.2247	0.99851	-0.78768	0.11591	-0.37144	0.47568	-0.15971	0.62772	-0.75123	-0.58385	-0.28028	0.43182	0.04687	0.76925	0.08577	-0.87558	-0.1712	0.13805	-0.75647	-0.82533	-0.5995	0.43431	-0.86886	1.42396	0.49043	0.63037	0.97742	-0.11742	-0.54559
0.29438	-0.45578	0.01212	-0.45339	0.70611	-0.49176	0.561	-0.12649	-0.32554	-0.10822	0.41309	-0.84929	-0.41985	-0.84384	0.13469	-0.46253	0.41482	0.04035	-0.68695	0.16826	-0.13995	-0.58899	-0.41814	-0.47514	0.40683	-0.17387	-0.04027	0.06835	-0.06911	0.6247	-0.54346	-0.53562
0.60824	1.21013	-0.12012	-0.40264	0.43479	-0.71169	0.40648	-0.3441	-0.09369	0.2584	0.67811	-0.62555	-0.24445	-0.46265	0.08713	-0.16475	0.25513	0.70516	-0.02297	0.15836	0.65723	-0.25956	-0.94256	-0.45569	0.28204	-0.061	0.12263	0.98559	0.68334	0.80382	-0.797	0.0305
0.35755	0.99753	-0.15308	-0.10287	0.84362	-0.55273	0.51407	0.12451	0.03249	0.37411	0.46921	-0.63661	-0.31943	0.12885	0.63696	0.48912	0.07492	0.5289	-0.11929	-0.31817	0.38339	-0.30046	-0.85849	-0.14128	0.52937	-0.02009	2.25162	0.10012	0.55974	0.37877	-0.3341	0.00776
0.4544	-0.7574	-0.0834	-0.64852	0.27256	-0.99942	-0.14385	0.07738	-0.38051	-0.84427	0.16756	-0.4481	-0.40227	-0.77959	-0.0925	0.02791	-0.61319	0.07366	-0.73965	-0.85693	-0.21134	-0.45638	-0.63034	-1.04257	0.07891	-0.07551	-0.23862	0.15754	-0.42888	0.63065	-1.0657	-0.2944
0.27663	-1.00885	0.08379	-0.62389	0.56604	-0.99577	0.38432	-0.16141	-0.74058	-0.97241	0.40406	-0.48882	-0.59167	-0.136	0.22706	-0.29018	0.94751	0.14368	-0.43152	-0.41064	-0.28143	-0.4288	-1.11002	-0.9469	-0.43442	-0.68595	1.28351	0.56882	-0.29255	1.02466	-0.45849	-0.48645
0.24463	-0.79922	0.05781	-0.30627	0.38663	0.11519	0.20035	-0.24058	-0.07771	-0.97939	0.09153	-0.9348	-0.29336	0.07024	1.1811	-0.18629	0.22494	0.2765	-0.30417	0.04351	0.01634	-0.14459	-0.76874	0.21297	0.21154	-0.3508	0.58631	0.6932	0.13114	0.46744	-0.32926	-0.36673
0.86809	0.66951	0.24997	-0.64923	0.28316	-0.34929	-0.29368	0.27495	-0.01538	-0.15247	-0.10109	-0.58389	-0.64981	-0.19042	0.67839	-0.23946	0.40007	0.50945	0.14368	-0.12661	-0.08908	-0.08298	-0.52172	0.94761	0.44541	0.2836	0.08976	0.742	0.08638	0.55127	-0.03858	-0.20787
0.26371	-0.04326	-0.24362	-0.45981	0.26591	-0.09731	0.0959	-0.38893	-0.27819	-0.08084	0.10919	-0.84746	-1.1125	-0.92061	-0.08658	-0.43116	-0.08065	0.86663	-0.9265	-0.13079	0.54592	-0.3789	-0.254	-0.15501	-0.32176	-0.11304	3.06419	0.68987	0.00737	0.79847	-0.28875	-0.53802
0.71825	0.60038	0.27671	-0.26021	0.43205	0.24331	0.53835	-0.10124	0.43793	-0.10818	0.35913	-0.23898	-0.8794	-0.40319	0.0706	0.06857	0.50804	0.43312	-0.51388	-0.01173	0.25427	-0.083	-0.23645	0.09699	-0.12331	0.0104	1.71151	0.41393	0.33455	0.29143	-0.84674	-0.58842
0.14196	0.05548	-0.0014	0.12992	0.72126	-0.20028	0.24908	-0.12698	-0.44147	-0.501	0.44833	-0.37466	-0.78563	-1.07724	-0.12554	-0.29789	-0.05943	0.3239	-0.53377	-0.06266	-0.24428	0.31717	-0.64639	0.59628	-0.26653	-0.29367	0.47206	0.53057	0.16675	0.33285	-0.52111	-0.83333
0.24887	-0.15053	0.61855	0.18438	0.57049	-0.41875	-0.00688	0.13987	-0.33343	-0.59904	0.60496	-0.48875	-0.88575	-0.40293	0.25726	0.06882	-0.52401	0.79319	-0.70812	-0.36109	0.2626	-0.0869	-0.35885	-0.1287	0.37981	0.02903	1.47942	0.6895	-0.05609	0.58172	-0.10852	-0.07934
-0.14972	0.79733	0.26481	-0.67784	-0.40955	-0.62905	-0.04195	-0.64609	-0.7467	-0.52151	0.32146	-0.47815	-0.31544	-0.61082	-0.67045	0.2498	-0.67116	0.74875	-0.74223	-0.33097	0.05869	-0.61005	-0.40966	-0.05869	-0.32588	0.1405	0.91565	0.32664	-0.34641	0.0476	-0.70965	-0.62323
0.25774	0.10954	-0.01861	0.19596	0.02018	0.06491	0.35152	0.01189	0.0632	-0.36467	0.80809	-0.25896	0.12246	0.12954	-0.30607	0.35325	0.00603	0.91354	-0.49957	0.36396	0.37608	-0.15418	-0.35901	0.44194	0.41458	0.2373	0.47453	0.74528	0.17724	0.30293	-0.29663	-0.73038
0.04943	1.14942	-0.09769	-0.41304	0.13511	-0.00891	-0.16231	-0.66564	-0.31147	0.05802	0.37796	-0.6038	-0.36841	-0.01396	-0.27803	0.22059	-0.13912	0.48309	-0.84898	0.38069	0.16653	-0.33203	-0.78978	0.35185	-0.19413	-0.0859	-0.14475	0.33939	0.07338	0.24389	-0.84592	-0.56408
0.66247	-1.32094	0.18675	-0.17164	0.40163	-0.39093	-0.20268	-0.25711	-0.24755	-0.51127	0.50719	-1.33454	-0.73943	-0.0928	0.35317	0.20435	0.38176	0.65835	-0.31757	0.30278	0.23491	0.2701	-0.36655	-0.28779	-0.33425	0.06011	0.1137	-0.10673	0.13764	0.4828	-0.70368	-0.22673
0.00483	-0.33131	0.08377	0.10692	0.24803	-0.20536	0.11293	0.42226	-0.36607	-0.71187	0.42371	-1.11134	-0.75258	0.22101	-0.06291	0.2083	0.08658	0.26339	-0.7046	0.64139	-0.19471	-0.00362	-0.82079	-0.15794	-0.1584	-0.83455	1.63583	-0.1667	-0.2312	0.14182	-0.54815	-0.57799
-0.07448	0.1297	-0.19054	-0.32682	0.01716	-0.01044	0.07707	0.07932	0.47523	-0.54845	0.50687	-0.84144	-0.64816	-0.01938	0.30372	-0.22515	0.28544	0.35567	-0.29147	0.02622	0.77813	-0.05707	-1.04399	-0.14954	0.42525	-0.82419	0.08531	0.69222	0.22933	0.18576	-1.14943	-0.01275
0.87391	0.23291	0.04505	-0.06563	0.00576	-0.31101	-0.61738	-0.36607	0.38835	-0.8891	0.13728	-0.84529	-0.3633	-0.01392	0.07433	0.32411	0.00712	0.50601	-0.34127	0.55467	0.07556	0.03353	-0.45383	-0.32823	-0.35653	-0.67241	-2.22819	0.01554	-0.0875	0.31724	-0.96019	1.69828e-05
-0.02365	0.1255	0.16731	0.09857	0.08128	-0.42431	-0.40861	0.06977	-0.000630797	-0.58748	0.42955	-0.49327	-0.63247	0.61876	-0.28832	0.64608	0.43783	0.25834	-0.53654	-0.02473	-0.19244	-0.15529	-0.61793	-0.11635	-0.43699	-0.62625	0.67279	0.49411	0.04707	0.607	-0.61925	-0.35956
0.29164	-0.53538	0.43376	0.17287	0.39744	-0.47423	-0.28581	0.53033	0.62402	-0.28354	0.52816	-0.2784	-0.63779	0.1742	-0.10701	0.11192	-0.00655	0.49545	-0.75474	0.06753	-0.42944	0.35282	-0.88954	0.16442	0.26854	-0.00648	1.57346	0.12016	0.12217	0.5354	-0.55976	-0.73524
-0.48222	-0.02818	-0.26868	-0.16659	-0.20103	-0.72496	-0.25818	-0.24406	-0.45103	-0.4273	0.04537	-0.38184	-0.80259	-0.43194	-0.35245	-0.07159	-0.19327	-0.07534	-0.66262	0.06986	-0.54615	-0.22924	-1.14163	-0.59084	-0.45162	-0.53464	1.4843	0.30719	0.13685	0.6941	-0.45042	-0.45756
-0.43785	2.13345	0.03172	-0.07013	-0.09636	-0.399	-0.52496	-0.04655	0.33642	0.22783	0.63952	-0.56776	-0.65521	-0.13665	-0.35262	0.04066	0.07243	0.09174	-0.26527	0.21059	-0.68039	-0.4381	0.10332	0.25828	-0.03686	0.06706	1.36594	0.44597	0.08662	0.55697	-0.59059	-0.5565
0.01546	-0.40801	0.2375	0.37328	-0.69742	0.0421	-0.87818	-0.25762	0.27925	-0.16447	0.33801	-1.17043	-0.47181	0.31571	-0.09803	0.05013	-0.52161	0.1299	-0.41325	0.45357	-0.51091	-0.27864	0.05243	-0.01913	-0.03112	-0.41958	0.75005	0.57145	-0.0442	0.4808	-0.3386	-0.57922
-0.74125	0.23842	0.05379	0.24622	-0.3024	0.06671	-0.52683	-0.81679	0.19207	0.00952	0.02922	-0.4165	-0.10954	0.41539	0.02497	0.10677	-0.4983	0.06169	-0.99941	0.17667	0.00522	-0.29855	-1.17742	0.24722	0.26946	-0.36699	-1.63625	0.03676	0.01985	0.73593	-0.31393	-0.29265
-0.54075	1.88036	-0.19676	0.32966	0.4035	0.03642	-0.21108	-0.37672	0.37253	0.15943	0.23331	-0.96624	-0.24934	0.21549	-0.67096	0.59341	-0.17492	0.47637	-0.55995	0.24531	-0.07527	-0.84567	-0.70998	0.45991	-0.1843	-0.2014	1.4377	0.04697	0.10108	0.67311	0.31978	-0.39168
-0.43656	-0.83384	-1.08748	0.20293	-0.10059	-0.70768	-0.46293	-0.43763	0.05118	-0.39103	0.08364	-0.6433	-0.45051	-0.06356	-0.04413	0.02755	-0.00142	0.34873	-0.97296	0.23994	-0.17328	-0.95683	-0.67891	-0.4239	0.24509	-0.65752	0.63121	0.74595	0.05728	0.4692	-0.13364	-0.14768
-0.79585	-1.99341	-0.33621	-0.26242	-0.1373	-0.27173	-0.75882	-0.30127	0.36956	0.71131	-0.02	-0.61095	-0.4947	0.10644	0.28493	0.26516	0.50239	-0.06377	-0.81654	-0.16169	0.03152	-0.80826	-1.23008	-0.25848	0.2955	-0.56073	-0.61531	-0.6152	-0.3553	0.19976	-0.05862	-0.16417
-0.35356	-0.2853	0.1553	-0.66379	0.10889	-0.26799	-0.22019	0.13559	-0.12459	-0.42653	-0.15094	-0.84491	-0.76655	-0.21144	0.08927	0.03021	0.03477	0.53739	-1.08448	-0.27754	-0.50736	-0.46491	-0.59365	0.08001	-0.40434	-0.65301	-0.28682	-0.08076	0.11079	0.30836	-0.41961	0.19659
0.26887	0.44378	0.75994	0.18043	0.31675	-0.52985	-0.12894	-0.11059	0.54018	0.22713	0.07151	-0.24777	-0.40284	0.76796	0.41119	0.70134	0.35757	0.57091	-1.06404	0.67942	-0.09579	-0.45649	0.04436	-0.01721	-0.01909	0.26231	1.70671	0.62002	0.11837	0.545	-0.62713	0.11619
-0.40492	-0.77285	0.04313	0.62867	0.66169	0.41177	0.6089	0.09034	-0.0576	0.38524	-0.23057	-0.07084	0.18384	0.32694	-0.17195	0.49474	0.6849	0.32075	-0.61972	0.55825	-0.12095	-0.60038	-0.2028	0.08909	-0.28511	-0.20117	1.72084	0.8239	-0.08779	0.31881	-0.59206	-0.09366
-0.34609	0.71397	-0.56088	0.13644	0.16399	0.01314	-0.14041	0.27855	0.2268	0.3975	-0.04916	-0.75129	-0.24905	0.34532	0.21645	-0.06297	0.21387	0.38113	-0.70115	0.32368	-0.23251	-0.36611	-0.49162	0.38486	-0.43448	-0.23736	-0.50201	0.75683	-0.3298	0.36571	-0.33523	-0.15518
-0.61176	-1.17195	-0.50096	-0.47152	0.09097	0.01315	-1.03698	-0.49106	-0.14397	0.82607	0.19848	-1.10292	-0.71123	-0.07417	-0.18868	-0.48223	-0.35758	-0.2499	-1.6195	0.04689	-0.32709	-1.11921	-0.7705	-0.31658	-0.51516	-1.05972	-0.4171	0.28593	-0.35491	0.40373	-0.76901	-0.21523
0.03744	-1.18703	0.30945	-0.01983	0.43761	-0.00639	0.14556	0.49934	0.09531	0.51457	0.21032	-0.46446	0.20387	0.2254	0.89369	0.78178	0.14198	0.32686	-0.35857	0.63035	-0.05805	-0.51035	-0.56325	-0.08255	0.03859	-0.43218	0.96018	0.42616	-0.09614	0.44981	-0.22439	-0.26553
-0.43636	-0.29761	-0.40202	0.41032	0.12149	-0.11566	-0.36547	-0.00292	-0.1972	0.74614	0.05339	-1.05079	-0.25773	-0.01259	0.26054	0.01171	-0.38344	-0.07151	-0.90971	0.27929	-0.58422	-0.32992	-0.72777	-0.01986	-0.44992	-0.33071	-1.56189	-0.22778	-0.16086	0.42559	-0.27759	-0.14982
-0.60021	0.08295	-0.58888	0.26399	0.16336	0.35862	-0.30023	0.29511	0.32553	0.51621	0.48625	-0.76341	0.06132	-0.20267	-0.25556	-0.28916	-0.36498	0.10376	-0.84439	0.19664	-0.96137	-0.40052	-0.74998	0.18796	-0.12296	-0.20699	0.7635	-0.09909	-0.1961	0.9156	-1.01455	0.01958
-0.34761	0.65453	0.00152	0.78255	0.25595	0.37991	0.03429	0.92332	0.16685	0.85264	0.70203	-0.30821	0.00171	0.02341	0.69977	0.77296	0.64724	0.27185	-0.16083	0.30015	-0.60217	-0.52006	-1.03644	0.19674	0.01779	0.32102	0.18767	0.31081	0.29644	0.24914	-0.78499	-0.36486
-0.49508	0.15034	0.13498	-0.16199	-0.03153	0.14088	-0.26808	0.32058	-0.05667	0.52599	0.30096	-0.09708	-0.21006	-0.55027	0.37495	0.46852	-0.07893	-0.04844	-0.29161	-0.07063	-0.33385	-0.51471	-0.22663	-0.22166	-0.49828	-0.08339	0.62087	0.14322	0.44767	0.23235	-0.46276	-0.50503
-0.62605	-2.16506	-0.06944	0.0292	-0.01018	0.27789	-0.33379	0.66471	0.33052	0.45686	0.49553	-0.57682	-0.18195	-0.04029	0.1119	0.33579	0.42314	0.18908	-0.02346	0.79324	-0.41257	-0.72598	-0.74491	0.24397	-0.1363	-0.28605	1.46215	-0.35057	0.45902	0.02652	-0.514	-0.09536
0.0355	-0.65383	-0.06601	0.11559	-0.45975	-0.12058	0.06172	0.3668	0.35335	-0.04072	0.17257	-0.56012	-0.3825	-0.4731	0.30093	-0.08051	-0.19204	0.75696	-0.11133	0.83264	-1.01192	-0.34854	-0.58646	0.08237	-0.26085	-0.07642	-0.61141	-0.01588	-0.0098	0.32498	-0.48582	0.10642
-0.05346	0.59445	-0.16084	0.07586	-0.33908	0.23315	-0.6505	0.36329	0.59093	-0.22769	0.57574	-0.47768	-0.41035	-0.71245	0.26923	-0.06727	0.50481	0.05645	-0.14341	0.52151	-0.90043	0.05273	-0.59998	-0.22991	0.03681	-0.13848	-0.1135	-0.07377	-0.10268	0.83576	-0.71225	-0.26457
-0.53535	-0.47084	-0.02223	0.35161	-0.43716	0.14197	0.35489	0.70048	0.46124	0.38516	0.92804	-0.51873	-0.61932	0.10709	0.71013	0.07224	0.53063	0.55501	-0.05567	0.34655	-0.5233	0.34743	-0.46333	0.59514	0.26195	0.34034	-0.07732	-0.41481	0.40903	0.72919	-0.82299	-0.09748
-0.06893	0.12056	0.19544	0.20487	-0.30775	0.01277	-0.31363	0.64721	0.33035	-0.17791	0.27795	-0.97134	-0.95675	-0.39252	0.71129	-0.02424	-0.23775	0.66359	-0.30027	0.09436	-0.46102	-0.26812	-0.31033	0.08962	-0.64294	0.02418	-1.72997	0.30053	0.15423	0.57283	-0.25599	-0.09921
0.13975	0.25034	-0.06924	0.14279	0.36442	0.01555	-0.57508	0.44801	-0.11773	-0.06376	0.26847	-0.40983	-0.43994	-0.44786	-0.03479	0.02002	-0.07719	0.32651	-0.50975	0.19395	-0.40846	-0.05716	-0.55336	-0.10608	-0.17408	-0.28197	-2.80459	0.0936	0.22693	0.36668	-0.60895	-0.79191
-0.33688	0.01795	0.21188	-0.07139	0.48895	-0.26712	0.25987	0.20743	0.06203	-0.30475	0.22196	-0.84347	-0.4238	-0.6706	-0.24415	0.05821	0.01654	0.03515	-0.62799	0.2858	-0.43167	0.03365	0.13824	0.38218	-0.18507	0.29505	-1.20752	-0.04712	0.11843	-0.00457	-0.85248	-0.44583
-0.35746	-0.91822	0.28576	-0.23175	0.46964	0.04557	0.14488	0.03758	0.03234	-0.76643	0.26522	-0.56775	-0.35171	-0.64078	0.0662	0.17944	0.01912	0.71726	-0.48317	0.70283	-0.24168	0.07774	-0.20105	-0.12515	-0.35387	0.39832	-0.30285	0.10211	-0.43874	0.37505	-1.32775	-0.48085
-0.27616	1.84357	0.52299	0.06741	0.19208	0.14521	-0.18463	0.23123	0.13615	-0.17745	0.51799	-0.99986	-0.26086	-0.18892	-0.17703	0.29255	0.39334	0.4987	-0.11151	0.65174	-0.54927	0.42305	-0.87726	0.30615	0.45619	-0.27981	-0.55302	0.38668	0.14829	0.84216	-0.82303	-0.74518
-0.2986	0.7085	0.4417	0.19321	0.1573	-0.11858	0.00589	0.03273	-0.01386	0.68584	0.60171	-1.01218	-0.42957	-0.18768	-0.16361	0.47372	0.10244	0.535	0.09815	0.30285	-0.0918	0.30524	-0.51703	0.20032	-0.10722	-0.63403	-1.24338	0.24779	0.21293	0.5954	-0.8418	-0.69549
-0.41035	-1.03272	0.12767	0.31692	-0.06887	-0.48119	-0.35306	0.00783	-0.40502	0.35643	-0.03821	-0.94084	-0.676	-0.56059	-0.70042	0.4086	-0.38869	0.86522	-0.50011	0.11019	-0.42548	-0.0029	-0.78085	-0.07231	-0.66307	0.07889	-2.67449	0.28782	-0.30215	-0.31802	-1.62038	-0.51147
-0.67585	-0.91377	0.23533	0.07364	-0.32015	0.05086	-0.36544	-0.28632	-0.34569	-0.34286	-0.10004	-1.26525	-0.36573	-0.65208	0.02698	0.51846	-0.2796	0.88342	-0.33448	0.10338	-1.0089	0.10295	-1.3784	0.00188	-0.98953	0.10863	-0.58878	0.01227	0.13699	-0.26225	-0.97408	-0.63674
-0.40763	0.93463	0.01527	-0.17115	0.35965	0.46006	0.06586	0.58079	0.21272	-0.12808	0.40367	-0.67856	-0.23063	-0.13826	-0.1645	0.34696	-0.04886	0.34379	-0.06058	0.49724	-0.26523	-0.19927	-0.4326	0.63312	-0.18806	0.0626	1.06387	0.15874	0.34052	0.31379	-0.86703	-0.31002
-0.13368	-0.4152	0.40727	0.20065	0.38411	0.27389	0.57082	0.81114	0.34074	-0.58578	0.47757	-0.80379	-0.62245	-0.01375	0.03557	0.66631	0.37489	0.99894	0.07607	0.48546	-0.11342	0.36919	-0.66231	0.36512	0.11841	0.18691	-0.48472	0.44298	0.05943	-0.08364	-0.00555	0.20243
-0.28187	0.3586	0.13519	-0.11444	0.39841	-0.36272	0.15732	-0.04064	-0.10431	-0.62472	-0.07865	-0.65635	-0.35053	-0.47193	0.41474	0.03875	-0.13131	0.43916	-0.44964	0.59599	-0.49184	-0.03918	-0.43838	-0.12386	0.07205	0.14813	-0.09834	0.57902	-0.09564	1.1699	-0.61677	-0.29761
-0.23847	-0.45561	0.33971	-0.05426	0.8062	0.3822	-0.49078	0.1788	0.16644	-0.70479	0.59824	-0.70521	-0.15684	-0.11307	0.45744	0.04298	-0.22107	0.53942	-0.47031	-0.04708	-0.2676	0.23035	-0.29403	-0.2448	-0.16455	-0.3523	-1.37835	0.00896	-0.01129	0.69008	-0.36921	-0.01615
-0.70426	-1.41407	0.43389	0.2963	0.91376	0.243	-0.06011	-0.17144	0.47769	-0.50591	0.63662	-0.85337	0.07875	0.0095	-0.42253	0.38629	0.62574	1.24803	-0.50087	0.72247	0.21834	0.46316	-0.47238	-0.2603	-0.41566	0.32954	-1.21418	0.48886	-0.09851	0.23385	-0.00319	-0.57056
-0.74015	0.32592	0.18097	-0.5024	0.34566	0.06341	-0.55694	-0.1577	-0.11548	-0.33401	0.63864	-0.83426	-0.95089	-0.06494	-0.69568	-0.11019	0.16753	0.69491	-0.15462	0.81832	-0.52498	-0.24352	-0.69801	-0.45487	-0.35476	0.00748	-0.0052	0.07258	0.34605	0.41347	-0.65968	-0.16647
-0.38527	-1.96542	0.30171	-0.15083	0.30818	0.45082	-0.21733	0.10432	-0.0996	-0.23551	0.69885	-0.78943	-0.36043	-0.07454	0.00957	0.08062	0.01343	0.23189	0.12847	0.80037	-0.17008	0.62791	-0.76092	0.10506	-0.70469	-0.36689	-1.39805	0.51383	0.48037	0.27244	0.31727	-0.06751
-0.72319	-0.38467	-0.2105	-0.31882	0.28734	-0.05142	-0.00231	-0.1101	-0.27107	-0.70762	1.10449	-0.67854	-1.26883	-0.12412	-0.14083	-0.20263	0.13508	0.37034	-1.00858	0.65619	-0.16602	0.18854	-1.26069	-0.32346	-0.05613	-0.47329	-0.68783	0.3856	-0.10546	0.43936	-0.78035	-0.34532
-0.97396	-0.28708	0.19865	0.32752	0.34146	0.10932	-0.09073	0.0754	-0.34902	-0.18919	0.81073	-0.95674	-0.76702	-0.20532	-0.19594	-0.50762	0.09602	0.40082	-0.047	1.1141	-0.26631	0.17539	-0.67432	0.10431	-0.34526	-0.32553	-0.21352	0.3029	-0.18638	0.77661	-0.47509	-0.27313
-0.571	-0.93407	0.03724	0.06177	0.215	0.34366	0.36977	0.25079	-0.06622	0.2891	0.48112	-0.35945	-0.34952	-0.0439	-0.17199	0.00634	0.48603	0.37959	0.28905	0.77312	-0.92663	0.36275	-0.4026	0.93471	-0.06516	0.0183	0.50469	0.24702	0.05871	1.13955	-0.76717	-0.20654
-0.7866	0.70759	0.45245	-0.27949	-0.04451	0.28247	0.08064	0.05501	-0.18686	-0.33786	0.27099	-0.7732	-0.82678	-0.42267	-0.52756	0.2428	0.36121	0.63711	0.08728	0.97623	-0.20825	0.4658	-0.74097	0.20066	-0.51406	-0.34013	-0.97202	0.68331	-0.01921	0.55497	-0.27831	-0.39233
-0.52913	1.16928	0.08483	0.41982	0.50314	0.28514	-0.000683764	0.19165	0.36451	-0.17138	0.05164	-0.50791	-0.2169	0.56536	-0.35514	0.57397	0.60772	0.13228	0.15819	0.76685	0.03427	0.5083	0.21001	0.96095	-0.27177	0.3437	0.17602	0.61947	0.20288	0.50339	-0.58264	-0.2357
-0.24004	1.14424	0.14998	-0.3025	0.28436	0.33278	-0.53248	0.07738	0.15952	-0.43428	0.17186	-0.25628	-0.45264	-0.32136	-0.18163	0.64125	-0.02862	-0.1765	-0.2897	0.47165	-0.02576	-0.01458	-0.68318	0.17791	-0.48857	0.11126	0.72965	0.43017	0.18375	0.70996	-1.06495	-0.19552
-0.69529	-0.08807	0.25654	0.22709	0.03825	0.53575	-0.22793	-0.20234	0.08577	-0.53281	0.47508	-0.21169	-0.2536	0.12513	-0.47815	-0.04624	-0.70559	0.22656	-0.09621	0.98548	0.17789	0.78786	-1.10359	0.33192	-0.12929	-0.20634	-0.14692	1.17328	0.21314	0.67789	-0.79828	0.59359
-0.51016	-0.57164	0.57497	0.71817	0.30573	1.17657	0.18221	0.24087	0.05894	0.16403	0.2431	-0.3578	-0.54861	0.52584	-0.38899	-0.26484	-0.31097	0.56277	0.12184	0.79108	0.04387	0.66607	-0.24878	0.00278	0.13048	0.13299	1.32113	1.06992	0.63896	0.73642	-0.93589	0.4041
-0.70642	-1.37183	0.42618	0.64233	0.5406	0.45758	-0.18562	0.0383	-0.07378	-0.22928	0.3319	-0.54106	-0.45278	-0.19545	0.14987	0.53986	-0.06676	-0.021	-0.23492	0.47339	0.18893	0.93709	-0.40536	0.40657	0.35668	0.1089	0.79567	0.52767	0.04785	0.36054	-1.16022	0.15451
-0.60502	-0.48313	0.25618	0.15311	0.06684	0.57275	0.01583	-0.33646	0.25535	-0.46704	0.64643	-0.72476	-0.42377	-0.31149	0.20074	0.93639	-0.68466	0.13096	-0.36127	0.32766	0.03574	0.49342	0.097	0.42359	0.45692	-0.07252	0.5155	0.7001	0.03662	0.4771	-0.81851	-0.18835
-0.19377	0.62723	-0.29321	0.2114	0.44653	0.33183	0.05935	0.50479	-0.00754	-0.1816	0.23364	-0.50787	-1.03599	-0.45759	-0.10176	0.72131	-0.6539	0.11008	0.03525	0.0715	0.19843	-0.17175	0.0921	0.38209	-0.57809	0.18754	2.89515	0.30122	0.32333	0.60175	-0.81004	0.3639
-0.83728	0.35923	-0.51916	-0.14945	0.30115	0.36006	-0.11069	-0.64733	-0.03872	-0.40589	0.06506	-0.40786	-0.59563	0.03745	-0.27726	0.18941	-0.49643	0.2408	-0.22479	-0.39021	0.13315	0.95231	-0.64384	1.02892	-0.58033	0.02641	-0.157	0.17955	0.04883	0.08314	-0.91004	0.38983
-0.48001	0.93601	0.15504	0.0833	0.31928	0.56692	-0.51343	-0.37161	-0.16742	-0.17221	0.44264	-0.79186	-0.6119	-0.12656	0.21523	0.12208	-0.04478	0.12403	0.12749	0.37073	-0.16587	0.06946	-0.52997	0.51667	-0.85449	-0.20009	-0.97378	0.18091	0.20034	0.029	-1.01785	0.31805
-0.44099	0.27267	-0.28189	0.43185	0.08959	0.54136	0.34931	0.03966	-0.16145	0.32139	0.10313	-0.73126	-0.61551	0.21871	-0.33522	0.21232	-0.50257	0.08711	0.15205	0.52346	-0.25143	0.55526	-0.54878	0.07018	-0.33024	0.14944	0.10612	0.57899	-0.41437	0.32692	-0.48499	-0.19444
-0.68781	-0.33	-0.32273	-0.34826	0.09351	0.71541	-0.9596	0.63806	-0.12018	-0.14329	-0.01392	-0.99472	-0.52835	0.29926	-0.37503	-0.15236	-0.68744	-0.06566	0.03212	0.47197	-0.06256	0.83686	-0.4416	0.58657	-0.42145	-0.07483	-1.39482	0.0174	0.08841	0.01542	-0.47424	-0.46175
-0.38681	1.25649	-0.03096	0.18296	0.64346	0.25752	0.30243	0.74286	0.03964	-0.68121	0.25836	-0.35824	-0.18077	0.00605	-0.45121	0.23092	0.4238	-0.0379	0.1363	0.52598	-0.41298	0.5987	-0.30584	1.07525	-0.64502	-0.0472	-0.41639	0.19008	0.16763	0.02186	-1.24237	0.01185
-0.22816	1.06066	-0.46361	0.18247	0.33102	0.29971	0.36852	0.76709	-0.10565	-0.03954	0.32343	-0.54846	-0.02476	-0.04199	-0.46451	-0.04191	0.08292	0.43747	0.17722	0.45164	-0.49935	0.22075	-0.43696	0.42394	-0.53786	0.61459	1.34026	0.58069	-0.02927	0.85335	-0.81216	0.36218
-0.7112	-0.6454	0.01364	-0.03866	0.46013	0.50908	-0.20555	1.12954	-0.64632	0.56501	0.0031	-0.44753	-0.01603	0.04458	-0.47325	0.0073	0.31519	0.39429	0.40749	0.3321	-0.01156	0.26096	-0.18845	0.26756	-0.60046	-0.36139	1.24996	0.51424	-0.07458	0.72803	-0.43246	-0.6692
-0.39646	-1.13853	-0.09531	0.58159	0.32413	0.69971	-0.55308	0.29302	-0.49871	-0.27689	-0.06798	-0.13631	-0.37712	0.07103	-0.71875	0.27503	-0.12421	0.22459	0.07526	-0.38082	0.3006	0.35322	-0.29229	0.16573	-0.27432	0.00425	0.73645	0.4572	-0.09277	0.59276	-0.54882	-0.38005
-0.30368	-0.03793	0.13232	-0.17219	0.24977	0.77531	0.0958	0.2172	0.17676	-0.04702	0.62426	-0.26428	-0.04264	0.16679	-0.03285	0.59676	0.10169	0.08466	0.5924	0.4539	-0.31907	1.15113	-0.61634	0.22946	-0.14812	0.11293	-1.38761	0.82207	0.73288	0.98242	-1.05436	0.1356
-0.83516	0.41267	0.03817	-0.21049	0.21888	0.61739	0.00697	0.64767	-0.2093	0.58715	0.40335	-0.66327	-0.51144	-0.45947	-0.1741	-0.14294	-0.70533	0.28371	0.26964	-0.28067	0.18196	0.28914	-0.66078	-0.19784	-0.24095	-0.21197	0.84598	0.32449	0.27755	0.63004	-0.38413	-0.07464
-0.55256	-0.52019	0.46056	0.21513	0.36751	0.48106	-0.25583	0.25162	-0.39566	0.90611	0.59644	-0.71681	-0.80976	0.31134	-0.52863	0.44001	-0.3916	0.00239	-0.05149	0.36035	0.3489	0.41519	-0.30975	0.36022	-0.61572	-0.05167	0.98113	0.58917	-0.13853	0.17153	-0.97764	0.07577
-0.1614	-0.58899	0.4128	-0.18737	-0.39712	0.61007	-0.20291	0.55354	0.15255	1.00034	0.15259	-0.00848	-0.38996	0.38983	-0.25007	0.62559	-0.02507	0.17952	0.32543	0.30344	-0.13631	0.46673	-0.09842	0.2386	-0.23821	0.49362	-0.10543	0.58874	-0.33476	0.44332	-0.78285	0.01975
-0.84601	-0.50853	0.000838827	-0.60547	-0.67786	0.17234	-0.39532	0.2793	-1.15238	-0.01994	-0.04529	-0.67208	-0.50033	0.37166	-0.06611	0.20248	-0.0477	0.07579	0.50232	-0.10738	-0.14463	-0.34179	-0.77236	-0.57227	-0.96435	-0.88077	0.53292	0.1433	-0.59866	-0.31573	-0.619	-0.2016
-0.26306	-0.97035	0.18757	0.03949	-0.12138	0.55952	-0.12146	0.36393	-0.6019	0.08215	-0.27549	0.06065	-1.03965	0.62214	0.15561	0.04496	0.06751	-0.33509	0.68093	-0.15844	0.00886	0.67137	-0.36057	-0.17556	-0.662	-0.24395	1.09608	-0.05767	-0.13112	0.03754	-0.97302	0.01879
-0.53108	0.68936	0.07178	-0.36719	0.2794	0.92071	-0.35619	0.47279	-0.67907	0.56911	-0.06699	0.00917	-0.49979	0.90353	0.16023	0.71573	-0.03324	-0.06638	0.34469	0.31604	0.58244	0.37817	-0.75654	0.34877	-0.40076	-0.33693	0.82232	0.19633	-0.02784	0.31993	-0.82681	0.11689
-0.0341	1.63049	0.13988	0.50834	-0.04324	0.74163	0.07711	0.56443	-0.35935	0.0526	0.53521	0.6131	-0.34827	0.60748	0.23347	0.91336	0.44592	-0.23454	0.48032	0.5191	0.48083	0.90912	-0.27643	0.16447	-0.94406	0.04999	-0.13001	0.44949	-0.13619	-0.0074	-0.31783	0.06897
-0.19193	0.05099	-0.17769	0.20961	-0.33367	0.53375	-0.31603	0.0494	0.09405	0.10778	0.32597	0.13136	-0.80265	0.06587	0.21516	0.98542	-0.17492	-0.18585	0.14664	0.42737	-0.11946	0.27287	-0.146	0.06202	0.06524	0.04883	0.38283	0.06016	-0.12211	-0.15421	-0.50013	-0.17506
0.15239	-1.45896	0.00485	0.11235	0.18474	0.453	-0.47968	-0.19392	-0.28803	0.47419	0.19616	0.2664	-0.41621	0.75257	0.30644	0.33967	0.14578	-0.12667	0.18257	0.71855	-0.35118	0.27068	-0.26086	-0.73703	-0.26413	0.02664	1.71338	0.16819	-0.32071	0.17413	-0.61964	-0.08958
0.1355	-0.67526	0.24353	0.43177	0.56503	0.606	0.05931	-0.17888	-0.41224	-0.44715	0.3074	0.08757	-0.64629	0.70895	-0.55186	0.68975	-0.01444	-0.12105	0.06495	0.18062	0.12921	0.44431	-0.66675	-0.06797	-0.26542	0.14898	1.7275	0.22331	-0.01058	0.08932	-0.67592	-0.35348
0.21176	-0.98228	-0.43613	-0.8377	-0.36473	0.03025	-0.88103	-0.14299	-0.19816	-0.53557	-0.22701	0.1346	-0.90738	1.10081	0.13046	0.03042	0.34338	-0.14703	-0.10448	0.3005	-0.31126	0.20444	-0.65406	-0.62342	-0.06132	-0.13531	1.56027	0.1585	-0.7773	-0.05315	-1.11296	-0.31891
-0.58693	-0.74545	-0.19018	-0.25659	-0.129	0.81252	-0.26969	0.33612	-0.10437	-0.22331	-0.07183	-0.01655	-0.67602	0.35211	-0.63543	0.12781	-0.04281	-0.60031	0.16792	-0.01815	-0.25992	0.24605	-0.56699	-0.03077	-0.25216	-0.41026	1.76673	0.58255	-0.12635	-0.04402	-0.85548	-0.38477
-0.0827	-1.58793	-0.09983	0.05976	-0.62101	0.91598	-0.04675	0.37552	-0.20285	0.16389	-0.53578	-0.2702	-0.87222	0.45291	0.00137	0.13913	-0.45083	0.09435	-0.38811	-0.10022	0.33229	0.81764	-0.40558	0.19413	-0.72162	-1.01368	-0.66929	0.47631	-0.37377	-0.43902	-0.63561	-0.45417
-0.09115	-1.09599	0.14407	0.34653	-0.05555	0.76149	-0.06213	-0.16662	-0.37231	-0.08458	-0.22224	0.20443	-0.36817	0.36648	0.28607	-0.38538	-0.44351	-0.12187	0.13323	0.09378	-0.30597	0.90362	-0.63152	-0.30293	-0.58679	-0.74699	-0.05603	0.56025	-0.41459	0.3277	-0.31034	-0.08776
-0.23369	-2.13521	-0.52208	0.13658	-0.17368	0.65401	-0.53697	0.42954	-0.33462	-0.01229	0.19115	0.21905	-0.35827	0.44332	-0.09047	0.24532	0.0214	-0.26262	-0.11074	0.1556	0.14923	1.07809	-0.47845	-0.20983	-0.08013	-0.65684	-0.76364	0.20903	-0.18091	-0.28032	-0.12478	0.34095
-0.41463	-1.53496	-0.50916	-0.2852	0.07182	0.72412	-0.81659	0.38422	-0.52479	0.30015	0.06139	0.08614	-1.01393	0.761	0.06732	0.45213	-0.16876	0.3592	-0.10024	0.00635	-0.01796	1.11033	-0.37202	-0.12833	-0.78161	-0.63345	-0.50281	-0.40787	0.23788	-0.17201	-0.95743	-0.07102
-0.07313	-0.93717	-0.17314	-0.49787	0.22113	0.55374	-0.13833	0.64594	-0.08858	0.25451	0.15096	-0.67898	-0.80425	0.49129	-0.10675	0.62666	-0.47187	0.30128	-0.2945	-0.22887	-0.04443	1.11028	-1.00232	-0.46387	-0.27421	-0.13196	0.77171	0.03887	0.05552	0.09681	-0.54971	-0.44271
-0.15349	0.87835	-0.06395	-0.33789	0.11823	1.31798	0.28791	0.71331	-0.29432	0.2322	0.7013	-0.39042	-0.12944	0.3314	0.29017	-0.09521	0.0223	0.42325	-0.52303	-0.0799	0.1454	1.20313	-0.3223	-0.33071	-0.1295	-0.09141	0.07527	0.33634	-0.18255	0.30952	-0.88997	0.21755
0.03821	1.13216	-0.87784	-0.29406	0.04086	1.51821	-0.28202	0.53164	-0.2752	0.08601	0.13091	-0.18601	-0.16143	0.04645	-0.38785	0.41612	-0.67085	0.19367	-0.00302	0.1712	-0.19004	0.86624	-0.37987	-0.23276	0.04164	-0.36868	0.30476	0.46901	0.04263	0.31117	-0.6504	0.05162
-0.31782	0.11282	-0.59801	-0.18125	-0.34142	0.71921	-0.69391	0.75692	-1.07097	-0.22583	-0.08065	-0.29249	-0.35134	-0.31109	-0.52669	0.26379	0.28164	-0.15805	-0.13937	-0.11135	-0.56613	0.92984	-0.71755	-0.35021	-0.00589	-0.82616	3.15687	0.20497	0.30706	-0.00356	-1.0219	-0.28066
-0.42931	0.40257	0.06222	-0.35049	0.34936	0.46244	-0.14298	0.58428	-0.18875	0.46997	0.47492	0.06293	-0.51258	0.20019	-0.12807	0.91099	0.27055	0.22553	0.36469	0.65903	0.36693	0.55031	-0.70899	-0.46795	0.51429	-0.14359	-0.35633	0.4071	-0.03509	0.96639	-0.74216	-0.07078
-0.29637	0.13179	-0.27635	0.01665	0.09708	0.37432	-0.58746	0.15718	-0.46137	0.33209	-0.2472	-0.60802	-0.85496	0.11692	-0.32794	0.52599	-0.15128	0.3774	0.28246	0.13721	-0.37111	0.50014	-0.80538	-0.33387	-0.25879	-0.59374	-0.70684	0.03551	-0.18382	0.48557	-1.53115	-0.4352
-0.71597	-0.03513	-0.55069	0.64884	-0.01509	0.41942	-0.31854	0.26836	-0.13662	-0.36168	0.10529	0.24493	-0.29303	0.15207	-0.21466	0.18332	0.32131	0.29918	0.1255	0.09163	0.20883	0.67635	-0.46223	-0.47434	-0.57145	-0.14603	-0.53915	-0.01345	0.01895	0.39431	-0.90643	0.19924
-0.23977	1.56154	-0.77451	0.4596	0.42275	1.04817	0.03131	0.65191	0.08922	-0.12678	0.46465	0.12833	0.01205	0.06891	0.00768	0.93188	0.42476	0.16341	0.03739	0.4695	0.58202	1.21637	0.75811	0.06948	-0.19318	-0.5944	0.58215	0.30715	0.12455	0.56646	-1.1797	0.36305
-0.62828	-1.14576	0.0375	-0.1013	-0.20362	0.59121	-0.44933	0.45908	-0.36614	-0.12478	-0.12207	-0.14994	-0.46292	0.17642	-0.28129	0.93816	-0.16287	0.09953	-0.29433	-0.13548	0.01285	0.45834	0.09428	0.07685	-0.2043	-0.61354	0.81573	0.23647	0.11901	0.34747	-1.16327	0.09658
-0.39842	0.85431	-0.54372	-0.3288	-0.02065	0.8245	-0.66476	0.27391	-0.01401	-0.0538	-0.224	-0.23706	-0.64219	-0.12691	0.0828	0.76534	0.14312	0.40849	0.09929	-0.52383	-0.15533	1.13561	-0.45482	-0.23006	-0.26267	-0.471	-1.66772	0.59615	0.08787	0.03698	-0.77889	-0.29902
0.37184	1.80866	-0.64196	0.31603	0.19744	0.91366	-0.33806	0.63645	-0.26593	-0.34198	0.30539	-0.1862	-0.48059	0.13298	-0.0341	1.28546	-0.24533	0.09493	0.4797	-0.03039	0.01395	0.71497	0.19025	-0.3877	0.37688	-0.71828	-0.25546	0.67262	-0.07967	-0.24345	-1.01008	0.15172
0.24014	-0.52947	-0.87027	-0.59959	0.04122	0.55042	-0.87585	0.58598	-0.47916	0.19587	-0.23843	-0.08398	0.03553	0.1777	-0.45408	0.61332	-0.19247	-0.00738	-0.4166	0.81708	-0.22071	0.47759	-0.1042	-0.60623	-0.01316	-0.65103	-1.04495	-0.28389	0.08659	-0.57011	-1.20186	-0.31704
-0.44708	-0.47055	-0.7325	-0.66094	-0.56089	0.56013	-0.84808	-0.07878	-0.64956	-0.28363	-0.5171	-0.00111	-0.1762	0.41191	-0.40957	0.65888	-0.38355	0.07155	-0.25678	0.10655	-1.22011	0.58315	-0.2267	0.01542	-0.49098	-0.99858	-0.1907	-0.23782	-0.49337	-0.3716	-1.75021	-0.62584
-0.62092	-1.09812	0.0379	-0.35223	0.25719	0.17403	-0.21889	0.52959	-0.53485	-0.4366	0.39961	-0.36952	-0.50766	-0.01685	0.04031	0.28275	-0.37325	-0.3776	-0.35799	0.1795	-0.83993	0.85181	-0.0589	-0.18148	-0.46209	-0.67021	1.55861	0.27465	-0.24788	-0.10488	-1.23746	-0.14409
-0.21497	-1.12868	-0.03348	-0.39973	0.30204	0.46557	0.096	1.25083	-0.32794	0.3537	0.16538	-0.10059	-0.23485	0.21036	-0.16981	1.28691	0.50657	-0.14983	0.10052	-0.04645	-0.12521	0.74442	0.16595	0.15991	-0.20735	-0.12186	-0.00356	-0.01882	0.15997	0.16651	-0.62156	0.5291
-0.11222	1.08643	-0.41797	-0.24989	-0.11807	1.14139	0.14653	0.73256	-0.49115	0.21675	0.42596	-0.49755	0.36084	0.27408	-0.02324	0.62654	0.34262	-0.23242	0.37443	0.11333	-0.32889	1.11735	0.05757	0.5297	0.04704	-0.62947	-1.21608	0.08284	-0.05227	0.01528	-0.59079	0.54574
-0.0487	0.16092	-0.48433	-0.31061	0.11295	0.61711	-0.24791	0.47759	-0.07029	0.38169	0.38854	-0.67347	0.30577	0.1342	0.63868	-0.02896	0.24499	-0.13525	0.21255	-0.23389	-0.40992	0.12386	-0.11322	0.10542	0.12114	-0.40915	0.92834	-0.24734	0.12129	0.3608	-0.96519	0.24342
-0.04757	0.15928	0.11076	-0.1659	0.54845	0.50041	-0.00977	0.99723	-0.31873	0.01434	-0.3108	-0.64725	-0.54285	0.13389	-0.09251	0.13199	-0.14116	-0.14794	0.06725	-0.14753	-0.53548	0.5819	-0.53499	0.69017	-0.29624	-0.3626	1.5458	0.19684	0.02277	0.08447	-1.04417	0.10658
-0.21011	0.35788	-0.27416	0.12333	-0.36378	0.46867	-0.5795	0.32163	0.0703	-0.38631	0.14651	-0.46553	-0.34905	0.05086	-0.34034	0.11599	-0.61087	-0.05557	0.46722	0.30769	-0.62663	0.34827	-0.25339	0.51701	-0.56664	-0.34498	2.18811	0.57974	-0.05356	0.17863	-1.02959	-0.27849
-0.43966	0.6184	-0.17845	0.06217	-0.06805	0.27081	-0.91187	-0.02426	-0.24378	-0.15355	-0.64022	-0.26415	-0.46986	-0.24891	-0.10456	0.57355	-0.64555	-0.23977	0.34413	-0.13038	-0.47113	0.84523	-0.15414	0.5173	-0.27485	-0.84517	-1.39269	0.11782	0.28544	0.17864	-1.37856	-0.06824
-0.77321	0.29408	-0.22975	0.13568	-0.04998	0.3413	-1.12255	0.1458	-0.7369	-0.11381	-0.22828	-0.39981	-0.31597	0.46241	-0.2225	-0.09919	-0.81031	-0.03652	0.33711	-0.2892	-0.24022	-0.04439	-0.03563	0.56251	-0.44568	-1.03465	0.52476	-0.51977	0.14783	0.57261	-1.40025	-0.34541
-0.15649	0.5856	0.13208	0.25021	0.81057	0.62421	-0.58402	0.26863	0.03449	0.1579	0.54691	0.03904	0.63419	0.63322	0.00284	0.80625	-0.07498	-0.26949	0.82988	0.24897	0.23723	0.08688	-0.02311	0.31022	-0.39266	-0.05903	-0.09527	0.16919	0.07923	0.60866	-1.09737	0.09044
-0.26162	0.51274	0.10214	-0.22219	0.6438	0.73916	-0.99729	-0.00457	0.02435	0.40686	0.40414	0.24427	0.79181	0.21711	-0.0666	0.82108	-0.09228	0.00719	-0.0358	0.13705	-0.18923	0.12402	0.25508	0.73565	-0.31759	0.23311	-0.26588	0.01916	-0.09958	0.59604	-0.72951	0.04853
-0.66341	1.07592	0.16628	-0.59459	0.42727	0.78718	-0.5595	0.5819	-0.64232	0.93887	0.03208	0.4082	0.40964	0.67558	-0.21127	0.86532	-0.27865	0.08068	0.02644	0.43411	-0.36475	0.21424	-0.03147	0.38544	-0.1324	0.36584	0.37309	0.20431	-0.13632	0.09781	-0.59879	0.08986
-0.17125	-0.19248	-0.20005	-0.04425	0.19901	0.5871	-0.01083	0.59119	0.11382	0.24488	-0.00836	0.18764	-0.18479	0.63399	0.12653	1.07641	-0.07291	0.13331	0.1787	0.26101	0.20958	0.28568	0.37969	0.6824	0.12731	-0.20196	0.15732	0.19919	-0.20193	-0.04181	-0.4888	0.55991
0.17423	1.89855	-0.48227	0.0836	0.42907	0.16455	-0.31486	-0.12827	0.16262	0.67712	-0.35564	-0.19473	-0.39725	0.43157	0.18689	0.24484	-0.62661	0.36026	0.78296	-0.65762	-0.25938	0.89435	0.11946	0.3144	-0.41736	-0.26867	1.58231	0.10638	-0.50612	-0.38328	-0.43332	0.59779
-0.39877	1.07738	-0.1044	0.0782	0.34665	0.39772	0.10012	0.49053	0.46571	0.84411	-0.32183	-0.11064	-0.19606	0.7094	0.2241	0.54863	-0.37234	0.24615	0.54463	-0.01126	-0.49143	1.56201	-0.4093	0.96785	-0.46649	0.22441	1.92962	0.72146	-0.7162	-0.37891	-0.06384	0.34909
-0.65045	1.19456	-0.84442	-0.25766	0.15994	0.75615	-0.27639	0.51265	-0.17005	0.1903	-0.67461	-0.74289	-0.55472	0.10925	0.43445	0.97474	-0.4248	-0.0488	0.53603	0.0789	-0.34894	0.8474	-0.1462	-0.19212	-0.50894	-0.75894	-0.58794	0.03733	-1.05964	-0.53867	-0.24171	0.45226
-0.53639	1.48156	-0.98281	-0.52557	-0.23045	0.22222	-0.41438	0.06859	-0.34135	0.21021	-0.55017	-0.39855	-0.46685	-0.43619	-0.21647	0.24263	-0.61841	0.3225	0.19541	-0.01853	-0.6858	0.83942	-0.61478	-0.65403	-0.74383	-0.38332	1.60211	-0.02995	-0.97866	-0.98413	-1.21011	0.28198
-0.36451	0.31389	-0.64962	-0.35592	0.40216	0.47204	0.01896	-0.19797	-0.13422	0.74583	-0.40434	-0.08957	-0.57103	-0.12633	0.43267	0.88745	0.28817	0.01225	0.18891	-0.2849	-0.66343	0.58178	-0.50011	0.09236	-0.03709	0.05121	1.15958	0.17435	-0.00391	-0.07035	-0.13347	0.34388
0.168	-0.48492	-1.27892	-0.28054	0.54899	0.51017	-0.31211	0.73144	-0.29945	0.84912	-0.17359	-0.23574	-0.38204	-0.15653	0.44963	0.99886	0.47763	-0.27704	-0.06368	-0.72511	-0.3061	0.61351	-0.67472	-0.12518	-0.21745	-0.54544	0.02472	0.38245	-0.03529	0.12545	-0.56999	-0.38297
-0.42015	1.06383	-0.67741	0.00323	-0.36396	0.32953	-0.39426	0.31	0.13327	0.26723	-0.785	0.09029	-0.27808	-0.60962	0.09558	0.30788	0.19254	-0.27433	-0.22563	-0.30116	-0.58205	0.56414	-0.38045	-0.2482	-0.48685	-0.89008	2.50362	-0.59795	-0.45545	-0.53374	-1.08052	0.80453
0.15522	0.75644	-0.62159	-0.03635	0.43582	0.40777	-0.40497	-0.06561	0.12694	0.4359	-0.62204	0.23821	-0.17832	-0.18473	0.46316	0.55853	-0.000616632	0.07137	0.13812	-0.20978	-0.6083	0.2749	-0.38834	0.56861	-0.76012	-0.74317	-0.45116	-0.2879	-0.21344	0.05235	-0.45072	0.40569
0.27894	0.19343	-0.32992	0.31241	0.40202	0.60581	-0.21795	0.6481	0.41509	0.43927	-0.63115	0.35626	-0.24629	0.05165	0.73886	1.50114	0.11196	0.59139	0.2496	-0.03413	0.05715	1.20187	-0.10682	0.46047	-0.57931	0.14867	0.58428	0.20285	0.68856	-0.24028	0.1189	0.89339
-0.28089	-0.62939	-0.6192	0.10155	0.51353	-0.28566	-0.42034	0.50377	0.16317	-0.42437	-0.90473	0.60593	-0.32833	-0.27049	0.76968	0.22201	0.14746	0.085	0.20071	-0.1005	0.25357	0.43769	-0.51049	0.36014	-1.13484	-0.27184	1.22218	-0.57404	-0.15197	-0.09668	-0.22704	0.78953
0.1898	-1.10807	-0.43937	0.27554	0.38792	0.44029	-0.47596	0.64076	0.06038	0.05931	-0.1925	0.56951	-0.30564	0.18108	0.7778	0.40106	0.72615	0.16332	0.34041	-0.20263	0.45631	0.18323	-0.48182	0.25048	-0.5887	0.00697	2.79738	-0.13858	0.14738	0.36787	-0.05728	0.45425
0.25792	1.12029	-0.20021	0.39003	0.34669	0.07457	-0.23421	0.34616	-0.18018	-0.16344	-0.33004	-0.13256	-0.06867	0.44923	0.69975	1.40347	0.76201	0.22202	0.56829	-0.16022	-0.05881	0.55985	-0.08228	0.54382	-0.44459	0.0792	0.44805	-0.05165	-0.11843	0.13568	-0.03912	0.32778
0.09009	0.01057	-0.34751	0.50426	0.14502	0.81317	-0.40763	0.1189	-0.29964	-0.0193	-0.41823	-0.2768	-0.35985	-0.03533	0.05551	0.96053	0.09502	0.21687	0.47053	-0.22631	0.00216	0.18151	-0.55777	-0.00455	-0.25276	0.05368	-0.02783	-0.03776	-0.66064	-0.16067	-0.29743	-0.04819
-0.51373	-0.57251	0.14436	0.23345	0.12545	0.70913	-0.73291	-0.18532	-0.09902	-0.58936	0.02703	-0.16628	-0.2893	-0.63192	0.25003	0.86976	-0.0633	0.16753	0.22339	-0.0995	0.04465	0.67257	-0.87776	-0.33127	-0.48597	-0.36606	-0.03031	0.00487	-0.56027	-0.16627	-0.17104	-0.35839
-0.16077	-0.97025	-0.18333	0.14051	0.28785	0.08022	-1.08728	0.12345	0.00543	-0.19638	-0.8461	0.36872	-0.22674	-0.22904	0.2702	-0.26305	0.03951	-0.05389	0.31929	-0.09636	0.44135	0.33286	-0.61908	-0.30452	-0.62591	-0.33173	-0.29772	0.11586	-0.54288	-0.30468	-0.04212	-0.34018
-0.05609	-0.56724	-0.04094	0.075	-0.02194	1.01115	-0.79213	0.27103	-0.08034	-0.14431	-0.3382	0.13347	-0.59186	0.13985	0.49218	0.65502	-0.03051	-0.10183	0.19505	0.01595	0.4592	0.30948	-1.00072	-0.40756	-0.37771	0.15022	-0.39348	0.23991	-0.34054	-0.39589	0.24975	0.09027
-0.2881	-0.85112	-0.18148	-0.19443	-0.26303	0.25946	-0.23295	0.15653	0.12159	-0.06754	-0.2359	-0.0372	-0.52144	0.36602	0.12931	0.7778	-0.15147	0.01933	0.07136	-0.05981	0.15907	0.86603	-0.69127	0.73009	-0.21289	-0.20632	-0.02509	0.26934	-0.28228	-0.29115	-0.84201	0.17556
0.08055	1.48268	-0.572	0.54132	-0.2145	0.62809	-0.27132	0.13949	0.21486	0.0334	-0.50197	0.86842	-0.44502	0.3351	0.57708	-0.21942	-0.08407	0.29021	0.01871	0.57214	0.73744	-0.02858	-0.24383	0.13724	-0.27724	0.07058	1.12659	0.22178	-0.49816	-0.36918	-0.65443	-0.10597
-0.25737	0.02551	0.15349	0.33675	0.31521	0.88381	-0.07088	-0.10929	-0.02133	0.25804	0.17459	0.67056	-0.18889	0.08164	0.34147	0.45741	0.04773	-0.3953	-0.07523	0.36726	0.47565	0.75716	0.12089	0.38969	-0.41942	0.11878	0.16841	-0.19215	-0.03751	-0.33191	-0.08956	0.0086
0.28834	-0.91365	0.53546	0.33961	0.23313	0.78579	-0.09299	-0.64397	0.29143	0.68965	-0.0331	0.57556	-0.31913	0.23052	0.45234	0.15751	0.20625	0.04263	0.2648	-0.23205	0.58539	0.37221	-0.1816	0.01205	-0.22379	0.16495	-1.83551	0.57208	0.12736	-0.09138	-0.79877	0.15456
-0.0757	0.49331	0.18546	0.57128	0.0936	0.81984	-0.11534	0.09998	-0.39521	-0.12424	-0.01064	-0.07187	-0.0559	-0.39828	0.33098	0.4751	0.09388	-0.29591	0.11077	0.26417	0.40709	0.81149	-0.39023	0.84237	-0.07575	-0.23502	0.77638	0.79128	-0.47528	-0.24758	-0.77696	0.20597
0.47618	0.48597	0.13463	0.11705	-0.02987	0.88209	0.26311	-0.20932	0.11683	0.45171	0.03972	0.29232	0.53304	-0.47593	-0.21648	0.87134	0.2298	0.05552	0.50021	0.14331	0.27338	0.01748	-0.47144	0.06309	-0.45261	0.30656	0.83016	0.11619	-0.40345	0.09742	-0.8963	0.06958
0.21746	-1.48887	0.45318	0.02931	-0.34178	0.62988	0.17165	-0.06676	-0.05569	0.1382	0.2657	-0.12143	-0.17154	-0.14618	0.28839	0.0538	0.33862	-0.29888	-0.39	-0.04309	0.2527	0.05553	-0.77277	0.10019	-0.1436	-0.30616	1.33801	0.4149	-0.35169	0.30094	0.03298	0.21009
-0.47265	-0.17812	0.76801	0.35192	-0.17533	0.72298	-0.55914	-0.24648	-0.36083	0.54187	-0.14413	-0.15967	-0.04892	-0.28951	0.3768	0.55044	-0.21372	-0.40944	0.03067	-0.268	-0.01983	0.35567	-0.383	0.19741	-0.19263	-0.20098	-1.37514	-0.20511	-0.32584	-0.0928	-0.48	0.03177
-0.14793	1.98799	0.20021	0.5904	-0.06285	0.46615	-0.42586	-0.46197	-0.22191	0.36041	0.42231	0.60918	0.32732	-0.06508	0.26402	0.2992	-0.49679	0.10813	0.48972	-0.45812	0.68766	0.05879	-0.03586	0.1106	0.49183	0.09688	-1.36354	0.5378	-0.16559	-0.64813	-0.46053	0.80647
-0.07354	0.5045	-0.01464	0.32226	0.32718	0.795	-0.42783	-0.28793	0.08248	0.45029	0.47803	0.04735	-0.22227	-0.13516	-0.00418	1.13772	0.17592	-0.0742	0.15046	-0.40351	0.08695	0.43116	0.01031	0.68732	0.12714	0.11978	1.92955	0.05476	-0.30989	-0.92415	-0.26428	0.05454
0.10531	0.03901	0.22292	0.20306	0.02835	0.31135	-0.74283	-0.29275	-0.3815	-0.43816	0.34575	0.22144	-0.11794	-0.32909	0.68581	0.79528	-0.28757	-0.61013	0.13449	0.10608	0.06608	0.35809	-0.06776	0.39476	-0.54873	0.03945	1.98328	0.28049	-0.1769	-0.55406	-0.63121	0.05956
0.58357	-1.61483	0.11662	-0.19463	0.26508	0.51134	-0.68618	-0.048	-0.54924	0.42437	0.31051	0.16331	-0.34616	-0.67809	0.57744	0.9169	0.34925	-0.71045	0.10215	-0.357	0.03314	0.74906	-0.19519	0.11178	0.21457	-0.28757	0.17047	1.05588	0.10361	-0.20031	-0.16195	-0.09603
0.7773	0.73411	0.35207	0.57067	0.52922	0.76527	-0.32819	-0.12837	-0.22583	1.41357	0.20225	0.40287	0.35929	-0.35823	0.44229	1.00857	-0.35234	-0.22221	0.10071	-0.0507	0.40667	0.94811	0.7243	0.58012	0.87374	0.23164	0.05706	0.69327	0.04382	-0.14256	-0.05215	0.09467
0.27072	-0.9993	0.14157	-0.09693	0.06897	1.04366	-0.53409	0.34575	0.05688	0.45046	0.23633	0.24615	-0.77064	0.02761	0.20006	0.6012	-0.52033	-0.15062	-0.20098	0.3577	0.64527	0.9422	0.61876	0.49749	0.35635	-0.13751	-0.05504	0.50172	0.05471	-0.13346	0.02518	0.15999
0.30882	-2.61061	0.50078	-0.2874	0.2499	0.94515	-0.77861	-0.39971	-0.5319	0.21668	-0.19874	-0.40867	-0.51459	-0.00583	-0.08743	0.23298	-0.25292	-0.61819	-0.2837	-0.13788	0.52579	0.16221	-0.602	-0.01246	-0.80235	-0.49999	1.45464	0.26582	0.02667	-0.93958	-0.26358	-0.18407
0.42052	-0.17489	0.41407	0.42964	0.22314	0.20027	-0.1886	-0.23385	0.16874	-0.06171	-0.2344	0.05822	-0.23546	-0.22885	0.42159	0.21772	-0.13888	-0.5639	0.13012	-0.31144	0.19642	0.38418	-0.50506	0.34229	-0.01729	-0.01447	1.28432	0.83103	0.2647	-0.59794	0.02195	0.08422
0.29757	-0.16213	-0.00549	-0.07326	-0.33186	0.39755	-0.32507	0.22187	0.18025	0.05563	-0.3149	0.30681	-0.25662	-0.67391	0.09954	0.07874	-0.04747	-0.13036	-0.26348	-0.36215	0.15215	0.01695	-0.46092	0.55704	-0.37215	-0.41426	-0.69458	0.82943	-0.05512	-0.38509	-0.67142	0.01937
0.33776	-1.15851	-0.54171	-0.33552	-0.47826	0.26999	-0.52196	-0.82371	-0.23017	-0.13218	-0.1704	-0.31287	-0.2321	-0.71667	0.0837	0.48374	-0.22534	-0.0645	-0.20286	0.10476	-0.22297	-0.33112	-0.55801	0.56679	-0.44536	-0.6682	1.55099	-0.18237	0.00462	-0.65589	-0.05674	-0.36332
0.09166	-1.01181	0.26106	1.20439	0.58776	0.97849	0.19908	0.61891	0.08861	0.16492	0.09666	0.46367	0.04929	-0.15489	1.07214	1.04839	0.0267	-0.04283	0.5241	0.59744	0.44276	0.80721	-0.40221	0.98107	0.34939	0.1395	-0.163	0.46902	0.6643	-0.04716	0.27879	0.15155
0.56537	-0.54369	0.12188	0.25913	-0.1369	0.59675	-0.43216	0.56915	0.16341	0.3206	-0.07188	0.15124	0.09756	-0.83142	0.39466	-0.06429	-0.10782	-0.36995	-0.16205	0.28678	-0.309	0.67189	-0.43044	0.54003	-0.72995	-0.62696	2.71242	0.21776	0.15604	-0.71071	-0.13851	0.40547
0.01063	1.8829	0.32257	0.3221	-0.58427	-0.02726	-0.57466	-0.28062	-0.01347	-0.32279	-0.1178	0.05364	-0.61794	-0.76031	-0.11728	-0.18809	0.05176	-0.47474	-0.40652	-0.14054	-0.52448	0.63804	-0.13004	0.08366	-0.4746	-0.75733	0.04339	0.54963	0.32441	-0.88858	-0.23736	-0.20114
0.51095	-0.72756	0.36707	0.64415	-0.27663	1.05588	-0.68565	-0.1103	0.31094	0.49998	-0.13817	0.62855	-0.45255	-0.373	0.77593	-0.54289	0.4841	-0.38366	0.01767	0.21517	0.33431	0.02495	-0.05738	0.10845	-0.16911	-0.24102	-0.28846	0.08193	-0.03173	-0.33403	-0.04535	0.51015
0.77507	0.59132	0.46685	0.39048	0.03559	1.7383	-0.33622	0.06133	0.47091	0.77572	0.30849	0.11147	-0.078	-0.32698	0.63802	0.77871	0.54857	-0.34117	0.0232	0.03999	0.35349	0.28145	0.13697	0.42764	-0.01693	0.335	0.93101	0.41664	0.74403	-0.30366	-0.04622	-0.03755
0.36956	0.99199	0.53741	-0.15596	-0.69242	0.4474	-0.32521	0.34865	-0.05829	0.04151	-0.11838	-0.24069	-0.42682	-1.20038	-0.10492	0.45768	0.00719	-0.44685	0.08071	0.47132	0.75026	0.35148	-0.35344	0.17608	-0.3757	0.10581	0.55579	-0.62906	0.4126	-0.96451	-0.32679	-0.49805
0.22896	-0.5307	0.12679	0.13483	0.27765	0.4495	-0.30054	-0.07587	0.40204	-0.09512	-0.27362	0.34469	0.09627	-0.59115	0.12178	0.38515	-0.6415	-0.53947	0.27144	0.10674	0.89671	-0.11301	-0.67192	-0.44795	-0.41788	-0.38034	1.24317	-0.21221	0.10422	-0.7251	-0.35424	-0.32494
0.13698	-0.80619	-0.10701	0.48794	0.1363	0.99745	-0.79759	0.06575	-0.2434	0.1877	-0.11973	0.53712	0.01232	-0.52201	0.28792	0.64755	0.32438	-0.44451	0.31777	-0.05734	0.12075	0.03957	-0.65446	-0.01588	-0.23053	0.01138	-0.76796	0.24766	0.28029	-0.49942	0.27202	-0.06042
-0.01402	1.33683	-0.23868	0.48115	-0.10195	1.05695	-0.52305	0.10891	-0.30596	0.11367	0.39592	0.05125	-0.37622	-0.53027	-0.35675	0.55384	0.09695	-0.19244	0.25684	-0.08876	-0.13144	0.03584	-0.61915	0.97276	-0.46563	0.1032	0.94729	0.11371	-0.02369	-0.62564	-0.21134	0.26548
-0.01266	2.00105	0.06384	-0.04161	0.50281	0.67828	-0.19907	-0.26739	0.13614	0.10974	0.09401	0.81438	-0.19308	-0.64634	-0.45494	0.14586	-0.10582	-0.03143	0.09354	-0.10412	-0.29142	0.31961	-0.97898	0.31919	-0.31045	-0.3879	-0.24383	0.27439	-0.18053	-0.61258	-0.06802	0.30585
0.40324	0.00645	0.1472	0.3556	0.22635	1.12919	-0.4487	0.03059	0.88706	0.37053	0.04716	0.55422	0.05183	-0.92017	-0.286	0.10191	-0.29301	-0.18863	0.86064	0.05892	0.66696	0.03996	-0.84632	-0.30365	-0.86265	-0.1609	0.99838	0.20121	-0.19217	-0.69745	0.25348	0.14678
0.23923	-1.41251	-0.26635	0.12929	-0.2595	0.78506	-0.93031	-0.19798	0.16864	-0.71099	-0.38851	0.13063	-0.16514	-1.26802	-0.2396	0.11259	-0.10596	-0.93096	0.06278	-0.5232	-0.35122	-0.17426	-1.21576	-0.4514	-0.97264	-0.39227	1.1757	0.0094	-0.31645	-0.15588	-0.30478	-0.45732
-0.02516	1.21875	-0.14321	0.81905	-0.32528	0.78003	-0.1935	-0.04783	0.74535	-0.27965	-0.23022	0.17219	0.25192	-0.64108	0.59525	0.77476	-0.12853	-0.66189	0.38934	-0.19698	-0.06988	0.20476	-0.82018	-0.0962	-0.48224	-0.30977	1.11024	0.36259	-0.19972	0.2181	0.5625	-0.14295
-0.03574	-0.82134	-0.45997	-0.12528	-0.11362	0.30527	-0.2295	-0.05223	-0.26825	-0.94549	-0.21544	-0.06306	-0.10982	-0.93288	-0.27886	0.22222	-0.2281	-0.47113	-0.19003	-0.04394	0.08749	-0.57589	-0.72081	0.30725	-0.61355	-0.34541	-1.0531	-0.60844	-0.4087	-0.58724	-0.55125	-0.42404
-0.0616	-0.96012	-0.10538	-0.06071	0.10648	0.95671	0.16254	-0.11939	-0.01913	-0.15353	-0.22084	-0.33646	-0.40603	-0.94346	0.5046	-0.09705	-0.13164	-0.38337	0.1557	0.16484	-0.10766	-0.51558	-0.82116	0.00655	-0.28744	0.38704	1.81516	-0.14473	-0.41357	-0.3552	0.09036	-0.1055
-0.18031	1.53204	-0.07175	0.12406	0.11352	0.70107	-0.17084	0.45529	0.55911	0.29304	0.06716	0.23444	0.04368	-0.29165	0.91284	0.09222	0.21019	-0.07752	0.38005	0.55425	0.13005	-0.33956	-0.97718	0.26656	0.12874	0.27333	0.3007	0.0652	-0.37736	-0.16389	-0.55088	-0.07413
-0.14049	0.97484	-0.16	0.32959	-0.2778	0.34843	-0.94659	-0.23549	-0.07881	-0.63085	0.10833	0.16963	-0.1911	-1.02458	0.21567	-0.23499	0.12048	-0.70341	0.21329	-0.29635	0.41907	-0.60023	-0.69968	0.21442	0.00499	0.05661	-1.16385	-0.9547	0.05616	-0.12299	-0.93538	-0.08877
0.4155	-0.1073	0.17307	-0.0962	0.54981	0.69963	-0.1836	-0.04066	-0.06433	0.49801	0.31662	-0.0056	0.17684	-0.53665	0.55698	0.82345	0.41361	-0.15841	0.50563	0.07575	0.43677	-0.08116	0.01845	0.59074	0.21329	-0.3125	0.75973	-0.66792	0.28767	0.4499	-0.24612	0.30746
-0.32002	-1.61106	0.01415	-0.05338	0.08896	0.47828	-0.32975	-0.4071	0.23134	-0.39048	0.40003	0.10561	0.4705	-0.35059	0.16403	1.21817	0.32811	-0.04759	-0.03281	-0.09866	0.17102	-0.48978	-0.94873	0.29854	0.28145	-0.2645	0.13024	-0.81891	-0.01217	-0.21226	-0.6223	0.01776
-0.23166	-0.75579	0.24263	0.33049	0.06346	0.61384	0.19897	-0.2615	0.33081	-0.6039	0.18908	0.44051	0.16455	-0.71105	0.12079	0.58008	0.28907	-0.42246	-0.49768	0.27363	0.37392	0.12991	-0.54333	0.50199	-0.17133	0.04073	1.15458	0.16985	0.46915	-0.14946	-0.75349	0.23806
0.00732	-0.85336	-0.18713	-0.22306	-0.37416	0.46189	-0.66816	-0.30622	0.08902	-0.73875	-0.01463	0.1975	-0.40243	-0.89784	0.0922	0.43234	-0.32448	-0.4886	-0.54245	-0.05001	-0.55429	-0.1585	-0.30842	0.27862	-0.66006	-0.0838	0.20966	-0.32264	-0.09499	-0.47229	-1.17886	-0.26545
-0.08908	-0.83294	-0.19541	0.24521	-0.65916	1.02533	-0.24706	-0.81416	0.38019	-0.52121	0.18762	0.16161	-0.10434	-1.12857	0.3483	0.75429	-0.32858	-0.50479	0.31027	0.33724	0.31	-0.09714	0.08718	0.3498	-0.01831	0.1695	0.55339	-0.21574	0.52371	0.35146	-0.67797	-0.48455
-0.56208	-0.02204	-0.37389	0.30325	-0.31776	0.8385	-0.29781	-0.09897	0.90789	-0.14009	-0.35197	-0.09874	0.17438	-1.013	0.25406	0.44023	-0.48821	0.07744	0.15166	-0.11388	0.39905	0.37003	-0.22618	0.55457	0.00862	0.02772	0.90944	0.02929	0.45095	-0.05625	-0.75998	-0.25347
-0.36676	-0.03983	-0.1396	-0.19231	-0.12968	0.82592	-0.45564	-0.57937	1.09973	-0.179	0.14367	-0.22607	-0.05453	-0.63349	-0.07275	0.39365	-0.05611	-0.12235	0.27546	0.24864	-0.14368	-0.09609	-0.42902	0.50932	0.47845	-0.04716	-0.47699	-0.36555	0.10941	-0.19989	-0.49261	-0.10313
-0.14525	0.74657	-0.00956	0.00715	-0.59945	1.05264	-0.40156	-0.29037	0.25574	-0.06772	0.31989	0.08132	-0.04905	-0.3995	-0.30211	0.56007	0.42906	0.1965	0.37321	0.06422	0.28909	0.08047	-0.04812	0.59614	-0.13905	-0.41753	1.28922	-0.36789	0.31863	0.19648	-0.50081	0.44879
-0.24093	1.67508	-0.57945	-0.61019	-0.45692	0.51459	-0.81015	0.18851	0.30142	-0.01194	-0.26885	-0.56552	0.03202	-0.44265	0.14198	0.30539	0.11664	-0.64107	-0.01697	0.19712	0.27882	-0.12782	-0.07589	0.28233	-0.21766	-0.39259	0.90156	0.06219	-0.51189	-0.31831	-0.82007	0.15369
-0.32733	-0.8591	-0.23086	-0.29577	-0.14553	0.28226	-0.76271	-0.19659	0.002	0.06301	-0.06659	-0.0332	0.19035	-0.61926	0.21518	0.64023	-0.21328	-0.35515	0.5915	-0.08732	0.30223	-0.28492	0.15025	0.03411	-0.35997	-0.76433	-0.93698	-0.09239	-0.44341	-0.5629	-0.7112	-0.24876
-0.25984	0.6783	0.30023	-0.23463	-0.26744	0.36066	-1.37292	-0.31009	0.7806	0.47113	0.33227	-0.03312	-0.18365	-1.30182	0.20407	-0.05256	-0.09988	-0.37719	0.28398	-0.21313	-0.22104	0.38373	0.54524	-0.19919	-0.30205	-0.5597	-1.30799	-0.37485	0.15758	-0.72383	-0.96158	-0.06377
-0.1577	0.7108	0.53927	0.12982	0.27454	0.70513	-0.6533	-0.15777	0.98504	-0.7445	0.19261	0.26854	-0.09904	-0.74071	0.59464	0.3546	-0.17236	-0.28288	0.21273	-0.2081	0.0829	0.51227	-0.03844	0.33164	0.10967	0.15132	0.05329	-0.15128	0.08635	0.18767	-0.96544	0.1931
0.49917	0.63903	1.39123	0.22123	0.096	0.96107	-0.05709	0.47871	0.07991	0.82927	0.18727	0.19365	0.06343	-0.4472	1.45947	0.64482	-0.388	0.56943	0.69237	0.029	0.37792	0.08441	0.71138	0.29063	0.56742	0.27951	1.36299	-0.02148	0.08285	-0.18587	-0.28497	0.09092
0.72565	-0.21827	0.68234	0.33893	0.32645	1.18213	0.20358	-0.87085	0.86534	0.76565	0.44727	0.3272	-0.04536	-0.50399	0.99623	0.13731	0.09207	0.1215	0.77839	0.29848	0.67581	0.49191	0.56194	0.34041	0.46458	-0.05626	2.11328	-0.00463	0.11414	-0.09754	0.38684	0.01435
0.51818	1.80941	0.75922	-0.26187	0.42085	0.58863	-0.13898	0.04617	0.46895	0.17442	0.31079	0.66416	0.06174	-0.29187	0.2588	-0.33632	-0.05972	-0.23649	0.52848	0.09323	0.01845	0.51011	0.16032	0.08076	-0.09624	0.14092	0.12211	-0.23714	0.31578	0.30635	0.15891	-0.19832
0.15012	-0.62345	0.40878	-0.43635	0.21068	0.83791	-0.02905	-0.15862	0.04331	0.70864	-0.17324	0.39382	-0.06465	-0.76812	0.56269	0.52587	0.1923	-0.24508	0.5974	-0.17585	0.19302	-0.24049	0.14918	-0.09464	-0.45867	0.31128	1.5817	-0.45427	-0.24112	-0.38871	0.42215	-0.38038
0.3197	0.07732	0.25565	-0.18728	0.67039	0.50442	-0.25114	-0.01722	0.14296	0.12346	-0.61754	0.02461	0.0279	-0.5193	1.0297	0.20277	-0.38589	-0.18314	0.36722	-0.32473	0.09116	0.03743	0.11819	0.1109	0.12568	0.23756	0.17651	-0.44587	0.04643	0.07258	0.09974	-0.05693
0.04936	-0.15095	-0.0531	-0.5392	0.26423	0.62056	-0.22713	0.29784	0.3822	0.12406	-0.69929	-0.2298	-0.34256	-0.78335	0.28571	0.82358	-0.40358	0.46632	0.32746	0.32543	-0.000912676	-0.15355	0.57954	0.28221	0.53673	-0.00484	-1.38409	-0.36895	0.12447	0.00664	-0.23991	0.00378
-0.00764	-0.1551	-0.31044	-0.06778	0.45036	0.89275	-0.19313	0.5537	0.02532	0.7267	-0.34144	0.11737	-0.36858	-0.92557	0.45917	0.05929	-0.25097	-0.03452	0.59832	0.1005	0.54058	-0.06254	0.19353	0.27692	-0.04392	-0.41098	0.05378	0.00804	-0.21681	-0.06821	0.12505	-0.22554
-0.0861	-1.26477	-0.30025	-0.61558	0.25782	1.04837	0.14811	0.51044	0.22034	0.30826	-0.28119	1.09031	-0.09638	-0.94106	0.34285	0.11894	-0.09067	-0.24754	0.57145	0.36202	0.36896	0.10281	-0.04076	0.06322	0.00553	-0.26416	1.71012	-0.46471	-0.16757	0.000207448	0.12403	-0.50578
0.57506	-1.44499	-0.17135	0.03342	0.06742	0.71408	0.02999	-0.2894	0.12608	0.37612	-0.07486	1.02026	0.2013	-0.8308	0.66001	1.01262	0.19866	-0.44068	0.49395	-0.32986	0.36065	0.08057	0.0052	0.87059	-0.28445	-0.11612	3.62821	-0.15026	0.06323	-0.50311	0.31401	0.02285
0.05404	-0.9984	-0.06711	-0.06152	0.65422	0.28526	0.06215	0.3835	0.08647	0.18432	-0.19742	0.34943	-0.12787	-0.74778	0.47257	0.37967	0.35767	0.32776	0.42813	-0.05746	0.7881	0.05336	-0.0358	0.05438	-0.17895	-0.02874	1.95413	-0.14825	0.11748	0.7466	0.66702	-0.02759
-0.03204	-0.46692	0.27931	-0.51979	0.03139	0.2085	-0.46709	-0.07522	0.19944	0.31038	-0.08827	0.09583	0.14205	-0.84935	-0.20532	0.93665	0.29136	-0.09958	0.29595	-0.36723	0.30314	0.19182	-0.25897	0.31795	0.23346	0.19913	0.2221	0.18703	0.48317	0.61179	-0.15988	-0.31175
0.51308	0.32483	0.5232	0.59084	0.26941	0.7162	0.12159	-0.4901	0.03877	0.39899	-0.10801	0.71592	0.72241	-0.69839	0.63315	0.15598	0.08286	0.25512	0.16228	0.11646	0.97791	0.0065	0.24972	0.88296	-0.4498	-0.29828	-0.02471	0.22419	-0.13577	0.29096	-0.35531	-0.13755
0.11978	-1.28855	0.10934	-0.15063	0.56629	0.51098	-0.23393	0.10598	-0.40615	0.6819	-0.63404	0.38388	0.12004	-0.76157	-0.19767	-0.0687	-0.14025	0.1666	0.16109	0.26039	0.09403	0.19179	0.17117	0.42837	0.02322	0.06464	2.65172	-0.02871	0.27621	0.12383	0.26747	-0.83694
-0.07328	-1.9814	0.07014	-0.58134	0.46141	0.3643	-0.29743	0.07965	0.08862	0.50727	-0.26145	-0.18488	0.23357	-1.03459	-0.1969	0.02546	-0.03953	-0.21868	0.64591	0.07189	0.30098	0.11789	0.18651	0.65641	-0.14928	0.23526	0.03106	-0.798	0.04869	0.56125	-0.2659	-0.61518
0.01368	-0.26912	0.34091	0.43909	0.73808	0.8794	0.32622	-0.3339	0.85078	0.7303	-0.44949	0.05201	0.10811	-0.33454	0.44944	-0.15135	0.11259	0.45406	0.73717	0.62609	0.5607	0.28155	0.3728	0.62324	0.00643	-0.10235	0.60529	-0.90767	0.08582	0.66082	-0.29236	-0.26903
-0.27239	0.74586	0.52153	-0.30121	0.22909	0.93726	0.01827	-0.29856	-0.19482	1.15279	-0.69309	-0.14899	-0.4532	-0.53717	0.13493	-0.42327	-0.28835	0.02145	-0.0521	-0.16414	0.1244	0.28038	-0.31057	0.42057	-0.4075	-0.02468	0.88869	-0.99959	-0.33485	0.77555	-0.25091	-0.76848
-0.04707	-0.23965	0.13008	-0.22704	0.15152	0.7091	-0.33098	-0.0761	-0.13898	0.22541	-0.45292	0.12282	0.47024	0.05488	0.28696	0.56507	0.04393	0.13324	0.37298	0.0323	0.4687	0.10873	0.07459	0.61235	-0.10951	-0.51073	0.064	-0.64384	0.1219	0.77006	-0.21447	-0.40146
0.31752	0.91075	0.21898	0.52778	0.45916	0.61282	-0.32376	-0.23405	-0.06491	0.24672	-0.33673	0.20831	0.23916	-0.17097	0.27636	0.622	0.18839	0.58218	0.52721	-0.64105	0.79982	0.57684	-0.05678	0.15417	0.05004	-0.1173	-1.03884	-0.36443	-0.41451	1.01718	-0.02758	-0.05033
0.11894	1.14744	0.26386	-0.28377	0.76024	0.70827	-0.20629	-0.24319	-0.11288	0.64034	-0.75756	0.4889	-0.07991	-0.29074	0.11518	1.26463	-0.07669	-0.03017	0.32067	0.3748	0.3247	0.09722	0.56909	1.01053	-0.21357	0.16537	1.31558	-0.39633	-0.37377	0.743	0.10265	-0.51608
0.01562	0.22006	0.07359	-0.10101	0.56425	0.89608	0.06897	-0.50524	0.11953	0.38971	-0.96951	0.11893	-0.22656	-0.9483	-0.0582	0.25024	0.51185	0.20005	0.1627	0.29262	-0.24957	0.52457	0.27084	0.03164	-0.48576	-0.75147	1.91386	-0.32977	-0.14263	0.16169	0.17413	-0.16273
-0.48665	0.4428	-0.10458	-0.47079	-0.0333	0.58137	-0.24001	-0.32993	0.20919	0.32342	-0.75764	0.11633	-0.28902	-0.46766	-0.38666	-0.10233	-0.24363	-0.77409	-0.1546	0.23452	-0.04824	0.2826	0.21985	0.14237	-0.26666	-0.912	1.74577	-0.63099	-0.50107	0.7051	0.22078	-0.0836
0.07405	0.74445	0.3639	0.47348	0.68822	1.16149	-0.05058	-0.28368	0.45788	0.91849	0.08314	0.32789	-0.08539	-0.50338	-0.06048	-0.00274	0.0611	-0.22464	0.2195	0.48582	0.60637	0.00176	0.47685	0.31846	-0.01385	-0.64519	1.77687	-0.2435	-0.42216	0.85287	-0.10989	-0.49496
0.24293	0.91573	0.64802	0.07711	0.33621	1.06301	0.24095	-0.39105	-0.06035	0.58177	0.38406	0.01429	0.2417	-0.40489	-0.25058	0.14746	0.13729	-0.00478	0.1354	-0.15787	0.6622	0.24869	0.07414	0.21578	0.06419	-0.29912	-0.72224	-0.2499	-0.10849	0.65197	-0.24882	-0.13408
0.15536	0.61538	0.31192	0.50274	0.89135	1.00781	0.45355	-0.36051	0.04512	0.69278	0.05311	0.03215	-0.2066	-0.56571	-0.25108	0.02079	-0.16362	0.02392	0.10463	0.37306	0.38129	0.05009	0.09879	0.45984	-0.24155	-0.05119	-0.00589	-0.48041	0.09674	0.63332	-0.28679	-0.50122
0.7321	0.84688	0.57569	0.26231	0.64359	0.80182	-0.32419	0.000251612	0.30685	0.47243	-0.02658	0.7348	0.40545	-0.08736	-0.24907	0.77245	-0.1518	-0.70094	0.27251	0.33105	0.80132	0.22166	0.28023	0.0289	-0.55125	-0.16211	0.91267	0.13049	-0.18606	0.90239	-0.35715	-0.38401
0.09104	0.48046	0.43254	-0.64072	-0.0514	0.84447	-0.16024	-0.50783	-0.24329	0.06573	-0.57795	-0.12857	0.1861	-0.26322	-0.65291	0.39088	-0.03216	-0.44847	0.000182894	-0.25085	0.90051	-0.06957	-0.03368	0.04031	-0.60978	-0.75567	-1.04387	-0.63593	0.25623	0.6714	-0.62584	-0.32653
0.20965	0.59144	0.67278	0.40272	0.78807	1.2018	0.703	-0.26226	0.17374	0.89965	0.65216	0.52254	0.30726	0.21912	-0.02234	0.44101	0.41733	0.3415	0.30108	0.46155	0.64546	0.05788	0.33939	0.41619	-0.11278	-0.6386	-2.27742	0.13041	0.24444	0.85963	-0.18143	-0.04756
-0.42027	-0.95205	0.19713	0.32794	0.46715	0.88037	-0.08876	-0.42593	0.09958	0.49009	0.33232	0.35392	0.12354	-0.66421	-0.17634	0.74974	0.10304	-0.32202	-0.14635	-0.15215	0.75908	-0.72319	0.34181	-0.12407	-0.58681	-0.6588	-1.08741	0.49814	-0.32919	0.79137	-0.64873	0.35321
-0.19052	0.52719	0.53718	-0.60313	0.38167	0.25576	-0.01295	-0.60699	0.40572	0.51149	-0.29703	-0.62374	-0.37255	-0.5441	-0.69458	0.45646	-0.37914	-0.45638	-0.0185	0.02658	0.82607	-0.39349	-0.21264	0.26838	-0.45066	-0.69225	0.37	-0.05154	-0.36579	0.9031	-0.42707	-0.00437
-0.03267	-0.87248	0.36708	0.04459	0.73835	0.92118	0.21574	-0.65534	0.41284	0.71488	-0.35164	0.00828	-0.39201	-0.17801	-0.55152	0.47156	-0.21797	-0.13839	0.35723	0.45791	0.78918	-0.13331	0.37974	0.52756	0.50285	-0.05125	0.22519	-0.03531	-0.32687	1.01986	-0.36909	0.04988
0.03909	-0.30732	0.2491	0.28549	0.20681	0.55442	-0.20856	-0.81698	0.09291	-0.03746	0.08426	-0.33919	-0.60483	0.15843	-0.40573	-0.06851	-0.30487	-0.16381	0.30028	-0.03386	0.68909	-0.30414	-0.19148	-0.20229	0.26067	-0.02424	0.61219	-0.27092	-0.86077	0.76137	-0.29929	-0.00602
0.25785	0.12535	0.16962	-0.01765	0.52427	1.01548	0.03336	-0.50278	0.1657	0.29995	0.16059	0.28168	0.47424	0.0064	-0.42005	0.15974	0.07387	-0.32888	0.55619	0.12641	1.10132	-0.54049	0.05279	-0.16319	0.48786	-0.27366	-0.48816	0.31707	0.02084	0.74705	-0.36597	0.15085
-0.57127	-0.59375	0.05537	-0.087	0.14091	0.92901	-0.51689	-0.69111	-0.28663	0.14271	-0.08263	-0.35426	0.07482	-0.23336	-0.31441	0.08027	-0.42319	-0.3313	0.24841	-0.3579	1.00099	-0.58576	0.48462	0.05327	0.21783	-0.62517	0.58217	-0.40827	0.02701	0.71776	-0.21468	0.65698
-0.14196	-0.72995	0.2148	0.10486	0.21509	0.67867	0.31075	-0.77905	0.00713	-0.5087	-0.29067	0.33107	0.47927	-0.67813	-0.42927	-0.03391	-0.49933	-0.715	0.22123	0.02837	0.78783	-0.28494	0.37445	0.55044	-0.19044	-0.68544	-0.72395	-0.43892	-0.29512	0.6792	-0.77478	0.21795
0.22225	-1.20071	0.16709	0.28529	0.92582	0.61576	0.09135	-0.48964	-0.11528	-0.74891	-0.3747	-0.06479	0.25811	-0.89617	-0.79272	0.1406	-0.30029	-0.43721	0.46219	-0.30446	0.63269	-0.79823	0.11652	0.03281	0.30336	-0.36617	-1.14266	-0.78726	-0.03462	0.65599	-0.37781	-0.22007
0.19364	-1.27611	0.57261	0.50745	0.27199	0.71997	0.64766	-0.23538	0.18408	0.10497	-0.74412	-0.1548	-0.13502	-0.93286	-0.37491	0.25215	0.29165	-0.63719	0.07976	-0.07509	0.6637	-0.3145	0.0402	0.068	0.20337	0.02779	0.87579	-0.72319	-0.50335	0.46105	-0.54804	-0.15136
-0.11663	-1.07899	0.09913	-0.11582	0.07358	0.8026	0.31683	-0.41135	0.30135	0.2265	-0.64128	-0.03298	0.04219	-0.83529	0.22939	0.16148	0.24884	-0.62634	0.373	-0.17574	0.26544	-0.39454	-0.02956	0.32055	0.43876	0.11902	1.34682	-0.23837	-0.26672	0.36476	-0.54605	-0.09711
0.02284	0.47879	0.33357	-0.20156	0.59384	0.83382	0.47082	-0.13658	0.47115	0.49941	-0.19361	0.49004	-0.33295	-0.26867	0.01372	-0.11662	0.3812	-0.76263	0.25867	0.16661	0.4809	0.04965	0.04306	-0.19425	0.73515	0.21801	1.15301	-0.74802	-0.08621	0.46545	-0.24632	-0.37833
0.9611	-0.17457	0.47043	-0.12425	-0.06531	0.45086	0.0359	-0.59772	-0.02009	0.28697	-0.26628	-0.53577	-0.0245	-0.44051	0.06837	0.26538	0.4832	-0.40666	0.32646	0.07237	-0.14142	-0.28663	0.04423	0.15967	0.06746	-0.03812	-1.56357	0.24865	-0.26021	-0.07525	-0.91883	-0.58386
0.43611	-0.45653	-0.18559	-0.32117	0.27512	0.07297	0.28528	-0.56964	0.35964	0.16946	-0.26292	0.25799	0.20336	-0.96864	-0.1881	0.08319	0.34519	-0.23981	0.06383	-0.20302	0.04319	-0.18388	-0.66705	-0.19201	-0.17165	-0.202	0.54556	-0.34844	-0.22646	0.11486	-0.74786	-0.71852
0.19513	-0.7188	-0.37297	-0.46851	0.2418	0.53633	-0.10857	-0.83746	-0.35054	-0.17616	-0.5698	-0.01921	-0.23363	-0.8343	0.09474	0.66603	0.04641	0.00705	0.41619	-0.13625	0.68302	0.01199	-0.48941	-0.24038	0.65227	-0.59586	0.3449	-0.22697	0.17114	0.2227	-0.67453	-0.84695
-0.05753	-0.88865	-0.45369	-0.52976	0.12578	0.80386	-0.44237	-0.59458	-0.32701	0.52	-0.65477	-0.00924	-0.33426	-0.50966	-0.35975	0.93106	-0.20557	-0.38468	-0.1572	-0.24382	0.34046	-0.38692	-0.18549	0.41681	0.35489	0.04665	0.41618	-0.64516	0.25645	0.38342	-0.24705	-0.46937
0.39307	-1.49252	-0.35351	-0.14023	0.26072	0.39421	0.19493	-0.46835	-0.16174	1.27281	-0.4253	-0.32487	-0.20299	-0.61179	0.10234	0.60144	-0.16655	-0.65632	0.20794	-0.38219	-0.15394	-0.73842	0.53973	0.62593	0.15615	0.22362	2.17008	-0.3579	0.29178	0.49926	-0.24101	-0.30031
0.53002	-1.16719	0.24417	-0.40892	0.31497	1.27902	0.1733	-0.47612	-0.50635	0.43743	-0.73845	-0.62167	-0.29299	-0.37698	-0.07596	0.47773	0.3794	-0.11084	0.33129	0.07752	0.51032	-0.86469	0.95217	0.39165	0.48397	0.02007	0.24187	-0.65554	-0.15026	-0.04297	-0.36244	-0.21094
0.05077	0.8349	0.32979	-0.04223	0.36993	1.22763	0.21843	-0.61994	-0.34296	0.52366	-0.31234	0.36168	-0.14446	-0.62452	-0.33427	0.29515	0.44487	-0.1862	0.95092	-0.02069	0.70371	-0.28503	0.4558	0.54883	0.51944	-0.14953	0.6582	-0.14825	0.51614	0.35166	-0.36741	-0.07257
0.04991	1.16643	0.33287	0.08314	0.63738	0.96334	-0.6348	-0.8136	-0.42349	0.56778	-0.23264	-0.24876	-0.14671	-0.95863	-0.08989	0.57879	0.2462	-0.64179	0.28021	0.57712	-0.57513	-0.86749	0.37153	0.49703	-0.14953	0.08741	-0.15989	-0.45316	0.31106	0.50827	-0.47436	-0.28631
-0.03208	-0.92629	0.54893	-0.18522	0.09056	1.03059	-0.03699	-0.40349	-0.34889	0.27725	-0.39115	-0.14902	-0.44654	-0.23989	0.17007	0.46378	0.13164	-0.29737	0.1953	-0.14543	-0.90176	-0.64382	-0.21138	0.50643	0.35945	-0.18528	-2.1027	-1.33952	-0.12653	-0.43635	-0.53103	-0.27076
-0.58616	-0.73842	0.04327	0.10379	0.57895	0.49655	-0.26397	-0.74808	0.04844	-0.25011	-0.27082	-0.65895	-0.37772	-0.38568	0.27061	-0.2121	-0.79915	-1.26501	0.44922	-0.37188	-0.23494	-0.07971	-0.51277	0.31228	0.12015	0.32354	-2.65065	-1.26493	0.05104	0.06417	-0.57803	-0.81178
0.01741	-1.18488	0.91808	0.01182	0.40403	1.04915	0.17581	-0.09301	0.07682	0.56338	-0.10066	-0.77965	-0.1884	-0.39591	-0.20432	0.82124	-0.3311	-0.52715	0.44529	0.01754	-0.20277	-0.12001	0.09346	0.10558	-0.14685	0.13776	0.24435	-1.02196	-0.03681	0.46518	-0.2629	-0.59906
0.3349	-1.69815	0.79942	-0.2093	0.29953	1.30087	0.08255	0.02969	0.09631	1.06466	0.80546	-0.00336	-0.1892	-0.00347	0.55827	0.69023	-0.22564	-0.54568	0.30542	-0.13751	-0.12241	0.01381	-0.07328	-0.4119	-0.36942	0.24667	0.06415	-0.58465	0.23106	0.95557	-0.05319	-0.5325
-0.10535	-1.88599	0.65307	-0.64651	0.176	1.19764	0.13331	-0.68276	-0.11128	0.58	-0.54819	-0.47358	-0.59437	-0.57849	0.38544	0.59324	-0.43869	-0.76406	0.34754	0.18592	-0.19554	-0.92804	0.32862	-0.56262	-0.37284	0.2199	-0.25635	-0.71755	-0.02235	0.05533	-1.02982	-0.42865
0.27207	-0.34754	-0.02787	-0.54831	0.01427	0.59484	-0.2182	-0.48755	-0.20319	0.27278	-0.12757	-0.27594	-0.48656	-0.83986	-0.28749	0.34039	-0.59315	-0.94193	0.44616	-0.087	-0.36717	-0.65902	-0.05754	-0.43769	-0.46751	-0.21038	-0.55944	-0.12794	-0.37275	-0.38974	-0.67314	-0.69355
0.65682	-0.58783	0.06874	-0.29631	0.41131	1.26751	0.01769	-0.2569	-0.29309	0.20916	0.49443	-0.32645	-0.41411	-0.38665	0.38671	0.49414	-0.53903	-0.31955	0.75875	0.07093	-0.14598	0.15562	0.03608	-0.11136	-0.55186	-0.06117	1.20702	-0.89488	0.10699	0.82828	-0.08755	-0.29314
0.14313	-1.34485	0.47473	-0.49082	0.10702	1.4847	0.59909	0.10062	0.15971	0.23152	0.23314	-0.35183	0.00558	-0.11492	0.23894	0.67136	-0.17096	-0.21421	0.51841	0.1734	0.05684	-0.01609	0.01684	-0.00129	0.06877	0.10437	1.04389	-1.06097	0.12425	0.57954	-0.23424	-0.5302
-0.07289	-0.91636	0.43284	-0.65808	0.12891	1.3049	-0.45226	-0.47594	-0.37379	0.06791	0.36575	-0.32864	0.08796	-0.49345	0.33382	0.56474	-0.03567	-0.49759	0.19198	-0.26755	0.05533	-0.57067	-0.36217	-0.000447665	-0.48053	-0.48721	0.81224	-0.1567	-0.354	-0.45725	-0.52858	-1.0401
0.67997	0.10939	0.35346	-0.17439	0.38731	1.40543	-0.55845	-0.70398	0.01533	0.06843	0.35418	0.41825	0.14369	-0.16607	-0.42492	0.27807	-0.07801	-0.57818	0.45437	0.348	0.32442	-0.88961	-0.08061	0.30855	0.09291	-0.19345	0.0979	-0.2373	-0.08135	-0.37346	-0.57961	-0.20307
0.85669	1.13857	0.07135	0.34041	0.32115	1.19524	-0.03277	-0.22728	0.19398	-0.38366	0.09899	0.32755	0.44548	-0.33409	0.31106	0.04096	0.10008	-0.16671	0.49996	-0.10816	0.31152	-0.36843	-0.27264	0.19273	0.17949	0.64845	-0.03107	0.05583	-0.00622	-0.15322	-0.15085	-0.69976
-0.17554	-0.84921	-0.2382	-0.55966	-0.01945	1.13922	-0.58368	-0.70256	-0.15529	-0.47653	-0.31003	-0.42633	-0.18889	-0.37134	-0.32926	-0.12783	0.36286	-0.14211	0.76219	-0.22875	-0.184	-0.80633	-0.25988	-0.2785	-0.07358	-0.05563	0.48523	-0.39511	-0.48792	-0.22326	-0.69873	-1.01691
-0.04174	-2.47654	0.23265	-0.69733	0.32729	0.33316	-0.01039	0.01855	0.32454	0.62189	0.16469	0.23219	-0.15155	-0.22808	0.29897	0.78851	-0.0689	-0.10069	0.46483	0.42519	0.02639	-0.21523	0.67949	-0.52747	0.03271	0.44539	0.59105	0.47855	-0.19919	-0.0799	-0.13793	-0.79909
0.09738	-0.48357	0.16572	-0.10773	0.30391	0.78183	-0.27695	0.16486	0.23507	-0.22313	0.1677	-0.56785	0.13357	-0.46802	0.09813	0.95049	0.46166	-0.1907	0.41989	0.08382	0.15673	-0.70698	0.24314	-0.08181	0.39543	0.1865	-0.59171	0.06723	-0.37039	-0.31691	-0.8072	-0.91087
0.05646	0.18536	0.1561	0.32498	0.18822	0.86391	-0.58857	-0.04483	0.48018	-0.13052	0.52812	0.06322	0.51578	-0.17367	-0.18821	0.98843	0.16374	-0.03329	0.62562	0.45446	0.66219	-0.97255	0.16445	-0.14528	0.12717	0.3519	0.52567	-0.13506	-0.43852	0.24659	-0.97411	-0.93148
-0.10535	0.24813	0.17648	-0.28504	0.15208	0.6836	-0.27265	0.03277	0.05571	-0.09316	0.04185	-0.00331	0.18272	-0.36008	-0.46764	0.19271	0.67902	-0.53289	0.37183	0.64735	0.08405	-0.67288	0.33193	-0.13759	0.04906	0.3962	-0.41139	-0.38305	-0.48045	0.25754	-0.64484	-0.67606
0.28542	-0.02699	-0.2974	-0.75228	0.17926	0.89267	-0.66888	0.25177	0.2436	0.01318	0.00269	-0.49184	-0.26415	-0.33061	-0.29574	0.37545	0.67153	-0.54205	0.43124	0.34109	0.73912	-0.65854	0.40705	0.23182	0.40183	0.21972	0.2101	-0.72836	-0.47623	0.53888	-1.06861	-0.8621
0.52355	0.44634	0.459	-0.31813	0.08807	1.16752	-0.42779	0.06295	0.7004	0.43559	-0.02999	-0.2441	-0.59922	0.4187	-0.15513	0.17628	0.3951	-0.13799	0.87969	0.46132	0.69894	-0.51	0.13574	0.55099	0.13596	0.59276	0.84389	-0.12648	-0.19707	0.14291	-0.25455	-0.19447
0.06637	0.85647	-0.53974	-0.36339	0.46771	0.69184	-0.1009	-0.18916	0.35936	1.08129	0.33866	-0.35327	-0.41572	0.0424	-0.19305	-0.0056	0.5696	-0.1511	0.57468	0.40018	0.3138	-0.71624	0.10249	0.23066	0.07576	0.64287	0.47007	-0.54262	-0.28781	-0.30288	-0.71465	-0.41593
0.24564	-1.11436	0.19157	0.01063	0.28877	1.35721	-0.61707	-0.27185	0.1121	0.62806	0.58028	-0.18473	-0.16578	0.0963	-0.11409	0.04518	-0.0279	0.42687	0.67056	0.27151	0.16441	-0.17908	0.28049	0.215	-0.43035	0.37665	1.34386	-0.09061	-0.32743	0.03448	0.03184	-0.74284
0.11924	-0.28161	0.48169	-1.07266	0.02116	1.39476	-0.59024	0.00806	0.78598	-0.24438	0.00179	-0.17886	-0.36232	0.10947	0.20263	-0.08488	0.28718	0.48788	0.43517	0.08565	0.08695	-0.71354	-0.04231	0.18829	-0.34918	0.66884	-0.22181	-0.09188	-0.74848	-0.54379	-0.25362	-0.26989
-0.02236	1.80273	0.58387	0.47251	0.35698	1.30924	-0.86912	0.04363	1.13096	0.04414	0.45113	-0.13189	0.45613	0.27459	0.02689	0.50306	0.14106	-0.34769	0.88149	0.30082	0.13074	-0.01644	0.4167	0.23788	-0.43282	-0.18586	-0.60736	-0.13241	-0.24957	-0.14314	0.11539	-0.49881
-0.4864	-1.56353	0.06916	0.34556	-0.08968	0.98167	-0.95546	-0.03775	0.53608	0.03138	0.24219	-0.51333	0.08381	0.08135	0.23213	-0.03368	-0.48593	-0.447	0.34715	0.29769	-0.42073	-0.48491	0.42281	-0.73593	-0.09576	-0.25342	-1.733	-0.51769	-0.77275	-0.15787	-0.3067	-0.44081
0.0093	0.31413	0.20222	-0.16251	-0.35951	0.68662	-0.99608	0.23342	0.77784	-0.48908	-0.65948	-0.83636	0.30302	-0.46734	0.34489	-0.09432	-0.01174	0.2008	0.18147	0.19137	0.06445	-0.6867	1.05203	-0.23751	-0.293	-0.20406	-2.17648	0.06126	-0.35381	-0.3152	-0.42078	-0.29794
-0.00324	-0.8383	0.4527	0.43487	0.12673	1.37785	-0.91177	0.20082	0.58457	-0.13927	-0.10832	-0.59466	-0.07082	-0.43514	0.00576	0.27335	0.03977	0.18348	0.58203	0.06545	0.16538	-0.17677	0.13669	0.06374	-0.34006	0.12689	-2.02208	-0.45619	-0.32168	0.06368	-0.3346	0.26518
0.18546	-1.59789	0.42736	0.27897	0.55738	1.03049	-0.24325	0.023	0.85304	0.12225	0.80376	-0.48299	0.28793	-0.25018	-0.06988	0.93939	0.2373	-0.20699	0.78041	0.67652	0.28342	-0.61289	-0.3835	-0.20692	0.28049	0.65822	-0.33304	-0.21959	-0.08772	0.24752	-0.36551	-0.39187
0.09721	0.21756	-0.05976	0.10511	0.08606	0.82615	-0.6792	-0.26087	0.49607	0.11729	-0.10466	-0.63734	-0.05809	-0.06278	-0.25274	0.6942	-0.07049	-0.34563	0.4256	0.24471	0.20286	-1.08813	0.02282	-0.75453	-0.59346	-0.07314	0.35413	-0.01858	-0.29185	-0.12464	-1.37282	-0.06095
0.42086	-1.94306	-0.19277	0.27059	-0.23561	0.93648	-0.21119	0.07873	0.54039	-0.22965	-0.33952	-0.49787	-0.15928	-0.54162	0.04654	0.6247	-0.07267	-0.55772	0.1248	0.41058	0.07873	-0.6607	0.23601	-0.92172	-0.25077	0.11388	-1.6935	0.21473	-0.74498	-0.08473	-0.26851	-0.09765
-0.09198	-0.72472	0.28407	0.19741	0.33744	0.90088	-0.38065	0.14898	0.55467	-0.19115	-0.40155	-0.51372	-0.0382	-0.03308	0.29303	0.55782	0.06297	0.6978	0.5121	-0.0554	-0.15212	-0.57154	0.38119	-0.61753	-0.13417	-0.05729	0.09813	-0.08628	-0.5126	0.19453	-0.13105	-0.00243
0.64335	-0.17113	-0.27509	0.15782	0.35665	0.98987	-0.37682	-0.13419	0.0519	-0.32014	-0.24069	-0.40105	0.21097	-0.32935	0.21171	0.16043	0.32214	-0.24304	0.26992	-0.19219	-0.39111	-0.84248	0.09202	-0.57073	0.05423	0.22645	0.5514	-0.40939	-1.02176	-0.29294	-0.76233	-0.27132
0.24402	-1.03981	0.08657	-0.01616	0.31887	0.42706	-0.82573	0.02237	0.86721	-0.20488	-0.63516	-0.86517	-0.23115	-0.3152	0.32546	0.07915	0.34443	0.05968	0.16752	0.03831	-0.05585	-1.00335	-0.28563	-0.81112	-0.30236	0.30447	-0.98061	-0.98263	-0.87686	0.02536	-0.51657	-0.17395
0.53229	-0.18927	0.22096	0.37293	0.50401	0.29015	-0.288	0.44779	0.69515	0.43492	-0.08688	-0.65631	-0.15769	0.50755	-0.3408	0.52775	-0.26871	0.20259	0.15138	0.07039	0.70739	-0.87342	0.36145	-0.59401	-0.37939	0.74331	2.12629	-0.23372	-0.67692	0.25664	-0.71073	-0.05416
0.13187	-0.34906	-0.69793	0.05286	-0.09305	0.35055	0.01206	0.07734	0.28479	-0.43811	-0.28318	-0.71292	-0.21706	-0.14358	-0.34352	0.32342	0.04467	-0.37297	0.25049	0.01923	-0.0082	-0.38951	-0.09515	-0.55202	-0.72141	-0.23768	1.05912	-0.75083	-0.23856	0.03509	-0.50101	-0.10891
0.25368	0.71994	-0.04776	-0.03674	0.39206	0.2641	-0.50675	-0.23599	0.29026	-0.99706	-0.27551	-0.31664	0.25855	-0.36652	-0.38696	0.41965	-0.53344	-0.16507	0.09717	-0.055	-0.16608	-0.20441	0.10835	-0.3719	0.0153	-0.65551	-1.96341	-1.64515	-0.75441	0.15199	-0.212	-0.65378
0.70806	-0.69581	0.97306	0.37357	0.4455	0.82896	-0.01076	-0.13681	0.27702	-0.55021	0.3954	-0.87548	0.1673	0.15551	0.17122	0.29265	-0.17225	0.02864	0.37867	-0.00449	-0.2368	-0.55496	0.27334	-0.54365	0.31111	-0.30947	-0.33896	-0.63115	0.01533	0.42627	0.48307	-0.08202
0.43401	-1.00067	0.57902	0.09244	0.59704	0.90201	-0.49009	-0.29547	0.16792	-0.36983	0.14745	-0.68815	-0.56065	-0.11751	-0.23319	0.30688	-0.63237	-0.01288	0.30976	-0.44813	-0.52706	-0.62146	0.15418	-0.46595	-0.34164	-0.37902	-1.51819	-0.5138	-0.23276	0.27599	0.55114	-0.45203
0.44183	-0.27088	0.13422	0.02898	0.9652	1.53313	-0.86098	-0.48003	0.24379	0.27653	0.35069	-0.49409	-0.00904	-0.31194	-0.18936	0.47297	-0.35754	-0.3536	0.22831	0.16195	0.06291	-0.3148	0.24593	-0.39728	0.06775	0.12106	-0.67491	-0.44866	0.03254	0.31989	0.1558	-0.18461
-0.61528	-1.08831	0.1689	-0.20997	0.40246	1.11668	-0.80532	-0.56461	-0.4585	-0.61527	-0.07837	-0.96119	-0.24392	0.28874	-0.03393	0.48528	-0.51738	0.09055	-0.41149	-0.15493	0.28625	-1.03538	-0.61452	-0.16822	-0.05919	0.02683	-0.09252	-1.11942	-0.15181	0.28305	-0.43523	-0.18887
-0.30766	-0.09601	-0.30589	-0.38181	0.47244	1.4885	-0.27807	0.3107	-0.29811	-0.58713	-0.08144	-0.54678	-0.40713	0.30302	0.51745	0.89092	0.12104	-0.22983	-0.18786	-0.19767	0.13932	-0.57272	0.14622	-0.37421	-0.1325	-0.11268	-0.10782	-1.17212	-0.19222	0.13837	0.45214	-0.40404
0.11292	-0.14602	-0.36712	-0.36792	0.19519	1.14302	-0.53038	-0.12266	0.13222	-0.78697	0.05184	-0.81412	-0.40456	-0.09553	-0.14799	0.79313	0.89	-0.39234	-0.141	-0.362	-0.28557	-0.07011	-0.41617	-0.54119	-0.39606	0.10903	0.60117	-0.09042	-0.11299	-0.30291	0.06239	0.00967
-0.02527	-0.25571	0.18056	-0.13177	0.17465	0.86073	-0.26703	0.51814	0.47043	-0.62846	-0.04008	-0.82054	-0.14392	0.34277	-0.27798	0.94266	-0.27081	0.34257	-0.50707	-0.27028	-0.86859	-0.21994	-0.00535	-0.67113	-0.53924	0.06564	-1.37002	-0.95739	-0.38312	-0.34183	-0.14157	-0.35662
0.24937	-1.08261	0.53651	-0.00434	0.86481	1.01503	0.03922	0.29146	0.42129	-0.22144	0.0435	-0.11394	-0.73928	-0.09166	-0.16599	0.11054	0.28755	0.02997	0.22584	0.37322	-0.14376	-0.43201	0.26387	-0.9836	-0.77804	0.10945	-2.38431	-0.077	-0.49756	0.28718	0.34565	-0.09665
-0.26432	-0.97275	0.9952	-0.22373	1.07189	0.70891	-0.11321	0.5481	0.18978	-0.55237	-0.31643	-0.40614	-0.79104	-0.15637	-0.34228	0.78223	0.58866	0.05427	-0.46662	0.05502	-0.89503	-0.1372	-0.05634	-0.39962	-0.39084	-0.09552	-0.32368	-0.57865	-0.37751	0.44019	-1.006	-0.16284
0.20472	-0.36813	-0.03858	0.07553	0.50173	1.13128	-0.10368	-0.02529	0.48216	-0.65428	-0.40776	-0.44734	-0.68498	-0.14614	-0.33657	0.3791	0.86366	-0.25962	-0.01228	-0.23457	-0.38355	-0.54595	0.35517	-0.16626	-0.38659	0.38516	0.75159	-0.04497	-0.60395	-0.01807	-0.93892	-0.02723
-0.17023	-2.10058	0.34875	0.04265	0.78539	0.95899	0.20261	0.32891	0.52508	-0.22914	-0.20603	-0.2073	-0.38181	0.18397	-0.34547	0.69616	0.03706	0.42604	0.39606	0.11099	-0.71193	0.14994	0.09566	0.06515	-0.10652	0.05711	-0.99043	0.1233	-0.08921	-0.13868	-0.67288	0.17684
0.17141	-0.2548	0.37477	0.15865	0.53576	1.28055	0.39229	-0.0696	0.77564	-0.01408	-0.45543	-0.63719	-0.14667	0.58087	0.13755	0.59713	0.32656	0.19171	0.07532	-0.18095	-0.10331	-0.18594	-0.12056	-0.49852	-0.15586	0.08407	-2.67014	-0.51465	-0.29421	-0.1237	-0.50288	-0.03885
-0.11338	-0.96006	0.24901	-0.01289	0.11545	0.73726	0.46469	0.16876	0.46655	-0.25121	-0.44861	-0.01328	-0.32568	0.1017	-0.42305	1.09328	-0.04822	0.01494	-0.10886	0.09385	0.34315	-0.32581	0.4436	-0.44683	-0.87694	-0.09221	-0.39622	-0.49426	-0.11044	-0.30774	-0.1005	-0.16314
-0.24051	0.74869	-0.31209	0.39604	0.12093	1.16438	0.21608	0.08359	0.86764	0.08691	-0.14354	-0.43097	-0.62437	-0.01273	-0.65486	0.35357	0.29442	-0.42398	-0.13601	0.30453	-0.58544	-0.18046	0.59817	0.14933	-0.14597	-0.37658	0.14629	-0.39372	-0.33739	0.05426	-0.47926	-0.45924
-0.18147	-0.48018	-0.30026	-0.20338	0.03629	0.96519	0.3276	-0.43584	0.54114	-0.01131	-0.21968	-0.66509	-0.76162	0.09663	-1.16733	0.2991	0.24444	-0.42069	-0.04962	0.17678	0.16498	-0.28663	-0.000726823	0.6328	-0.08712	-0.21971	-1.11651	-0.68801	-0.33329	0.18013	0.0735	-0.74144
-0.20045	-1.27838	0.08477	-0.0382	0.26342	0.90976	0.08826	-0.18495	-0.05242	-0.40678	-0.55491	-0.61	-0.81017	0.2881	-1.00425	0.70055	-0.23903	-0.07156	0.21617	0.01219	0.0401	-0.62949	0.52195	-0.0655	-0.27265	-0.22444	0.18919	0.09598	-0.46398	-0.15371	-0.29314	-0.41388
0.36156	-1.35621	0.2868	-0.04238	0.60662	0.64847	0.56858	-0.12703	0.46191	0.14169	-0.41762	-0.43765	-0.78635	-0.07834	0.11074	0.27705	-0.24758	0.16971	0.21298	0.47028	-0.47643	-0.36574	0.71117	0.3997	-0.26189	-0.09218	1.7552	0.39533	-0.46285	0.25211	-0.35076	-0.77865
0.63336	-0.31145	0.49451	0.44344	0.69174	1.28889	0.31177	-0.23643	0.4254	-0.20931	-0.36516	0.18666	-0.49447	-0.06117	-0.16746	0.29816	-0.1187	-0.12739	0.26462	-0.0121	-0.26883	0.000876554	0.68762	0.02333	0.28697	-0.38415	1.69127	-0.43032	0.16938	0.2551	-0.33328	-0.13903
0.26447	-1.21398	0.29111	0.59578	0.73177	1.22548	-0.02949	0.1435	0.09771	-0.02205	-0.62104	-0.20143	-0.57369	-0.25562	-0.15666	-0.10073	0.34589	-0.27557	-0.73735	0.11523	-0.37377	0.07297	0.58011	-0.47179	-0.06062	-0.60976	1.61929	-1.21783	-0.00751	-0.2253	-0.53737	0.18148
0.32984	-1.82636	0.51654	0.20702	1.09042	0.90386	0.30634	0.172	0.53827	0.45392	0.15466	0.04858	0.19112	-0.1246	-0.59528	0.24783	0.3873	0.53432	-0.21262	0.51353	-0.32199	-0.2745	0.06456	-0.46357	-0.07908	0.09476	0.66165	-0.1492	-0.03979	0.09856	-0.38274	-0.21088
-0.03639	-1.53295	0.00633	0.2662	0.13863	0.63672	-0.81399	-0.68139	0.11964	-0.59139	-0.46086	-0.7696	-0.52858	-0.73584	-1.06886	-0.52938	0.5399	0.20296	-0.35808	-0.3128	-0.93089	-0.70519	-0.31741	-1.00801	-0.16094	-0.23523	-0.99187	-0.07138	-0.24639	0.12453	-1.02866	-0.50319
0.1761	-1.50843	0.13504	-0.07524	0.000236211	0.50184	-0.04841	-0.26492	0.43289	-0.27816	-0.06216	-0.54873	-0.25941	-0.44967	-0.3241	-0.48509	-0.18353	0.27831	-0.27534	-0.39423	-0.67243	-0.71372	0.36642	-0.62278	-0.0086	-0.03805	0.37845	-0.25588	-0.67669	0.08554	-0.42994	0.34306
-0.05641	-1.20424	0.43489	0.06757	0.15545	0.24675	-0.35524	-0.66023	0.82141	0.08188	0.01097	-0.37666	-0.58631	0.18407	-0.12858	0.24179	-0.04126	0.13386	0.10359	-0.70328	-0.78839	-0.71693	0.41653	-0.45551	0.2691	-0.25299	1.07416	-0.21148	-0.16515	-0.34825	-0.16946	0.19993
0.04428	-2.03309	0.52451	0.05527	0.66701	0.42124	0.14746	-0.92026	0.3371	-0.09847	-0.42854	0.01599	-0.565	0.13153	-0.30942	0.52782	0.11844	0.27975	0.12344	0.00281	-0.44568	-0.55618	0.82543	-0.47669	0.3525	-0.30011	1.61805	-0.62659	-0.46246	0.53702	-0.57088	-0.10067
-0.11515	-0.59586	0.26401	-0.15972	0.22223	0.61925	0.11503	-0.33406	0.44432	-0.38863	-0.30321	-0.83848	-0.60843	-0.63585	-0.16572	0.60061	0.13591	-0.21	-0.51057	-0.13701	-0.84585	-0.89977	0.23233	-0.67348	-0.52758	-0.30156	2.57853	-1.00976	-0.62013	0.31918	-1.0442	-0.24307
0.03745	0.03088	0.51501	-0.41741	0.44838	0.53276	-0.21806	-0.32804	0.73166	0.06332	-0.45131	-1.18026	-0.69258	-0.44898	-0.21404	0.15179	0.50834	0.11596	0.20852	-0.19186	0.01312	-0.23346	0.06462	-0.7388	-0.52471	-0.32945	-0.26436	-0.56252	-0.32739	0.49355	-0.49076	-0.12593
0.25265	0.37201	0.50918	-0.04293	0.2275	0.4598	-0.28206	0.22089	0.76458	0.26018	-0.46129	-0.24682	0.35196	0.15363	0.05034	0.25061	0.24868	0.20458	-0.13597	-0.15064	-0.02834	-0.54618	0.20269	-0.67917	0.12534	0.06575	0.02596	-0.6419	-0.38445	0.01103	-0.68488	0.2087
0.15568	-0.17863	0.29876	-0.50819	0.20741	0.65464	-0.77776	-0.5988	0.41622	0.17804	-0.80508	-0.1227	-0.39037	0.29303	-0.18301	0.58166	-0.0948	-0.07329	-0.35496	-0.29318	-0.02976	-0.79109	-0.29658	-0.33753	-0.06933	0.01817	2.18329	-0.63064	-0.20828	-0.37755	-0.17567	0.14544
0.0937	-0.22101	-0.09591	-0.28116	0.3087	0.80748	-0.15617	0.1264	0.37708	0.71817	-0.17003	0.11611	-0.45999	0.4873	-0.73305	-0.17207	0.36316	0.71577	0.47756	0.05873	-0.23447	-0.16742	0.65044	-0.47028	0.24598	-0.17315	1.36419	-0.42377	0.36662	0.17147	0.31331	0.05202
0.08434	-0.55245	0.51432	-0.25787	0.14937	-0.01401	-0.10523	0.05458	0.60758	0.65325	0.14592	-0.22786	-0.63194	0.32633	-0.67683	0.0957	0.90672	0.37344	0.54011	-0.44003	-0.49432	-0.44763	0.10516	-0.22129	-0.18317	0.08094	-0.89697	-0.92469	0.48881	0.20397	0.18665	-0.5303
-0.20111	-0.74429	0.50484	-0.6717	0.42372	0.43768	-0.19934	-0.41937	0.63691	0.68205	-0.17288	-0.77433	-0.75649	0.36572	-0.04051	0.31788	-0.15661	0.91213	0.77859	-0.55245	-0.18797	0.02146	0.17126	-0.28586	-0.36396	-0.18456	-2.09316	-0.96078	0.01254	-0.15034	-0.06865	0.44342
-0.29632	0.82049	0.02864	-0.36025	0.99685	0.36397	-0.14776	-0.26503	0.15859	-0.19408	-0.41312	-0.45145	-0.18603	-0.02254	-1.01826	0.00266	-0.05272	0.29851	0.51137	0.17895	-0.77198	-0.39582	0.14294	-0.49895	-0.66218	-0.33888	-1.49641	-1.15148	-0.52324	0.16699	-0.33905	0.442
-0.72426	0.09223	0.14233	-0.52726	0.69899	-0.49374	-0.35547	-0.47527	0.65386	0.20803	-0.16145	-0.87546	-0.51533	-0.04002	-0.47259	-0.56828	-0.46546	0.11817	0.60195	-0.16854	-0.28295	-0.67788	-0.49193	-0.87269	-0.7744	-0.61489	0.47035	-0.82812	-0.78136	0.29811	-0.36999	-0.51715
-0.63343	-1.29577	0.18553	-0.59639	0.89636	0.18708	0.19076	-0.25755	0.82658	0.55504	-0.31951	-0.23052	0.15213	0.44332	-0.51651	-0.12196	-0.07291	0.31434	0.201	-0.25971	0.54743	-0.18672	-0.47485	-0.37507	-0.17336	0.38627	-2.22152	-0.41292	-0.30732	0.42209	-0.04348	-0.193
-0.27266	-0.53949	0.25205	-0.66175	0.216	0.37874	-1.24874	-0.21339	0.1426	-0.62932	-0.51926	0.3105	0.02541	0.17929	-0.5279	-0.47665	0.15947	-0.05008	0.7256	-0.82296	0.03059	0.18087	-0.24712	-0.65689	-0.44324	0.04207	1.50568	-0.79449	-0.65271	0.33177	-0.5609	0.09892
-0.03312	-1.13764	-0.11738	-0.6214	-0.09605	-0.13917	-0.4494	-0.42679	0.7987	-0.39348	-0.57743	0.15726	0.13499	-0.19523	-0.27478	-0.8933	-0.37125	0.05543	0.37214	-0.30452	0.16126	0.03879	-0.82197	-1.06436	-0.80325	-0.40494	-0.64323	-0.66692	-0.76009	0.12731	-0.13362	-0.1659
-0.49771	-1.1899	0.0394	-0.11043	0.3665	0.27698	-0.57126	-0.66258	-0.07322	-0.10167	-0.19232	0.38326	-0.24108	-0.04401	0.27463	0.09504	0.14735	0.01426	0.64892	-0.40319	0.29597	-0.3391	-0.51878	-0.58499	-0.46641	-0.29841	-1.65705	-1.09931	-0.72482	-0.04257	-0.46646	-0.0622
-0.43449	0.2712	1.02683	-0.05261	-0.07178	0.54936	-0.80509	-0.30162	0.59021	0.64624	0.1083	1.09124	-0.10922	-0.59937	0.38415	0.08491	0.17753	0.04771	0.9667	-0.14356	0.21247	-0.04049	-0.22174	-0.13746	-0.48042	-0.48319	-0.19139	-0.92463	-0.41678	0.32544	-0.30869	0.20335
-0.12507	0.01157	0.86754	1.07284	0.78025	0.74053	0.24351	-0.47064	0.42008	1.13122	0.18232	0.7395	0.33472	0.24059	0.73453	-0.08544	0.70764	0.40876	0.45329	0.07206	1.1837	0.47149	0.60585	-0.24683	0.08016	0.18473	1.13916	-0.33757	0.23131	1.05991	-0.03974	0.49614
-0.18581	-2.16278	0.4588	0.52812	0.05062	0.4698	-0.85144	-0.55677	0.46902	0.32852	-0.50793	-0.13843	-0.09237	0.05376	0.49836	-0.37356	-0.18383	0.14979	0.28327	0.52357	0.29553	0.37893	0.13293	-0.9897	-0.21926	-0.3837	-0.9098	-0.81738	-0.18767	-0.2411	-0.59323	-0.19972
-0.0737	-0.88145	0.07128	-0.25313	0.09151	0.38683	-0.87551	-0.57568	0.10762	0.51837	-0.24395	-0.46695	-0.30651	0.08897	-0.03227	-0.31495	-0.1229	0.70501	-0.08667	-0.26898	0.14907	0.2745	-0.43014	-0.70683	-0.36516	-0.54389	0.14617	-0.99458	-0.43809	0.02325	-0.03694	-0.14871
0.36118	0.00229	0.51808	0.26366	0.30494	0.49417	-0.39446	-0.73322	0.80733	1.17127	-0.29979	-0.14141	-0.12883	0.17491	0.62796	-0.046	-0.04769	0.03787	0.29149	-0.24533	0.355	-0.68878	0.33034	-1.0726	-0.15481	-0.73457	2.53269	-0.36175	-0.11214	0.16944	-0.18002	-0.36985
0.26396	-0.21388	0.56368	0.22317	-0.228	0.47094	-0.14908	-0.12949	0.59307	-0.16099	-0.31238	0.42093	-0.31812	0.12214	0.34599	0.34349	0.21196	0.04899	0.37534	0.26011	0.79083	0.19208	0.91288	-0.70713	-0.319	0.24389	-0.19593	-0.7407	-0.29408	0.28095	-0.20823	-0.18682
-0.209	0.44545	0.26952	0.02124	0.35849	0.25465	-0.26671	-0.04997	0.62291	0.32807	-0.16049	-0.08213	-0.05927	0.28358	-0.12239	-0.03289	0.60129	0.19503	1.08995	0.60569	0.72747	-0.00491	0.25703	-0.45504	-0.1608	-0.48563	-0.000343758	-0.28025	-0.37893	0.23088	-0.19631	0.30514
-0.00302	-0.28528	0.35723	0.23146	-0.04261	0.2953	-0.19214	-0.02922	0.60572	-0.05145	-0.33355	-0.32778	-0.54646	0.07411	-0.16699	-0.45893	0.10048	-0.18369	0.08184	0.10785	-0.09326	-0.68054	0.01176	-0.96364	-0.34123	-0.50211	-0.35149	-0.94379	-0.38344	-0.09855	0.23585	-0.01184
-0.51285	1.15097	0.43969	-0.31137	-0.27523	0.8007	-0.71852	-0.27005	0.01179	0.000101242	-0.22758	-0.43405	-0.4753	-0.39689	-0.19468	-0.35186	0.53937	-0.20453	0.01705	-0.44801	-0.40713	-0.64263	0.47857	-0.52144	-0.29386	-0.01143	0.02323	-1.19574	-0.79999	0.23271	-0.40675	0.43256
0.17306	0.87393	0.84656	-0.01976	0.24942	1.16034	-0.90451	-0.12973	0.55414	-0.19377	-0.27379	0.00638	-0.76381	-0.32742	0.45574	-0.24115	0.25511	-0.47209	0.46647	-0.27529	0.10142	-0.34599	0.31131	-0.67742	0.00232	0.00263	1.05011	-0.97295	-0.21031	0.23754	-0.16131	-0.0185
-0.39155	0.88365	0.52043	0.31918	0.13621	0.61701	-0.37578	-0.26688	0.50518	0.07233	-0.04482	0.01895	-0.47852	0.24586	0.56857	-0.28374	0.31254	0.24589	0.15009	0.06358	0.31094	-0.36777	0.50901	-0.50968	-0.07385	0.34501	-0.20267	-0.80583	-0.37337	1.01558	0.40052	0.39901
-0.4264	1.86111	0.80421	-0.01537	0.21672	0.36028	-0.14923	0.27804	1.15948	0.14025	-0.36545	-0.21398	-0.1471	0.08349	0.17871	0.25114	0.65911	0.34067	0.78044	-0.23723	0.44538	-0.56962	-0.0391	-0.59722	-0.13961	-0.01984	0.72186	-1.29503	-0.55494	1.15976	-0.16479	0.38892
0.0427	-0.94647	0.68918	0.1144	0.34999	-0.09724	-0.46775	0.38799	1.49816	0.07276	-0.23596	0.25971	-0.63555	-0.20207	0.17253	-0.07649	0.65455	0.449	0.41708	-0.51394	-0.02056	0.07397	-0.34035	-0.7072	-0.23333	-0.08509	-2.00556	-0.66744	-0.4512	1.08569	-0.21232	-0.10584
-0.15987	-0.04796	0.47945	0.29871	0.61711	0.07186	-0.53391	-0.31226	0.59879	0.12864	-0.27595	-0.04041	-0.45337	-0.0667	0.4162	0.26963	0.68078	0.41093	0.63082	-0.44562	-0.26179	-1.03321	0.17451	-0.3714	0.54403	-0.05708	-1.47185	-0.52346	-0.36589	1.10162	-0.1335	-0.09631
-0.24757	-0.36423	0.97103	0.79986	0.11498	0.55376	-0.59959	0.10525	1.0679	-0.16115	0.347	-0.07811	-0.74376	-0.07689	0.38245	0.01211	0.43654	0.41731	0.55558	0.29772	0.60492	0.00486	0.01356	-0.37069	-0.12696	0.30517	0.74723	-0.27499	-0.09473	1.39597	-0.30085	0.1344
-0.41111	0.92214	0.46663	-0.00875	-0.07464	0.24971	-0.97541	-0.34961	0.8155	0.25843	-0.10582	-0.16522	-0.47344	-0.02548	0.10214	0.1683	0.34418	0.35174	0.32551	0.61362	0.12245	0.09871	-0.50567	-0.25912	-0.19833	-0.46762	-0.24194	-0.65751	-0.4943	1.383	-0.46914	-0.40086
-0.17913	0.99837	0.53336	0.08126	-0.3946	0.19471	-0.34128	-0.17727	0.59417	0.48021	-0.12507	-0.12734	0.22739	0.03014	0.3487	-0.061	0.56625	0.16023	0.49182	0.01796	0.60036	0.18627	-0.02768	0.51018	0.03828	0.12218	0.49311	-0.63601	-0.09594	0.90241	-0.14438	0.02313
-0.41715	0.20724	1.40635	0.18694	-0.25812	0.11499	-1.3724	-0.1997	0.3809	0.1245	-0.09064	0.26753	-0.18644	-0.21867	-0.09571	-0.35687	0.465	0.28366	0.58233	0.56603	0.24657	-0.01042	-0.71453	0.35006	-0.20437	-0.56573	0.51604	-0.24047	-0.36571	0.44318	-0.50035	-0.14567
-0.14035	1.00781	0.70631	-0.26605	0.62884	0.0504	-0.02371	-0.30499	0.06787	-0.00621	-0.11539	-0.16112	-0.42855	-0.40684	0.27026	0.24328	0.17813	0.06792	0.82541	-0.068	-0.09277	-0.25794	-1.12259	-0.04327	0.15184	-0.79286	1.52372	-0.44948	-1.17304	1.41623	-0.27144	-0.58913
-0.21061	0.14561	1.28028	0.01143	0.17166	-0.12372	0.30922	-0.45548	0.46749	0.14824	0.25532	-0.43233	-0.12095	-0.43624	0.47572	-0.48655	0.64381	0.17221	0.30684	0.26106	0.00845	-0.2283	-0.45391	-0.46802	-0.59324	-0.53875	-0.46456	-0.57701	-0.89128	0.80003	-0.48218	-0.16146
-0.08866	-0.06595	1.23725	0.05051	0.37108	0.30011	-0.01565	-0.46057	0.5696	0.45612	-0.0682	-0.13701	-0.49093	0.04952	0.53435	0.27667	1.28219	0.5664	0.70212	0.17987	0.15682	-0.16473	0.03911	0.17273	-0.37152	-0.41986	-0.65744	-0.76847	-0.16058	1.10838	-0.37609	-0.02125
-0.2054	-0.20353	1.22761	-0.11449	0.25739	0.34452	0.02414	-0.53379	0.09047	1.09789	-0.37259	0.01004	-0.0042	0.27096	0.35232	0.24856	0.43051	0.37404	0.41932	-0.01921	0.68331	-0.16736	-0.49826	-0.01732	0.42299	0.24033	0.12723	-0.55147	-0.721	1.18717	-0.22135	-0.27664
-0.45594	2.09816	0.97945	-0.09823	-0.02994	0.59275	-0.00944	-0.32529	0.16962	0.40884	-0.03528	0.41057	0.07861	-0.39422	-0.25861	-0.23202	0.45794	0.38474	0.000229781	-0.36058	0.35987	-0.39056	-0.46867	0.15736	0.07824	-0.22696	-0.82818	-0.57465	-0.96922	0.82876	-0.79722	-0.48048
0.23131	-0.91842	0.38927	-0.17373	0.13742	0.07091	-0.3373	-0.22354	-0.16519	-0.16433	-0.61873	-0.24296	-0.20669	-0.98273	0.36796	-0.06619	0.01096	-0.06986	0.06726	-0.36309	0.01387	0.23539	-1.15669	-0.60298	-0.14258	-1.04212	-0.3666	-1.41546	-0.53664	1.00202	-0.60187	-0.14636
0.13874	-0.68742	0.58981	0.33559	0.14398	0.17584	0.04977	-0.16273	0.5754	0.4464	-0.83066	-0.60653	-0.3863	0.08635	0.73057	-0.08833	0.59164	-0.38856	-0.04032	0.08387	0.37885	0.10752	-0.13424	-0.41055	-0.29067	-0.62757	-0.22402	-1.28777	-0.2934	0.48409	-0.2689	-0.15621
0.21768	0.16854	0.94099	0.71022	-0.06563	0.32661	0.29098	0.07893	0.50596	-0.16601	-0.27412	-0.62423	-0.33328	-0.54832	0.6279	0.30967	0.64699	-0.25807	0.11361	0.1787	0.39692	0.10757	0.05318	0.09332	-0.18351	-0.89556	1.21611	-0.65768	-0.50218	1.05862	-0.02315	-0.07353
-0.40099	0.34907	0.17895	0.6267	0.11594	0.25249	-0.26048	-0.18311	0.18105	0.53419	-0.16295	0.06134	-0.62032	-0.63387	0.56636	0.34291	0.27803	-0.11429	0.27797	0.51213	0.05645	-0.32992	-0.31566	-0.64919	-0.65072	-0.8163	1.55337	0.10327	-0.14682	0.36604	0.20716	-0.48085
-0.30982	-1.33563	0.39554	0.00281	-0.32144	0.16952	-0.18049	-0.33295	0.27337	0.16509	-0.50471	-0.52786	-0.24885	-0.56891	0.17642	-0.099	0.40777	-0.07998	0.27409	-0.18001	-0.14016	-0.97244	-0.20097	-0.47898	-0.38691	-0.1492	0.76672	-0.8141	-0.38925	0.85938	-0.21299	-0.32932
-0.43357	0.11031	0.3573	0.24836	-0.00146	-0.13201	0.04596	0.00323	0.32221	0.22223	-0.34655	-0.67664	-0.43891	-0.06167	-0.1097	0.52241	0.1587	-0.23181	0.12639	0.35889	-0.17795	-0.42133	-0.78092	-0.53079	-0.10543	-0.3405	1.37408	-0.71587	-0.62187	0.45477	-0.21727	-0.26839
-0.34853	0.52313	0.91034	1.13866	0.61983	0.61003	0.54707	-0.24353	1.29443	0.58944	0.47213	0.34439	-0.53257	0.01654	0.77975	0.82802	0.59922	0.39406	0.83786	0.59651	0.68811	0.12185	0.49833	0.12185	0.04113	-0.21108	0.19879	-0.01804	-0.03931	1.1684	-0.18033	-0.42136
-0.59029	0.29227	0.5715	1.18149	0.47927	0.40786	0.26394	0.18079	0.28458	0.59663	-0.3598	-0.54166	-0.99456	0.19354	-0.89146	-0.36333	-0.22508	0.04737	0.71029	-0.20489	0.07749	-0.6052	0.08218	-0.42461	-0.35397	-0.68887	-2.08341	-0.54743	-0.286	0.45122	-0.33542	-0.48373
-0.23634	1.12224	0.40804	0.80001	-0.09011	0.07114	0.41065	0.14281	0.16218	1.01197	-0.26539	-0.36345	-0.00342	0.21369	0.39454	0.11282	-0.22025	-0.03881	0.45103	0.0629	0.14517	-0.0161	-0.55193	-0.03146	-0.59837	-0.44567	-1.54344	-1.18196	-0.47108	0.47219	-0.12572	-0.49167
-0.27121	1.34172	0.9081	0.92007	0.45709	0.12096	0.30234	0.03395	0.06208	0.82374	-0.14127	-0.79871	0.1526	0.04775	0.77351	0.24484	0.16091	-0.09497	0.33188	-0.11294	0.25577	-0.08088	-0.32911	-0.49661	-0.71055	-0.27693	0.5677	-1.29994	-0.163	1.09088	-0.5081	-0.24082
-0.19393	0.54799	0.85081	0.10847	0.17529	0.20719	0.11101	-0.45316	0.42835	0.96455	-0.23698	-0.20769	-0.16901	0.08217	0.4346	0.11141	0.08548	0.31607	0.73203	0.10804	0.75386	0.37163	-0.11701	-0.17307	-0.43395	0.18789	1.9178	-0.75111	0.16623	0.37851	-0.256	0.17804
-0.29733	0.02037	0.06653	0.00204	-0.33068	-0.18265	-0.14759	-1.08184	-0.52291	0.70884	-0.65998	-0.40407	-0.79993	-0.20722	0.09857	-0.49115	-0.44034	-0.32411	0.31106	-0.16023	0.00114	0.04384	-1.27254	-0.67989	-0.9088	-0.21002	0.16902	-0.85334	-0.39956	0.69661	-0.7516	0.03169
-0.30152	-0.03882	0.47925	0.01352	0.40043	0.00512	0.55902	-0.56839	-0.18752	0.67837	-0.55501	0.36722	-0.11542	-0.10966	0.4748	-0.24608	-0.07676	-0.86143	0.69475	0.21441	0.31151	-0.05771	-0.6572	-0.37403	-0.60167	-0.35822	1.38682	-0.22675	-0.63342	0.69364	-0.52666	0.05426
-0.17011	0.24103	1.31332	-0.02587	0.84818	0.05126	-0.1496	-0.66425	0.26864	0.67118	-0.36432	0.52885	-0.01432	0.18154	-0.03054	0.2896	-0.0489	-0.52149	0.47419	0.39822	0.29849	-0.29998	-0.40032	-0.20283	-0.80017	-0.62335	1.66722	-0.384	-0.36127	0.71359	-0.06653	0.15034
0.0454	0.39928	1.47247	0.30812	0.55067	0.48889	0.14153	-0.35415	0.28786	0.86464	-0.34301	0.07864	-0.31863	0.71957	0.00641	0.75933	-0.0473	-0.07593	0.5886	0.87494	-0.26557	-0.87496	-0.80199	-0.38252	0.34069	-0.32588	2.14815	-0.02742	-0.45783	0.04055	0.79184	-0.34626
-0.35413	-1.40318	1.03162	0.48998	0.07464	0.37125	0.15155	-0.51154	-0.04018	0.81462	-0.46427	-0.26436	-0.17629	-0.26923	0.49828	0.69753	-0.07738	-0.22965	0.71584	0.37588	0.18418	-0.08947	-0.48767	0.12451	0.02754	0.03773	-0.74792	-0.25627	-0.09722	0.43921	0.49323	-0.14493
-0.454	0.51402	0.60026	0.29956	-0.02088	0.43116	-0.05218	-0.79429	-0.7241	0.46278	-0.27246	0.20697	-0.07978	0.10717	0.2809	0.20415	0.00755	-0.57771	0.7337	0.04084	-0.09981	-0.1902	-0.52914	-0.67522	-0.26296	-0.31332	1.18531	-0.45873	-0.37178	0.4423	0.64586	-0.09832
-0.37493	0.8923	0.26157	-0.21725	0.58021	0.39386	0.03008	0.00342	-0.67491	0.65931	-0.68103	-0.10184	-0.59488	0.16101	0.54748	0.47727	0.12375	-0.10078	1.14344	0.28149	0.42208	0.0941	-0.48166	0.28116	-0.81636	-0.87597	0.02402	-0.67837	-0.04467	0.07503	-0.12643	-0.40063
-0.5593	1.27569	0.47904	-0.27083	0.41057	-0.33471	-0.67229	0.12272	-1.0486	0.48975	-1.3648	-0.44722	-0.50356	-0.34609	-0.28781	0.12238	-0.41876	-0.65099	0.81594	0.0275	0.00717	-0.38447	-1.34255	-0.88889	-0.53602	-0.58841	-1.02045	-0.94553	-0.13105	0.24994	-0.84202	0.00917
-0.44435	0.69931	0.49518	-0.45789	0.30317	0.86141	-0.36673	0.07099	-0.15204	0.85637	-0.80397	0.21839	-0.45111	0.29176	0.52948	0.1544	-0.19956	-0.26508	0.78774	0.346	0.42532	-0.04885	-0.20728	-0.04944	0.17892	0.04747	1.59199	-0.62471	-0.21887	0.51072	0.39687	0.24301
-0.36922	1.41158	0.57693	-0.27302	0.78817	0.23417	-0.03021	-0.15978	0.35624	1.0429	-0.2829	0.26464	-0.40539	0.229	0.4538	0.55447	0.40556	0.10925	0.52913	0.53939	0.54141	0.26054	-0.23656	0.77312	0.62249	-0.3796	-0.40897	-0.55055	-0.01531	0.60028	0.1987	0.1119
-0.53546	0.08901	0.80455	-0.30121	0.29679	0.14065	-0.03204	-0.08332	-0.13862	0.53411	-0.50805	0.609	-0.73953	0.15242	0.13635	0.41679	0.21787	0.07213	0.64305	0.0434	0.98219	-0.33903	-0.77829	0.56469	0.2048	0.24417	-1.67163	-0.71031	-0.04277	0.74896	0.15784	0.23116
-0.67729	-1.63905	0.64643	-0.27595	0.50734	0.25391	-0.15453	-0.02315	0.13933	0.13717	-0.84453	-0.1578	-0.75142	0.30901	0.82637	0.47997	0.35264	0.39328	0.85159	-0.25626	0.45483	-0.09984	-0.32272	0.03497	-0.42204	-0.21435	0.01256	-0.7311	-0.19178	0.38598	-0.24548	-0.16847
-0.58636	0.3574	0.71024	0.29159	0.79793	0.18579	-0.66212	0.07347	-0.11975	-0.0042	-0.8873	-0.31817	0.38086	0.28533	0.32653	-0.05115	-0.18141	-0.13693	0.99604	-0.49772	-0.1335	0.33906	-0.34592	-0.18009	-0.98701	-0.0162	0.87047	0.1974	0.21131	0.16849	-0.42773	-0.34606
-0.62819	0.87033	0.57641	0.31895	0.34456	0.53259	-0.21951	-0.23939	-0.22638	0.12159	-0.2024	0.08307	-0.22137	0.05804	0.43066	0.73366	0.01769	-0.20442	0.6854	0.04417	-0.16024	0.58264	-0.77221	-0.46768	-0.48575	0.32211	0.62212	-0.73582	-0.04294	0.55367	0.03877	-0.01633
-0.33793	0.61671	0.35506	-0.16147	0.06084	0.56615	0.30077	-0.25598	-0.04125	1.01222	-0.96936	0.38854	-0.26871	-0.11468	0.72233	-0.12013	0.12547	-0.15177	0.78668	-0.05571	0.19411	0.4357	-0.55186	-0.3	0.49254	0.29745	0.28662	0.16277	-0.43798	0.3215	0.35981	-0.09923
-0.28847	1.34946	0.52104	-0.2367	0.30797	0.23812	0.16827	-0.15848	-0.21932	0.64426	-1.09566	0.26268	-0.36988	-0.10109	0.25392	-0.14505	0.49146	-0.37501	0.64264	0.0137	0.07977	-0.07833	-0.000726359	-0.31459	-0.41271	0.17742	0.33829	-0.05153	-0.5883	0.52031	0.62521	-0.04667
-0.36856	1.70732	0.32811	0.16647	0.67471	-0.12987	-0.12423	-0.44996	-0.4725	0.26377	0.02533	0.04671	-0.34135	0.13619	0.82018	-0.44461	-0.06246	-0.5693	1.00758	-0.17872	0.36789	0.78976	-0.47589	-0.03226	-0.40889	-0.14458	-0.43894	-0.19026	0.04243	0.48344	0.16971	-0.1442
-0.36306	-0.48642	0.34801	-0.29846	0.21273	-0.05856	-0.33854	0.34155	-0.29374	0.86822	-0.97818	0.30382	-0.4252	-0.06359	0.60962	-0.33718	-0.79858	-0.45895	0.65907	-0.57175	-0.09922	0.06832	-0.87479	-0.60196	-0.37591	-0.11859	0.53707	-0.3041	-0.009	-0.12895	-0.36802	-0.48446
-0.7679	1.27543	-0.11822	0.22291	0.07539	0.37425	-0.7601	-0.21478	-0.14291	0.54644	-0.50076	-0.03319	-0.39288	0.12637	0.18842	-0.09597	-0.07162	-0.30358	0.94873	-0.46121	-0.31289	0.17654	-1.15422	-0.49597	-0.98732	-0.48943	-0.00612	-0.68017	0.0129	0.02253	0.19009	-0.08014
-0.37694	-0.36369	-0.16808	-0.47262	0.11608	-0.07117	-0.64294	0.07375	0.27768	0.15666	-0.34453	0.19306	-0.20369	0.05538	-0.36884	-0.78768	0.27382	-0.87746	0.72579	-0.10408	0.38986	0.49003	-1.16648	-0.34829	-0.67666	-0.27735	-1.62448	-0.13355	-0.4506	0.35877	0.00408	-0.2095
-0.10118	0.79478	0.36977	0.12899	0.36009	-0.01566	0.10206	-0.29002	0.06905	0.63061	-0.37538	0.48368	-0.50825	0.04875	0.0316	0.36586	0.37085	-0.07227	0.65213	0.2039	-0.3391	-0.07172	-0.54544	0.20095	-0.59018	-0.39264	-1.13883	0.05523	-0.38904	0.47812	0.22386	0.01629
-0.28618	0.44256	0.10113	0.20249	0.40339	0.37494	-0.31163	-0.05477	-0.07462	0.95051	-0.7751	-0.02982	-0.95196	-0.01874	-0.22897	-0.17189	-0.19398	-0.5841	0.47612	0.31969	0.25253	0.00451	-0.84617	-0.38549	-0.5492	-0.26124	-0.99692	-0.67604	-0.1728	0.04099	0.39861	-0.33719
-0.12393	-0.58641	0.31062	0.26698	0.34308	0.13774	-0.39618	-0.39434	0.22442	0.30791	-0.03926	-0.26167	0.17441	0.68045	-0.31914	0.91929	-0.32033	-0.96443	0.18313	0.0275	-0.09911	-0.47405	-0.69796	-0.17002	-0.83558	0.04524	-0.23702	-0.32951	-0.15551	-0.02927	0.24113	-0.2969
-0.59001	-0.95891	0.38274	0.43019	0.36703	0.31396	-0.92559	-0.31923	-0.14874	0.5076	-0.7112	0.0533	-0.21545	0.43276	0.09805	-0.32264	-0.30247	-0.63055	0.53019	-0.01148	-0.72785	0.25642	-1.20773	-0.22818	-0.39794	-0.43335	-0.59995	-0.36718	0.07315	-0.00738	-0.0375	0.48332
-0.65969	-1.01869	0.02469	-0.12895	0.0725	0.25042	-0.34017	-0.05559	-0.36832	0.81517	-0.83053	0.18746	-0.49489	-0.02497	-0.41221	0.24599	-0.90483	-0.41557	0.0746	0.23694	-0.34679	0.15283	-0.73931	-0.85206	-0.25262	-0.80582	-0.34544	-1.28046	-0.07328	0.05651	-0.01599	-0.61155
-0.41236	-0.21653	0.12399	-0.16699	-0.18923	0.16776	-0.53756	-0.52661	-0.1409	0.51534	-0.98727	-0.54344	-0.55628	-0.03603	-0.56013	-0.14135	-0.37068	-0.45115	0.3812	-0.06294	-0.14229	-0.15862	-0.63426	-0.86011	-0.6034	-0.43993	-0.92509	-0.9298	0.0415	0.112	-0.49235	-0.61214
-0.21739	-0.28246	0.15538	-0.80503	-0.1309	0.36967	-0.4092	-0.49264	-0.3121	0.73226	0.01609	-0.64035	-0.42118	0.2694	-0.10238	0.42902	-0.45263	-1.24078	-0.04441	-0.18529	0.08451	-0.05939	-1.18308	0.06862	-0.41376	0.29599	-0.00596	-0.62646	0.08707	0.03522	0.10143	-0.22054
0.6133	0.00956	0.79006	-0.06817	0.1486	0.54424	0.13389	0.51079	-0.08199	0.46025	-0.20843	0.14326	-0.6544	0.27118	-0.4479	0.59888	-0.1356	-0.43631	0.49197	0.2785	0.72344	-0.08996	-1.03784	0.18715	-0.04289	0.54202	-1.31224	-0.84007	0.70366	0.70547	-0.21226	-0.11121
0.05481	0.84497	0.42507	-0.41818	0.19355	0.07496	-0.22078	0.01991	-0.44368	0.81511	-0.87938	-0.34772	-0.11717	0.02463	0.34328	0.26396	-0.09281	-0.36568	0.29748	0.06368	-0.21815	0.15732	-0.54814	0.55679	0.17809	-0.11343	-1.03254	-0.65956	0.44991	0.34295	-0.53458	-0.22379
-0.06499	0.65378	0.83417	-0.33463	0.12071	0.17279	-0.06262	0.50979	0.47367	0.91823	-0.19387	0.10076	-0.29257	0.26627	0.98421	0.83463	-0.19403	0.36231	0.30541	0.264	0.13225	0.51476	-0.27581	0.82837	0.37384	-0.47008	0.10424	-0.04929	0.59189	0.81692	0.20651	0.28183
0.28656	1.03835	0.79924	0.30448	-0.321	0.60991	0.23853	0.62387	0.14047	0.58555	-0.8043	0.01029	0.02906	0.3025	0.15467	0.47913	-0.58283	-0.05608	0.34609	0.41148	0.38208	-0.04398	-0.50456	0.31596	-0.12432	0.13782	-0.68645	-0.16109	0.42907	0.63416	0.06416	-0.04806
0.24616	-0.8875	1.41305	0.04615	0.07316	0.16305	0.21255	-0.08076	0.17607	-0.3228	-1.01683	-0.18491	-0.07763	0.29502	0.11179	0.26413	-0.6096	-0.36292	0.37558	0.34116	0.48733	0.03004	-0.43529	0.09891	0.38201	0.17683	-0.71574	-0.4983	0.07585	0.60739	0.29228	0.05294
-0.17066	0.9984	0.72193	-0.70426	-0.2172	-0.11891	-0.31506	-0.2908	0.28835	0.14097	-0.84264	-0.69301	-0.17583	0.0967	0.50509	-0.25806	0.01246	-0.75125	0.16596	-0.42526	-0.0448	-0.29103	-0.93512	0.24259	0.05223	-0.08252	0.99664	-0.42349	0.09069	0.90225	-0.0418	-0.14254
-0.04933	0.44635	0.26083	0.04741	-0.51676	-0.37932	-0.60165	0.16155	0.62512	0.72353	-0.58157	0.10772	0.17254	0.19142	0.21365	-0.03522	0.03782	-0.07262	0.17454	-0.04374	0.15163	-0.515	-0.70894	-0.54899	0.02408	-0.30997	-0.48692	-0.15541	-0.4268	0.67527	0.0928	0.39938
-0.00266	0.4252	0.51681	-0.91476	0.15346	0.17255	0.10931	-0.00577	0.24761	0.31545	-0.63365	-0.25658	-0.24847	0.28595	-0.55479	-0.22563	0.012	-0.25774	-0.23565	0.08144	0.11148	-0.26676	-0.74459	-0.61281	-0.4113	0.09826	-0.14045	-0.13984	-0.22663	0.55898	-0.14341	0.15091
0.43435	0.69215	0.26963	-1.27868	-0.34958	-0.15106	-0.00126	-0.30169	0.09658	0.75849	-0.46591	0.4061	-0.15624	0.45686	-0.54449	0.15315	-0.61295	-0.73261	0.38659	-0.39604	0.78952	-0.33362	-0.48248	-0.321	0.12398	0.19354	0.38663	-0.29926	-0.42096	0.38433	-0.10982	-0.0053
-0.12515	0.99272	0.25781	-0.18489	-0.10995	0.44258	0.24885	0.27594	-0.18987	1.00117	-0.35398	0.5399	-0.07573	0.22557	0.84525	0.12889	-0.06837	-0.29552	0.20749	-0.15494	0.59973	-0.10185	-0.68411	0.34764	-0.08733	0.30138	0.71909	0.11079	0.1527	0.59239	-0.30643	1.21983
-0.51584	-0.44966	-0.06662	0.01594	-0.44483	0.38989	-0.84299	0.0036	-0.85358	0.6578	-1.08773	-0.25946	-0.62304	-0.11687	0.60148	0.24142	-0.4498	-0.60527	0.17193	-0.14652	0.55425	-0.22868	-1.19399	-0.13255	-0.31312	-0.04579	2.56743	-0.22339	0.4005	0.66995	-0.66547	0.43114
-0.03732	-1.27269	0.32987	0.04948	-0.24223	0.64557	0.12099	-0.34731	-0.20815	0.7829	-1.17222	0.26001	-0.26131	-0.00381	0.22997	0.12386	-0.49974	-0.50689	0.17558	-0.0547	0.64338	0.0652	-0.77465	0.09954	-0.49094	-0.20356	-1.0652	-0.55776	0.0823	0.54534	0.03691	0.05673
-0.24202	-0.75358	0.27694	0.26853	-0.07179	0.53568	-0.22536	-0.36975	0.29178	0.58918	-0.80663	-0.21023	-0.47208	0.12729	0.00105	0.6314	-0.56793	-0.43996	-0.01624	-0.37126	0.68742	-0.3701	-0.93028	-0.33012	-0.36087	0.18781	-0.74689	-0.03136	-0.15347	0.81767	-0.00186	0.2523
0.18074	0.15345	0.24627	0.62757	0.01582	0.24652	0.33417	-0.282	-0.28762	0.5341	-0.79771	-0.33804	0.02686	0.36495	-0.03808	0.4238	-0.36203	-0.82557	-0.06663	-0.41129	0.55818	-0.18975	-1.45457	-0.40959	-0.13041	0.02707	0.72863	0.01458	0.11599	0.56627	-0.77292	0.16144
0.23503	-0.41458	0.000286287	0.29455	-0.57041	0.43582	0.02355	-0.02874	0.02622	0.95146	-0.69311	0.2086	-0.22406	-0.09402	0.31362	0.41401	-0.21553	-0.46472	0.3268	-0.31694	0.49493	-0.3811	-0.28623	0.17501	0.0324	-0.06275	0.66378	-0.11769	0.33874	0.88259	-0.12732	0.08166
0.73947	0.11517	0.4456	0.05588	-0.32616	0.25695	0.23513	0.15765	0.01267	0.85947	-0.54152	0.43654	0.05422	0.36197	0.82375	0.24902	-0.21555	-0.26894	0.49142	0.18971	0.94698	0.16174	-0.23106	-0.12611	-0.22495	-0.05965	-0.97652	-0.12833	0.30466	0.84557	-0.54188	-0.12961
0.64207	0.93591	0.17096	0.33111	-0.44957	0.44241	-0.23854	0.09982	-0.07855	0.43503	-0.17193	-0.10823	-0.57672	0.37624	0.618	0.17068	-0.02557	-0.64539	0.18609	0.02107	0.7768	0.65289	-0.52691	0.21178	-0.2394	-0.10661	0.22093	-0.27227	0.68385	0.49602	-0.39034	-0.04636
0.32258	0.74228	0.47633	0.00496	0.1276	0.34199	-0.41697	0.21511	-0.20615	0.6456	-0.14096	0.0437	-0.8568	-0.17136	-0.07268	-0.47497	-0.17198	-0.72095	0.884	0.27894	1.14339	0.79889	-1.06604	0.69618	0.21623	0.29631	2.23335	0.05521	0.42959	0.20719	-0.5966	-0.12683
0.11272	-0.33612	0.68893	0.04556	0.07198	-0.01739	-0.40221	0.23234	-0.30266	0.54807	-0.36128	0.26852	-0.06445	-0.55801	0.12911	-0.23789	0.27302	-0.85913	0.45655	-0.0391	0.55872	0.22185	-0.70049	0.23979	-0.31918	-0.03008	0.56565	-0.24998	0.81012	0.04573	-0.50115	-0.16231
-0.12877	-1.16575	0.0403	0.32897	-0.40228	-0.19077	-0.48788	-0.16978	-0.39859	0.23514	-0.10177	-0.10018	-0.33934	-0.0078	-0.11177	-0.2342	-0.12629	-0.41833	0.158	-0.56852	0.68579	0.52961	-1.25632	-0.19628	-1.12238	-1.0599	1.53302	-0.25329	0.31102	0.60601	-0.54099	-0.19369
0.39305	0.15614	0.47741	0.2978	-0.01024	0.13645	-0.0911	0.55372	-0.02394	0.2832	-0.48008	0.50329	0.28239	0.03433	0.24197	-0.13522	0.43592	0.00691	0.51821	-0.14216	0.61979	0.79745	-1.02529	-0.144	-0.37346	-0.5143	1.32555	-0.18369	0.37735	1.26173	0.14747	-0.17095
0.57731	0.7877	0.53797	-0.21786	-0.0318	-0.18306	-0.22001	-0.1248	-0.10178	0.30105	-0.60208	0.1816	0.17884	-0.4367	-0.27132	0.02715	0.11304	-0.80896	0.11056	-0.5561	0.17381	0.83801	-0.58233	-0.34823	-0.39406	-0.37314	-0.54536	-0.12088	0.5434	0.37065	-0.25453	-0.05695
0.37962	0.77164	0.58608	0.50143	0.11905	0.00506	-0.00338	0.33355	0.19037	0.28867	-0.84157	0.3196	0.00528	0.1482	-0.23382	0.19149	0.01105	-0.66126	0.50665	-0.48734	0.39167	-0.15969	-0.54942	0.01522	-0.5828	0.01766	-1.55881	-0.21846	-0.15011	0.44092	0.20422	0.20032
0.22345	-0.59482	0.31857	0.67455	0.20612	-0.13582	0.16937	-0.13906	0.34162	0.05657	-0.71905	0.35866	0.31881	-0.376	0.1683	-0.075	-0.23591	-1.08682	0.31656	-0.02367	0.01079	0.48705	-0.29128	-0.28285	-1.14013	-0.69307	-0.13838	-0.37595	0.25119	0.14674	0.44881	0.14996
0.61923	0.26404	0.25988	0.68896	0.13749	0.14617	-0.57518	-0.36137	0.30985	0.29077	-0.26027	0.37064	-0.23686	-0.37787	-0.16726	-0.56554	-0.0801	-0.86721	0.93087	0.02756	0.07845	0.78804	-0.79124	-0.06016	-0.49852	-0.53672	-1.09369	-0.89732	0.32278	0.6208	0.08483	-0.0549
0.17597	0.6432	-0.04149	0.61208	-0.17686	-0.26651	-0.36667	0.70094	0.55885	-0.29929	0.13179	0.0045	-0.32703	-0.41816	-0.15696	-0.02902	-0.65275	-0.67102	0.36143	-0.18884	-0.26121	0.83672	-0.76542	0.08995	-0.23853	-0.77191	-1.7077	-0.37156	-0.023	-0.05754	-0.53016	-0.34564
-0.39041	-0.37721	0.04213	0.06799	-0.47304	-0.40495	0.22951	0.43572	0.15352	0.19949	0.19756	0.37475	-0.23819	-0.49463	-0.36384	-0.22371	-0.29768	-0.3135	1.10495	0.33383	-0.03101	0.9394	-1.15368	0.4256	0.20162	-0.56403	-0.86058	-0.06905	-0.03729	-0.084	-0.56216	-0.21123
0.56553	-0.44299	0.65183	0.00058679	0.02556	-0.6102	-0.43677	-0.2016	-0.51499	0.09938	-0.35484	0.35943	-0.35566	-0.00636	0.04571	-0.54192	0.01767	-0.18375	0.96454	0.07553	0.10677	0.66535	-0.93392	0.36626	-0.38785	-1.18454	-2.05804	-0.06376	-0.51142	0.18508	-0.08557	0.21386
0.65277	0.56618	0.35593	-0.16451	0.04923	-0.48981	-0.05911	0.26333	-0.01924	0.11776	0.07136	0.20864	0.16195	-0.34836	0.25363	-0.67185	0.38697	-0.64145	0.55355	0.25947	0.69662	0.99935	-0.64387	0.07834	-0.63979	-0.87238	-0.14687	-0.55388	-0.137	0.42083	-0.73561	0.71427
0.62092	0.23959	0.43459	0.1329	0.22025	-0.1852	-0.47065	0.07498	0.21132	-0.18647	0.1843	0.46828	-0.00748	-0.10745	0.04172	-0.52859	0.27143	-0.19046	0.57864	0.45048	0.74718	0.32479	-0.45783	0.40086	-0.19622	-1.12434	-1.00551	-0.49441	0.32186	0.61365	-0.25909	0.49636
0.40603	-0.45115	0.47398	0.67778	0.4992	0.22476	-0.25685	0.46626	-0.06515	0.02123	0.44327	0.40382	-0.3154	0.06352	0.12716	0.42246	0.53144	-0.39932	0.96568	-0.15899	0.78306	0.9906	-0.02275	0.51912	-0.22235	-0.7464	-0.72623	-0.14751	0.59117	0.91491	0.38778	0.86293
0.39007	-0.47074	0.36882	0.77802	0.39	0.27368	0.14303	-0.05669	0.31595	0.43387	-0.35673	0.37408	0.14577	-0.04255	-0.16613	0.35564	0.21908	-0.20636	0.77214	0.40988	0.51247	0.32683	0.28441	0.10558	0.02487	-0.32589	-1.07914	-0.1461	0.13737	0.97283	0.52877	0.65282
0.90861	0.3821	0.2485	0.50533	-0.19026	0.16116	-0.00358	-0.2721	0.10631	0.33929	-0.24428	1.6128	0.08524	-0.62142	0.16911	0.53556	-0.49982	-0.68273	0.55984	0.20464	0.60939	0.54059	-0.05571	0.20314	-0.20504	-0.52685	-1.3698	-0.06601	0.43858	0.26173	0.14503	0.78947
0.61004	1.44705	0.56113	0.13469	-0.16699	-0.36326	0.01025	-0.11565	0.17813	-0.02513	-0.74358	0.48428	-0.42068	-0.54936	0.13828	-0.42117	-0.14611	-1.12046	0.38457	-0.55991	-0.00457	0.41363	-0.0413	-0.07315	-0.24923	0.16178	-1.69914	-0.9401	-0.17013	0.31851	0.10041	0.25508
0.04163	-0.14869	0.12772	0.37952	-0.23497	0.13112	0.10351	0.1083	0.42718	1.14751	-0.52429	-0.2192	-0.54674	-0.40913	0.19211	-0.07171	-0.2809	-0.40868	0.12074	-0.16158	-0.2734	0.15792	-0.69765	0.02719	-0.80216	-0.3005	-3.15406	-0.35122	-0.32688	0.15476	-0.36192	0.19958
0.39804	-0.02242	-0.07989	0.04837	0.22875	0.55164	0.10486	0.28058	0.6395	0.06544	-0.54525	0.31573	0.36716	-0.29483	0.509	-0.1099	0.45499	0.05583	-0.03887	-0.30681	0.18232	0.85461	-0.68727	-0.11703	-0.54576	0.01433	-2.39229	0.2123	0.18832	0.44265	-0.04165	0.63312
0.37682	0.29982	0.3974	0.13473	0.37188	0.25718	-0.25412	-0.14189	-0.000849402	-0.26445	-0.19816	-0.01662	0.27435	-0.03257	0.44259	-0.19597	-0.02661	-0.44518	0.50219	-0.69567	0.17719	0.55244	-0.30183	0.12668	-0.582	-0.46443	-0.39601	0.27815	0.29348	0.35298	-0.39694	0.86334
0.45065	-1.64295	0.20356	0.90167	0.49494	0.36262	0.12887	-0.31809	0.3145	0.44037	-0.04002	0.26725	0.2313	-0.64401	0.61253	0.38864	0.18384	-0.3475	0.68298	-0.06805	0.01469	0.02185	-0.71904	0.18064	-0.85445	-0.29368	-0.36895	0.05247	0.01418	0.20971	0.10063	1.25769
0.48207	-0.31252	0.2447	-0.09559	0.31218	0.05134	-0.23282	-0.51407	0.35761	0.13871	-0.70203	0.31272	0.02428	-0.31894	0.15114	-0.05146	-0.09146	0.09322	0.17784	-0.14139	0.42905	0.11284	-0.05341	0.32538	-0.52954	-0.36259	-2.08266	-0.05567	-0.4391	0.57575	-0.63474	0.77461
0.1355	0.50257	0.51737	0.29658	-0.06455	0.09286	0.01898	-0.02452	0.30746	0.43667	-0.53469	-0.33021	-0.02641	-0.19975	-0.000553832	-0.11821	-0.4192	-0.22524	0.6227	0.20165	0.35862	0.48114	-0.14815	0.78016	-0.05908	-0.000157395	-0.3985	-0.16267	0.19744	0.21119	-0.59211	1.06668
-0.28488	-0.23917	0.30834	0.42197	-0.01874	-0.52769	0.0919	0.31281	0.33857	-0.02293	-0.59793	0.06463	-0.07968	-0.75525	0.17066	-0.58761	-0.19259	-0.13079	0.29984	0.0634	0.71596	0.03737	-0.1416	0.25653	-0.4283	-0.54644	-0.23081	-0.53143	-0.12626	0.11087	-0.44761	0.63703
0.24357	1.80885	0.33013	0.10807	-0.3968	-0.85538	-0.81522	0.07024	-0.25843	0.10576	-0.39968	0.11285	-0.15505	-0.38297	-0.43182	-0.01237	-1.0396	0.04343	0.14883	-0.11891	0.0953	-0.15354	-0.52223	0.05778	-0.98833	-0.91527	-0.10235	-0.93193	-0.11873	-0.24923	-0.92262	0.4783
0.31989	0.44947	0.07484	0.49755	0.08942	-0.8012	-0.153	-0.26473	0.18169	0.43877	-0.91045	0.32446	0.64312	-0.20285	-0.12474	-0.19362	-0.45468	-0.07466	0.23404	-0.35942	-0.00871	0.38422	-0.33829	0.06789	-0.69293	-1.26297	-1.02399	-0.19597	-0.0535	-0.71037	-0.95348	0.60302
0.07827	0.85234	0.38719	0.56263	0.11994	-0.44928	-0.4157	-0.11413	0.34836	-0.33363	-0.34502	0.0589	0.64105	-0.29286	0.53366	-0.01739	-0.3903	0.43571	-0.02784	0.12663	0.55696	0.87753	-0.1634	0.48121	-0.68572	-0.60687	-1.16487	0.13498	0.17628	0.23478	-0.63989	0.04148
0.74456	1.71155	0.55298	0.13133	-0.49642	-0.49561	-0.3391	-0.37786	0.00818	0.37558	0.0751	0.32771	0.58403	0.42034	0.79156	-0.51718	-0.15239	-0.16796	0.32257	0.26611	0.21686	0.50339	-0.50353	0.02597	-0.03065	-0.11339	-1.9216	0.08461	0.6071	-0.03137	-0.54598	0.57534
0.45651	1.10093	0.21185	0.51205	-0.17617	-0.07437	-0.02673	-0.06357	0.19093	0.41287	-0.18167	-0.03644	0.29159	-0.0337	1.16951	-0.12742	-0.399	-0.47659	0.37608	0.21835	0.53487	0.15582	-0.19077	0.32663	-0.31761	0.19635	-2.58994	0.57547	-0.11573	-0.05984	-0.02302	-0.01975
0.14639	1.39054	-0.50409	0.27174	-0.18071	-0.47355	0.22761	-0.45394	0.23405	0.06915	0.02882	0.53308	0.07111	-0.43453	0.34297	0.27198	-0.64598	-0.22775	0.01045	-0.20593	0.12405	0.44523	-0.77379	0.09604	-0.80906	-0.83556	-1.33789	-0.20351	-0.06694	-0.04719	-0.14543	0.3116
-0.2193	0.07118	-1.04074	-0.39857	-0.44951	-0.68024	-0.29492	-0.41577	-0.24446	0.14368	-0.83712	0.62982	-0.18463	-0.34349	0.00459	-0.55428	-1.17111	0.14749	-0.06734	0.23755	-0.41278	-0.20131	-0.22489	0.22916	-0.83539	-1.56846	-0.33649	-0.41139	-0.11845	-0.35768	-1.00033	0.49094
-0.18943	-0.69688	-0.19959	0.00629	-0.44232	-0.1295	0.09106	-0.31368	-0.64126	-0.20775	-0.4799	0.52447	-0.2721	0.19509	0.18754	-0.36632	-0.65527	0.40897	0.2535	0.68764	-0.11034	0.39102	0.40283	-0.27272	-0.38331	-0.74087	-1.08508	0.05525	0.26174	0.2757	-1.18996	0.90926
0.14386	1.17152	0.12357	0.55832	-0.0673	0.36765	0.30849	-0.31034	0.38353	-0.47737	-0.45393	0.82781	0.45164	0.48267	0.38711	0.0971	0.03224	0.19101	0.83005	0.31652	-0.38916	0.43251	0.20065	0.47886	-0.30438	-0.15	-1.07307	0.06083	0.41317	0.17196	-0.42914	1.5242
0.24378	0.60208	-0.5044	0.28232	-0.69365	0.07857	-0.06394	-0.05074	0.74724	-0.44512	-0.29845	0.30677	0.27358	0.15124	0.51068	-0.26279	-0.12704	0.21825	0.59695	0.16748	-0.70936	0.52126	-0.13428	0.49958	-0.54051	-0.34301	-2.05658	-0.82167	0.63819	0.0918	-0.15845	1.24374
0.29529	-0.53629	-0.31769	0.38742	-0.69378	0.58874	-0.64215	0.18072	0.34931	0.0083	-0.42694	0.08513	0.42977	0.17244	0.74366	-0.07064	0.24818	0.03978	-0.00307	0.30064	0.29491	0.78537	0.21151	0.01531	-0.26826	0.19231	0.05657	-0.30499	1.12051	0.21749	-0.56508	1.42374
0.33877	-0.62724	-0.37812	0.31479	-0.17431	-0.14566	-0.55876	-0.39339	0.00656	-0.34287	0.14179	0.07592	0.63435	0.14948	0.76029	-0.44737	-0.202	0.48916	0.14311	0.4644	0.20144	0.7971	0.16455	0.09621	-0.45716	-0.4812	-3.86022	0.18266	0.06708	-0.67131	-0.65139	0.68915
0.16089	1.74551	-0.82755	0.419	-0.04593	-0.2984	0.58789	0.11926	-0.19926	0.02987	-0.30838	0.72375	0.20709	-0.08001	0.78782	-0.80809	-0.30814	-0.06834	0.28445	0.54635	0.31862	0.75682	-0.29952	0.21404	-0.56711	-0.70537	0.49206	0.07252	0.31987	-0.59795	-0.11149	1.01503
0.43125	-1.25674	0.09946	0.48911	0.01492	-0.30894	-0.1256	0.12113	0.27843	0.27173	-0.1045	0.5077	0.04092	-0.21833	0.56771	-0.77968	0.20723	0.58312	0.35864	0.79472	0.51728	0.52931	0.01245	0.38483	-0.16897	-0.28322	0.49995	-0.24438	0.67959	-0.12714	-0.32386	1.35012
0.54542	-0.84323	-0.48963	-0.22969	0.01905	-0.42271	-0.76564	-0.14736	0.32734	0.71968	-0.46476	0.37286	-0.56022	-0.01188	0.93169	-0.5915	-0.12855	0.34038	0.25769	0.41271	0.30672	1.04232	-0.38013	-0.24911	-0.82078	-0.31021	-0.06164	-0.75849	0.18572	-0.42931	-0.17305	0.97672
0.43085	1.20274	-0.63179	0.24707	-0.36367	-0.26804	-0.60647	0.14127	0.26235	0.33414	-1.03145	0.61537	-0.13035	0.66654	1.07662	-0.25828	0.26699	0.09186	0.54687	0.000870733	0.69604	0.98121	0.4719	-0.0226	-0.33483	0.01823	-0.78707	-0.55962	0.39386	0.19721	-0.11992	1.57007
0.10156	0.58861	-0.62157	-0.25955	-0.55111	-0.28988	-0.38795	-0.42937	0.38692	-0.0469	-0.57169	0.31468	-0.37652	-0.17473	0.85449	-0.21116	0.06064	0.19533	0.15789	-0.19807	-0.37858	0.37878	-0.10712	-0.06113	-0.19673	-0.77221	-0.23122	-0.47127	0.51761	-0.10413	-0.23276	1.24924
0.14997	-1.62219	-0.17051	-0.47987	-0.29916	0.13611	-0.35103	0.13775	0.51141	0.25984	-0.05364	0.20819	-0.11985	0.31146	0.91386	0.0917	0.00849	0.60808	0.04229	-0.04753	0.1934	0.7367	-0.04499	0.41512	-0.24872	-0.25256	1.82678	-0.36994	0.36833	0.1602	0.29936	1.02308
0.20724	-0.32127	-0.01428	0.90512	0.04455	0.31124	0.07149	0.58977	0.50956	0.59953	-0.16802	1.03024	0.18794	0.30863	0.98	-0.14602	-0.22959	0.37925	0.32935	0.53397	-0.47807	0.54821	0.90286	0.15262	-0.37768	0.77309	1.16987	0.29162	0.20059	0.47445	0.4256	1.01235
0.4351	1.73125	-0.06174	0.20566	-0.50297	-0.0687	-0.29056	0.52693	0.44841	0.82554	0.25097	0.77038	-0.40048	0.11419	1.03099	-0.41229	-0.33484	-0.00861	0.24807	0.03095	-0.80386	0.46221	0.29609	0.55767	-0.24958	0.16514	1.73664	-0.73922	0.05884	0.56979	-0.1563	1.16253
0.52861	2.23885	-0.39789	0.15185	0.05331	-0.24121	-0.50059	0.39638	-0.27392	0.76517	-0.14196	0.30963	0.41193	-0.06439	0.55984	-0.51685	-0.36197	-0.01676	0.48187	0.33861	-0.85252	0.34296	-0.24099	0.30532	-0.00342	-0.19943	1.12251	-0.36597	0.45919	-0.12402	-0.55032	1.24555
0.36223	0.60912	-0.69451	-0.1643	-0.65386	0.00638	-0.31266	0.46795	0.58634	0.14964	-0.30029	0.22178	-0.227	0.25735	0.54813	0.13614	-0.11695	0.19682	0.27488	0.09205	-0.55539	0.11306	0.00726	-0.13882	-0.43697	0.23071	1.04784	0.19932	0.03687	0.07831	0.00587	1.20877
0.12828	0.35263	-0.79233	0.73594	-0.6207	-0.09996	-0.50768	0.36769	0.86634	1.0492	-0.34075	-0.09806	-0.5146	0.20588	0.16267	-0.14018	-0.12535	0.35481	0.19675	0.39459	-0.52181	0.6146	-0.52326	0.06881	-0.19571	-0.04355	0.51008	-0.00168	0.14179	-0.49459	-0.39568	1.29549
0.12145	-1.11221	-1.032	0.19621	-0.77039	-0.27652	-0.69884	-0.17805	0.04245	-0.20347	-0.42668	0.74447	-0.14572	0.14021	0.01104	-0.20797	-0.59233	0.00402	-0.4275	0.2732	-0.05404	0.50506	-0.56499	-0.44218	-0.52958	-0.04254	0.14357	-0.08867	0.01639	-0.94948	-0.3204	0.58368
-0.25161	-0.25244	-1.31145	-0.18173	-1.24322	-0.70179	-0.94868	0.01862	-0.08424	-0.72733	-0.45739	-0.42357	-0.61516	0.10104	-0.63452	-0.51038	-0.66219	0.04983	-0.16425	0.08544	-0.23002	0.10241	-1.06945	-0.42894	-0.86061	-0.56184	-1.23671	-1.08848	-0.18137	-0.86571	0.26402	0.16374
-0.02235	0.97677	-0.23485	0.45455	-0.15766	0.42195	0.12505	1.03558	0.11991	-0.28457	-0.28724	0.329	0.33081	0.3763	0.61329	-0.24714	-0.29222	0.38747	0.15858	0.32011	-0.16638	0.93114	0.11425	0.66208	-0.14691	0.47518	-0.28659	0.39198	0.51608	-0.17225	0.44356	0.80048
-0.24776	-0.58419	-0.18115	-0.18526	0.38639	-0.00676	-0.32243	0.53413	-0.08267	-0.15348	-0.34986	0.7795	0.5912	0.21864	0.67871	0.21541	-0.53118	0.55974	0.1312	0.54554	-0.08403	0.40257	-0.13052	-0.28446	0.23315	-0.38632	-0.23175	-0.3125	0.53843	-0.63589	0.10919	0.59873
-0.61973	0.20995	0.15185	-0.30773	0.13772	-0.14296	-0.56431	-0.1606	0.15052	-0.39658	-0.0692	0.38156	0.36058	0.2547	0.5753	0.03944	-0.00309	0.23345	0.27938	0.0017	-0.09222	1.07421	-0.3491	-0.35689	-0.13468	-0.39729	-1.43375	-0.75359	0.2138	-0.40557	-0.14342	0.33484
-0.38262	0.58124	0.20705	-0.62661	0.35702	-0.39152	-0.68521	0.46163	0.33298	-0.25662	-0.67439	0.49864	0.09734	0.50048	0.13367	-0.45944	-0.34869	0.24811	-0.04753	-0.10822	0.34031	0.20242	-0.28789	-0.24295	-0.65772	-0.16397	0.92935	-0.86754	0.11453	-0.35805	-0.59586	0.76075
-0.56278	0.64416	-0.02591	-0.8669	0.20618	-0.33822	-0.83819	0.21054	-0.35703	0.16819	-0.21651	-0.17416	0.50659	0.42629	-0.05099	-0.38273	-0.36108	-0.42682	0.5025	0.56943	0.07622	0.31376	-0.14221	-0.78129	-0.77368	-0.26245	-2.15381	-0.37675	0.68232	-1.14426	0.09659	0.28396
0.31736	1.56501	-0.08842	-0.11397	0.59995	-0.02539	-1.03708	0.97811	-0.21635	0.29513	0.43848	0.68164	0.75756	0.24379	0.74362	-0.70606	-0.21689	-0.49847	0.35458	-0.08028	0.05952	0.72385	0.04879	-0.001	-0.54485	0.07691	-0.99492	-0.31406	0.70915	0.07932	0.17458	1.20994
-0.05817	-0.57576	0.49195	-0.53839	0.25309	-0.09514	-1.10599	0.55769	0.01218	0.24986	0.00694	0.57688	0.25984	0.37902	0.42196	-0.56699	-0.43481	-0.02477	0.4753	0.45141	-0.97034	0.44893	-0.20039	-0.17428	-0.58739	0.33643	-4.20331	-0.87824	0.49448	-0.13547	-0.09811	0.85232
-0.07948	0.47787	-0.04423	-0.7151	-0.24117	0.07094	-0.87484	-0.2838	-0.11577	0.16964	-0.42477	1.02091	0.14944	0.06253	0.02259	-0.75353	-0.3795	-0.88338	0.22312	0.72025	-0.64408	0.27689	0.12028	-0.83767	-1.11271	-0.21373	-2.51763	-0.74464	0.38294	0.08051	0.00648	0.23908
0.0188	1.65146	0.5409	0.22703	-0.12397	0.16639	-0.7209	-0.27456	0.30969	-0.08683	-0.55202	1.05097	0.32011	0.48118	0.26559	-0.18593	-0.33484	-0.37494	0.41869	0.09004	-0.51547	0.69606	0.04093	-0.49968	-0.13535	0.18384	-2.16242	0.05932	0.0486	-0.29376	0.4905	0.10149
0.20852	0.41016	-0.24088	0.13626	0.16104	-0.23425	-0.48085	-0.90293	0.26093	-0.36755	-0.49479	0.08147	0.13123	0.29342	0.59262	-0.23382	-0.56276	-0.87065	-0.14046	-0.53899	-0.69033	0.60128	-0.6514	-0.60566	-0.04109	-0.43012	-1.18934	-0.21217	0.49769	0.09562	0.34661	0.76029
0.63495	0.23646	0.0357	0.11615	-0.12683	-0.50595	-0.57154	0.05233	-0.05726	0.6441	-0.5071	0.15478	-0.02238	0.37274	1.21244	-0.09758	0.06772	-0.44204	0.015	0.06079	0.10293	0.04223	0.79275	-0.42904	-0.30146	0.05247	-0.89747	-0.14248	0.46154	-0.44729	0.36316	0.81515
0.84068	1.90828	0.47229	-0.01035	-0.18395	-0.00343	0.13416	0.43473	-0.0048	0.72297	0.00499	0.29966	0.41035	0.51739	0.49265	0.28459	0.51775	0.29698	0.42166	0.54997	0.14752	0.55962	0.99121	-0.09884	-0.30187	0.14856	-1.61217	0.25083	1.20181	-0.14206	0.1942	0.21426
0.10569	-0.45637	-0.1727	-0.51877	-0.5395	-0.27595	-0.39238	-0.29508	-0.34534	-0.06111	-0.77465	-0.46269	-0.44463	-0.43096	-0.22009	-0.39421	-0.22075	-0.50168	-0.41199	-0.31296	-0.31793	-0.08328	-0.3724	-0.53787	-0.61706	-0.60292	0.07001	-0.27236	0.16187	-0.82694	0.02184	-0.38427
-0.20179	-1.67164	-0.15323	-0.45984	0.24982	-0.03597	-0.27062	0.32693	-0.35945	1.20272	-0.57763	-0.09428	-0.27046	-0.26625	0.08715	-0.78462	-0.10118	-0.42489	0.72263	0.21664	0.48785	-0.01676	-0.22969	0.45233	-0.32578	-0.8178	-0.4308	-0.13123	0.29658	-0.39594	0.35287	0.21611
0.99659	-1.33851	-0.30059	-0.18852	-0.11481	0.47602	-0.18534	0.65172	-0.41781	0.91798	-0.53902	0.99744	0.58566	0.08318	0.86873	-0.30507	-0.13692	-0.31945	1.00889	0.16851	0.62789	-0.45512	0.04774	-0.05236	-0.51627	-0.66156	1.02388	-0.39637	0.29635	-0.21255	0.44321	0.58742
0.3457	1.05952	0.14758	-0.10448	-0.46876	0.0641	-0.63453	-0.34306	-0.50659	0.52726	-0.31632	0.16151	0.18169	0.11616	1.09807	-0.04223	-0.2079	-0.35185	0.40722	0.19053	0.76756	0.02898	-0.69302	-0.66724	-0.7455	0.20772	1.25891	-0.5056	-0.12517	-0.26268	0.35794	0.33189
0.28954	0.63355	-0.0272	-0.43644	-0.10598	0.13024	-0.38341	-0.12371	-0.4268	0.4871	-0.43919	-0.04271	-0.05931	0.07792	0.3428	0.12533	-0.53162	0.02805	0.45216	0.28307	0.51412	-0.16347	-0.43346	-0.33617	-0.48804	-0.37307	1.20191	-0.55096	0.12668	0.09461	0.21928	0.17099
0.12477	1.15611	-0.64827	0.07649	-0.12355	-0.20655	-0.69934	-0.15387	-0.33177	0.58881	-0.13911	0.06608	0.00646	-0.03142	0.96528	0.7346	-0.42616	0.02667	1.09471	0.15076	-0.15118	-0.51436	-0.09616	-0.01109	-0.50629	-0.18075	-0.35988	-0.32153	-0.00384	0.08091	0.47839	0.38351
-0.15875	0.43336	-0.51187	-0.38996	0.15975	0.45439	-0.20939	-0.42086	-0.64364	1.07063	-0.85668	0.14025	0.37889	0.38602	0.41156	-0.4422	0.0331	-0.0082	0.87981	-0.15885	-0.39845	-0.40291	-0.13475	-0.39515	-0.70399	-0.39889	-1.87336	0.04512	-0.22729	-0.11628	0.07695	0.11085
0.07103	0.57655	-0.74196	0.18215	0.16382	0.40151	-0.19286	-0.1521	-0.30591	0.66803	-0.68417	0.31722	0.49093	0.30859	0.69656	0.2402	0.02211	-0.09233	-0.02962	-0.67315	-0.67484	0.04582	-0.31232	-0.46151	-0.38389	-0.63088	-0.66772	-0.05832	0.10485	0.13472	0.5153	0.25063
0.04709	-0.38374	-0.96501	0.1018	0.0633	-0.0516	-0.59242	-0.61403	-0.15951	0.4032	-0.37002	0.04408	0.18682	0.09663	0.12785	0.14977	0.07765	-0.04193	0.36603	-0.37434	-0.35029	-0.21072	-0.17979	-0.49107	-0.44501	-0.76984	1.29257	-0.03528	-0.21095	-0.19371	0.08639	0.32593
0.07914	0.98154	-0.2221	-0.42877	0.19508	-0.33976	0.04987	-0.45412	0.11822	0.76037	-0.98431	0.52753	0.33404	-0.08922	0.13428	-0.11757	0.21332	-0.13426	0.20903	-0.54884	-0.1125	0.12714	-0.32361	-0.61111	-0.54759	-0.98492	2.03795	-0.32271	-0.17552	-0.57672	-0.46083	-0.3936
0.30489	1.19502	-0.49493	0.12063	0.44164	-0.13961	-0.72288	0.06392	0.28729	0.31533	-0.26973	0.5632	0.27406	-0.10274	-0.04965	-0.26777	0.10341	-0.10332	0.41468	-0.0505	0.1269	0.46105	-0.22825	0.04432	-0.59182	-0.00433	2.48376	-0.61555	0.00412	-0.29878	0.01155	0.38209
0.24404	0.04335	-0.46786	0.75511	0.51058	0.64025	-0.51889	0.1094	-0.77397	0.14198	-0.45885	0.2841	-0.56649	-0.06671	-0.15919	-0.27748	0.31909	-0.26398	0.08702	-0.61729	0.54151	0.1851	-0.74151	-0.06272	-0.76198	-0.08943	0.6937	-0.74863	-0.1988	-0.93558	0.23959	-0.34214
0.18151	0.14822	-0.2233	0.05185	0.36618	0.59459	0.14334	0.24006	-0.22006	1.54882	-0.49481	-0.28923	-0.21624	0.18147	0.04596	0.10085	0.03729	-0.26762	0.53488	0.0614	0.14599	0.68318	-0.25615	0.04254	-0.11606	-0.00186	-0.99817	-0.81595	-0.11135	-0.16948	-0.12524	0.4234
0.49475	0.3448	-0.71748	0.34425	0.45076	0.54183	-0.57715	0.31781	-0.14706	1.22874	-0.59051	0.08914	0.42931	0.42296	0.34515	0.42802	-0.31316	0.01391	0.82925	-0.09042	-0.00602	0.28502	-0.21965	0.47115	-0.05103	-0.31996	2.3923	-0.54357	-0.23948	-0.01181	0.23996	0.635
0.84299	0.49555	-0.0754	0.47607	0.20469	0.25364	-0.79962	-0.19102	0.00644	1.00725	-0.18049	0.65043	0.51893	0.29633	0.56091	0.04324	-0.04467	-0.07911	0.44854	-0.08124	0.20285	0.44044	-0.14734	-0.27894	0.24273	0.16005	1.18683	-0.42701	-0.18932	-0.69713	0.10473	0.72079
0.14558	0.34548	-0.2309	-0.55439	0.05184	0.07827	-1.10839	-0.64992	0.01429	0.55609	-0.36822	0.08046	0.12642	-0.56416	-0.45178	-0.57525	-0.99382	-0.63241	0.46495	-0.52539	-0.66809	0.13612	-0.59688	-2.9796e-05	-0.90693	-0.5232	-2.20032	-0.61135	-0.21348	-0.50614	-0.4656	0.53127
-0.08795	0.32763	-0.34266	0.01157	-0.03118	-0.11688	-0.6111	-0.94662	-0.06329	0.91332	-0.34967	0.38743	0.36703	-0.07821	-0.2742	-0.3436	-1.47169	-0.24732	-0.2094	-0.6171	-0.85023	-0.21098	-0.3344	0.28413	-0.37697	-0.71214	-1.284	-0.9553	-0.27694	-0.04902	0.10767	0.1206
-0.2241	-1.49727	-0.08198	-0.37605	0.10441	0.20249	0.00915	-1.06873	0.35575	0.93217	-0.54984	0.56792	0.93468	-0.52921	-0.21352	-0.37982	-0.34546	-0.39935	0.53683	-0.76843	-1.23393	-0.08207	0.20019	-0.20941	-0.08686	-0.03326	0.08186	-1.00786	0.01656	0.37394	0.40229	0.26079
0.39155	1.56083	-0.01887	-0.50889	0.3299	0.60381	-0.27754	-0.69018	-0.26408	0.68827	-0.34661	0.63439	0.62246	0.15677	0.13629	-0.41826	-0.3101	-0.46683	1.0961	-0.62753	-0.70186	-0.19897	-0.1415	0.0136	0.21626	-0.90612	0.14222	0.19448	-0.06591	0.13745	0.05575	0.99118
0.49824	1.04207	0.0589	0.06405	0.36338	0.12276	-0.03375	-0.53353	0.07371	-0.37121	-0.21403	0.32786	1.20875	-0.19875	0.44424	-0.14533	-0.4531	-0.57999	0.97556	-0.53248	-0.11943	0.14129	-0.05172	-0.28159	0.61553	-1.14637	0.89628	-0.06463	0.000243031	-0.01317	-0.11072	0.98508
0.3813	0.57704	-0.42347	0.02331	0.22078	0.07255	0.28801	0.24395	-0.23814	0.15174	-0.23399	0.79607	1.20065	0.12607	0.15969	0.48566	-0.50321	-0.49757	1.10796	0.07965	-0.56054	-0.1745	0.02959	-0.52255	0.4471	-0.40627	0.43734	-0.31189	0.03829	0.03026	0.37641	1.44748
0.23798	-0.29006	-0.40246	0.32688	0.06274	0.61239	-0.33091	0.35852	0.0317	0.67432	-0.22391	0.39754	0.58909	-0.21735	0.24722	-0.14412	-0.11149	-0.37674	0.63812	0.00544	-0.32409	0.20788	-0.56008	-0.39331	0.23893	-0.63768	0.01141	-0.46414	0.13666	0.14618	0.24282	0.78993
-0.12646	-1.35723	-0.34405	0.11477	-0.36137	0.33565	-0.86742	-0.25708	-0.77021	0.48143	-0.72941	0.25395	0.26099	-0.49201	-0.27998	-0.97447	-0.16687	-0.78661	-0.16012	-0.77641	-0.00499	-0.38965	-0.55379	-0.57216	-0.09571	-0.45958	-1.03949	-1.09765	0.12764	-0.5193	-0.33969	0.48542
0.51862	-0.0584	-0.46165	-0.57401	0.09826	-0.17107	0.1138	0.83729	-0.05111	0.30308	-1.03135	0.04685	0.67802	-0.1967	0.38982	-0.27366	-0.51313	-0.31461	0.1607	-0.04639	0.26862	-0.22135	0.25559	-0.73894	0.35578	0.01962	-2.10364	-1.22571	0.45793	-0.14185	0.01213	0.9285
0.32569	-0.84237	-0.07194	0.51688	0.17215	0.30009	-0.11437	-0.2715	0.51274	0.54801	-0.59647	0.23339	0.65113	0.03287	0.57738	0.18261	-0.36348	-0.47525	0.54908	0.02333	-0.01371	0.16327	-0.19223	-0.28044	0.0249	0.11776	-1.15763	-0.98024	0.50483	0.30187	0.08247	0.49935
0.16891	-0.20818	-0.23478	0.00909	0.23404	-0.10477	-0.44689	0.42475	-0.13158	0.32256	-0.99122	0.26778	0.19099	-0.49185	0.11882	-0.64625	-0.00607	-0.89696	0.29153	-0.2257	-0.70897	0.01348	-0.14805	-0.49062	0.19391	-1.05108	-0.07631	-0.53895	0.02302	-0.36742	-0.35828	0.51407
-0.27258	-1.29608	0.08549	0.07233	-0.23404	0.21997	-0.1323	0.30199	0.10205	0.8154	-1.10087	0.55528	0.18068	-0.19191	-0.37519	0.59639	-0.39152	-0.21797	0.29741	-0.18956	-0.69224	-0.23932	-0.09843	-0.68353	0.01959	-0.77148	-0.9879	-0.50781	0.52606	-0.25348	0.15284	0.88817
0.7448	-0.05759	0.50725	0.82317	0.44365	0.48527	-0.0632	0.18331	-0.05713	0.98037	-0.34281	-0.09461	0.12638	0.70681	0.52389	-0.20859	-0.24245	0.18882	0.72208	0.39916	0.41528	0.29014	-0.22378	0.0063	0.57138	-0.83742	-0.37796	-0.4165	0.93931	0.66103	0.36341	1.00399
0.1902	0.2307	-0.21204	0.10908	0.90307	0.42469	-0.19017	0.28395	0.1362	1.01346	-0.17421	0.33224	0.40383	1.0274	0.46282	0.04563	0.67361	0.05918	0.74738	0.11556	-0.1481	0.12573	0.01587	-0.41767	0.01486	-0.30348	-1.09553	-0.46992	0.92325	0.22335	0.88682	0.30304
-0.21425	-0.97233	-0.33773	-0.0541	-0.07284	0.40713	-0.00857	-0.59217	-0.26614	0.65638	-1.18991	0.32925	-0.000952816	0.76561	-0.22632	-0.10672	-0.05618	-0.26888	-0.0664	-0.87084	-0.73221	0.12161	-1.02622	-0.31824	0.01639	-1.07417	0.14122	-1.11092	-0.03049	-0.28896	-0.15357	0.48414
0.70163	1.0223	0.2008	0.54483	-0.12635	0.75013	0.20424	0.35103	0.35632	1.6267	-0.23332	0.28297	0.357	0.66457	0.52444	0.66551	0.15969	-0.31409	0.43837	0.19769	0.20913	-0.1413	-0.45025	0.15785	0.73657	-0.05608	0.79901	-0.35486	0.54312	0.58353	0.76348	1.2076
-0.23034	1.70304	-0.10778	0.47092	-0.11574	0.44517	-0.57845	-0.63025	-0.29673	0.72529	-1.3271	0.34015	-0.20041	0.19485	-0.28508	0.31195	0.04583	-0.50008	-0.02266	0.23053	-0.44206	-0.25097	-1.02773	-0.40768	-0.25416	-0.01285	-0.67368	-0.36539	0.32698	0.24411	-0.06103	0.32397
0.08785	-0.02752	-0.31836	-0.00664	-0.36542	1.01445	-0.35744	-0.50336	-0.75523	0.22748	-1.16587	0.07815	-0.05715	-0.13821	0.31629	-0.61009	-0.84979	-0.55915	0.09747	0.09026	-0.06523	-0.49162	-1.10924	-0.47205	-0.13105	-0.7481	2.66218	-0.63363	0.55028	0.15903	0.43585	0.06558
0.4748	-0.0116	0.15911	-0.22186	0.39905	0.88697	-0.1302	-0.61703	-0.68048	0.14834	-1.04376	0.70267	0.13147	0.22638	-0.35471	-0.69755	-0.24841	-0.43168	0.13788	-0.10521	0.63848	-0.43988	-0.17421	0.43857	-0.05497	-0.44589	0.02624	-1.15011	-0.15031	-0.03123	0.10427	0.63195
0.29874	1.06994	0.30311	-0.32756	-0.52367	0.41397	-0.08097	-0.45669	-0.29018	0.25316	-0.90214	-0.03838	0.11554	-0.4454	-0.54823	-0.44078	-0.0738	-0.61392	-0.14078	-0.36216	-0.17556	-0.83564	-0.60965	-0.15696	-0.13176	-0.64597	0.13562	-0.96277	-0.06908	0.47945	-0.06518	0.31034
0.31555	1.02541	0.28938	-0.09378	-0.19275	0.34541	0.06595	-0.2735	0.51417	0.75439	-0.79074	0.28726	0.61443	0.21894	-0.21902	-0.51472	-0.19468	-0.06111	0.24401	-0.47117	0.49312	-0.59562	-0.14751	0.16752	-0.23663	-0.78041	0.2728	-0.50274	-0.02162	0.1363	0.26904	0.60184
-0.14847	-0.16921	0.55345	0.38869	0.31016	0.67936	0.16664	-0.16345	0.39121	-0.15724	-0.37091	0.00027041	0.41813	0.47297	-0.000115342	-0.72571	-0.31473	-0.46223	-0.24769	-0.32062	0.52691	-0.10479	-0.86585	-0.55883	-0.51116	-0.66711	0.01052	-1.16547	0.51607	-0.02668	0.15134	0.61292
0.5129	0.52842	0.42961	-0.231	-0.12129	0.6056	-0.07276	0.00521	-0.02083	-0.09428	-0.92533	-0.55617	0.9607	0.03969	0.29629	-0.32187	-0.12982	-0.30319	0.46822	-0.60607	0.08262	-0.53167	-0.21374	-0.49227	-0.21764	-0.50346	-1.0363	-0.7095	0.60378	-0.01699	0.74534	0.59522
0.04092	0.19933	-0.19034	-0.46382	-0.23824	0.30632	0.31689	-0.49035	-0.27134	0.91064	-0.7214	0.03742	0.89285	0.00556	-0.24908	-0.4055	-1.2693	0.03722	0.27772	-0.11479	0.3362	-0.42461	-0.32471	-0.62305	-0.49481	-0.32669	-0.72128	-0.47254	0.47301	0.20753	0.33072	0.67126
-0.12325	0.06599	0.29912	-0.10533	-0.32337	0.50209	0.09145	-0.58381	0.03914	0.36492	-0.40156	-0.03488	0.70941	-0.00858	-0.04237	-0.20658	-0.85762	0.00635	0.00371	0.03559	0.1795	0.14614	-0.1122	-0.19267	0.23684	-0.22996	0.62404	-0.9253	0.62786	-0.08455	0.72851	0.73278
-0.0581	0.33137	-0.03974	-0.33321	0.29349	0.55116	0.15334	-0.08721	0.65801	0.25575	-0.90647	-0.23205	-0.08392	-0.17595	-0.04848	-0.07737	-0.38776	0.14776	0.43835	0.18516	0.25989	-0.25454	0.18018	-0.38579	-0.07103	-0.24347	-1.02389	-1.07359	0.65913	-0.36968	1.0649	0.1989
-0.47723	1.02708	-0.34432	-0.09173	0.16049	0.14933	-0.13951	-0.00853	0.10351	0.1369	-1.22949	-0.64241	0.33987	-0.35679	0.0389	0.03737	-0.36845	-0.1098	-0.22977	0.30412	0.06997	-0.03917	-0.11019	-0.69012	-0.6199	-0.23398	-0.03957	-1.34468	0.45299	-0.51778	0.39125	0.50357
0.16012	1.53739	-0.21922	0.07556	-0.21004	0.35622	-0.12679	0.39895	0.17821	0.06517	-0.98857	-0.41278	0.39422	0.04146	0.24011	0.38939	-0.85238	-0.28123	0.05426	-0.03232	0.59948	-0.12116	-0.0514	-0.35074	0.18418	-0.27522	1.21934	-1.63042	0.83428	-0.93109	0.40254	0.84579
0.93644	0.24671	0.05956	-0.42414	0.52327	0.47973	-0.30733	0.22298	0.07532	0.00958	-0.81028	-0.1548	0.09627	-0.15374	0.27447	0.09603	-0.32428	0.03332	0.1598	0.16584	0.17352	-0.04549	0.06859	-0.24809	-0.19753	-0.42867	1.80581	-1.13074	0.689	-0.51922	0.7352	0.49921
0.5568	1.04328	0.11674	-0.01285	0.7258	0.86512	-0.12008	-0.02297	0.168	1.19562	-0.80669	0.00715	0.25922	0.15162	0.14326	-0.10188	-0.84464	-0.18599	0.18858	0.19252	0.72837	0.26307	0.21403	-0.3462	0.10796	-0.44403	0.63282	-0.68585	0.90581	0.0346	0.84132	0.25587
0.36311	0.34188	0.14392	0.00941	0.54016	0.37404	-0.21444	-0.09087	-0.00080381	0.37049	-0.3137	0.22252	-0.10974	0.6343	-0.17995	0.29869	-0.30725	-0.19531	0.26366	0.23278	1.0329	0.04589	0.44809	-0.28176	0.90761	0.0139	1.02217	-0.62986	0.28202	-0.27443	0.67335	1.18741
0.50912	-0.77181	0.15753	-0.38418	0.55756	0.67738	-0.12577	-0.62883	-0.07826	0.53314	-0.81499	-0.61212	0.04335	0.14512	-0.36342	0.35264	0.4228	-0.35568	0.04072	0.73551	0.57796	0.18991	0.13672	-0.29972	0.10649	0.15439	-1.20471	-1.32407	1.05013	-0.38689	0.37009	0.5558
0.65484	-0.30275	-0.36179	-0.22577	0.2117	1.00277	0.27154	-0.09649	0.412	1.12376	-0.71959	-0.29277	-0.19819	0.22461	0.05711	-0.05751	0.19053	-0.33712	0.35069	0.33619	0.90805	0.19345	-0.01404	-0.39873	-0.18106	-0.10189	0.76743	-1.44909	0.89071	-0.72073	0.18433	0.80083
0.96561	0.90688	-0.09587	-0.68381	0.28818	0.32591	-0.0251	0.4996	-0.139	0.22273	-0.57487	-0.18395	-0.14683	0.24485	0.34119	0.34916	-0.05559	-0.48533	-0.09676	0.07484	1.03126	-0.54485	-0.24136	-1.15637	0.02115	-0.50193	1.52525	-0.53474	0.04524	-0.31723	0.69849	1.10862
0.72954	1.31088	0.18583	0.07829	0.91782	0.4266	-0.0402	0.40022	0.0329	0.62515	-0.01312	-0.07146	0.30237	0.2104	0.43253	-0.04139	-0.11417	-0.43709	0.57912	0.30259	0.81533	-0.26788	0.55162	-0.42041	-0.1081	-0.36777	0.61773	-0.22382	1.04468	0.22989	0.73135	0.54258
0.40734	-0.39963	-0.14102	-0.47429	0.28969	0.67722	0.05938	0.73881	0.3779	1.23373	-0.13429	-0.47448	0.18323	0.23665	0.07223	0.2866	0.65779	-0.10211	0.6327	0.23384	0.261	0.17342	0.46689	-0.78068	0.46368	-0.01045	0.21329	-0.1366	1.19133	0.05866	0.29559	0.83302
0.92965	-0.94979	0.03603	-0.61502	0.48964	0.36992	0.23974	0.45843	0.09332	0.42748	-0.06741	-0.17748	0.43955	0.06761	-0.25802	0.94065	0.19637	-0.65346	0.27493	0.23696	0.4718	-0.23636	-0.18422	-1.15824	0.38964	-0.53094	-0.95551	-0.53606	0.6504	0.000127281	0.23827	0.88606
0.31969	0.46637	-0.32738	-0.56496	-0.20841	0.17087	-0.06198	0.17825	-0.3722	0.0347	-0.96591	-0.68033	-0.26966	-0.24319	-0.66023	-0.27121	-1.35112	-0.73683	-0.31847	-0.26766	0.2483	-0.34179	-0.2335	-0.6017	-0.50071	-1.12405	0.03627	-0.54681	0.24148	-0.69837	0.57179	0.54577
0.80115	-0.04233	0.45573	-0.2319	0.82139	0.76964	0.32729	0.71652	-0.21206	0.38508	-0.12022	-0.5541	-0.29143	0.10564	-0.01004	-0.25505	-0.42004	-0.7509	0.20249	0.74738	0.44614	0.56283	-0.06911	-0.3258	-0.00528	-0.53164	-0.14092	0.07679	0.43132	0.10113	0.75998	0.75988
0.18357	0.43902	0.00815	-0.41168	0.67477	0.63102	0.39466	0.99655	0.22618	0.75643	-0.12873	0.35116	0.04716	0.11318	0.42021	0.27091	-0.04392	-0.18565	0.09059	0.50039	0.52064	0.23161	0.36154	-0.15859	0.32872	-0.04119	0.58273	-0.55345	1.29948	-0.0135	0.51824	1.47325
0.07976	0.82671	0.3013	-0.26337	0.3854	0.12026	0.22664	0.40576	-0.04711	0.8708	-0.7427	-0.36416	0.19975	-0.05659	-0.02701	-0.48733	-0.50936	-0.30298	0.30323	0.25531	0.2863	-0.38095	0.63263	-0.28457	-0.14088	-0.57785	1.0215	-1.01776	0.45101	-0.53068	0.91008	1.3192
0.44508	-0.08625	0.15874	0.10571	0.61976	0.39262	0.05955	0.68063	-0.12261	0.76885	-0.3913	0.41898	-0.06479	0.19732	-0.19532	0.000807838	0.36584	-0.46767	0.47403	0.31566	0.47806	0.01591	0.14308	-0.22525	0.18432	-0.12843	1.34111	-0.46781	0.62242	0.19628	0.31791	0.96305
0.17404	0.80064	0.09317	-0.02282	0.54482	0.43915	0.26255	-0.09566	-0.32278	0.58708	-0.75677	0.27439	-0.06998	0.33142	-0.40441	-0.04795	0.85052	-0.1587	0.32009	0.23489	0.58038	0.28378	-0.33707	-0.69467	0.44831	-0.16919	2.07062	-0.37005	0.46593	0.09438	0.61484	1.16428
0.74365	0.45302	0.30089	-0.12787	0.43459	0.82627	0.76084	0.2579	0.19948	0.98721	0.12958	0.34923	0.42864	0.25068	0.06561	-0.18051	0.67188	0.04734	0.75581	0.63637	0.1276	-0.47719	0.24394	-0.08884	-0.56323	-0.09733	0.32185	-0.28988	0.64084	-0.09458	0.70538	1.42509
0.41387	1.56295	0.13112	-0.10848	0.16567	0.4084	0.33886	0.29287	0.01944	0.49063	-0.12449	-0.02438	0.39241	0.57616	0.23549	0.3773	-0.0459	-0.15574	0.21722	0.34119	0.33397	-0.69251	0.03949	-0.52362	-1.03819	-0.18156	-0.61519	-0.9184	0.53561	-0.13024	0.03845	1.57619
0.12183	-0.0588	-0.06228	-0.39241	-0.17559	0.01274	0.34758	-0.25348	-0.48391	-0.17832	-0.95563	-0.07063	-0.48601	0.34522	0.03028	-0.30147	-0.17422	-0.32603	-0.25932	-0.42478	-0.23781	-0.735	-0.01491	-0.66193	-0.60614	-0.16266	-0.02573	-0.74763	0.38617	-0.68281	0.27379	0.34663
0.31012	-0.31656	-0.05906	-0.37515	0.52358	0.48053	0.47534	0.21826	0.59343	-0.16598	-0.29104	0.33213	0.48413	0.44296	-0.27858	0.34356	-0.50638	-0.2674	0.324	0.07145	0.12558	-0.22082	0.02991	-0.40969	-0.6135	-0.56369	0.67789	-0.76694	0.54991	-0.37422	0.4511	1.22645
0.3477	1.57906	0.20253	0.02587	0.45851	0.35304	0.80318	0.49669	0.84474	0.37207	0.33412	0.63009	0.46156	0.69794	0.33945	0.62212	0.26266	0.20296	0.05122	0.41165	0.30934	-0.46091	0.33712	-0.59505	0.30999	0.0655	0.15541	-0.23295	0.96984	0.19562	0.74157	1.30833
-0.06025	0.5002	0.27714	0.33011	0.27745	0.34018	0.73011	-0.01997	0.0775	0.04796	0.26696	-0.09651	-0.00564	0.07432	0.31041	-0.2806	0.08681	0.11474	-0.15522	-0.1059	0.53459	-0.30877	0.1679	-0.66796	-0.44993	0.0905	-1.44133	-0.90607	1.08124	-0.34236	0.63474	1.11849
0.69277	0.27399	0.15292	0.2623	0.27267	0.5652	0.10664	0.45958	0.13624	-0.39646	-0.67616	-0.2133	-0.15101	-0.05536	-0.63681	0.36318	0.18566	-0.71343	-0.08252	0.54048	0.09623	-0.13467	0.23557	-0.44996	-0.36237	-0.5946	-0.44424	-0.55121	0.84859	-0.0475	1.18608	0.81568
-0.23193	-1.15529	0.3187	-0.37458	-0.36541	0.09106	-0.58973	0.47616	0.08334	-0.79002	-0.33579	-0.30517	-0.3912	-0.48854	-0.26287	0.26021	-0.02604	-0.79001	-0.17507	0.13408	-0.28895	-0.51753	-0.68499	-0.86295	-0.56925	-0.48655	1.09905	-0.62915	0.18907	-0.3866	1.18459	0.15799
0.52389	0.22036	0.31581	-0.50549	0.24968	0.02261	0.20774	-0.13439	0.15284	-0.54487	-0.65241	0.12773	0.5414	0.05524	0.00529	0.42691	-0.51153	-0.53746	-0.91811	0.1436	0.61187	0.00805	0.1572	-0.70906	0.3778	-0.69277	2.38939	-0.35342	0.6471	-0.07781	1.11138	0.82673
0.81857	0.82898	-0.42529	0.05678	0.34341	0.30214	0.5352	0.2161	0.12072	-0.31299	-0.34085	-0.1667	0.40102	-0.07154	0.07954	0.4896	0.46034	-0.11369	-0.05183	0.41614	0.79274	-0.04566	0.63481	-0.00702	-0.12033	-0.24633	-0.81049	0.17191	0.83666	-0.29858	1.57287	0.29933
0.30958	0.85519	0.28187	-0.81215	-0.18233	0.25477	-0.05443	-0.25439	-0.10812	-0.40658	-0.67813	0.15694	-0.0534	0.38091	-0.09423	0.03855	0.04085	-0.28736	-0.13896	0.00195	0.28353	-0.52071	-0.0161	-0.53958	-0.15144	-0.07494	-0.0943	-0.85956	0.39962	0.2175	1.43044	0.46617
0.31603	0.6218	-0.26939	-0.59561	-0.45615	0.08948	-0.00108	-0.23273	0.32873	-0.58012	-0.53726	0.09377	-0.21189	0.09031	-0.23252	0.31887	-0.31484	-0.59934	-0.20384	0.34828	0.3688	-0.4403	-0.26063	-0.75234	0.09685	-0.24821	-0.39096	-0.78943	0.29213	-0.48715	1.08106	0.60518
0.14405	0.26179	-0.20276	-0.51626	-0.59451	-0.06854	-0.24164	-0.41343	0.17905	-0.28069	-0.19019	-0.14102	0.39224	-0.27061	-0.03203	0.42877	0.24222	0.01451	-0.00325	0.07651	0.69067	-0.38049	-0.44519	-0.4871	-0.55888	0.19034	0.58975	-0.3558	-0.01367	-0.74118	0.85424	0.95191
-0.17764	0.73531	-0.24259	-0.03366	-0.24278	-0.56469	0.03768	-0.30735	-0.49507	-0.33451	-1.00661	0.17789	0.37023	-0.0771	-0.05546	-0.23366	-0.06369	-0.40405	-0.44721	-0.10525	-0.17854	-0.37003	-0.45157	-0.82405	-0.33038	-0.24101	-0.2511	-0.35736	-0.33076	0.06552	0.93706	0.54688
-0.1339	1.08364	-0.37089	-0.16225	0.33059	0.43805	0.10418	-0.21444	-0.01814	0.33523	-0.37433	-0.01385	-0.238	0.25964	-0.01557	0.04439	-0.00491	-0.38271	-0.12934	-0.04087	-0.36163	-0.31056	0.27799	-0.40174	-0.16566	-0.33631	0.64033	-0.29431	0.26196	-0.28797	0.56243	0.82592
-0.31915	1.73726	-0.17423	-0.52703	-0.49007	0.57856	0.58274	0.14378	0.17537	0.28191	-0.16007	-0.45516	0.87586	0.06537	-0.21041	0.32059	0.23161	-0.08849	0.33473	0.71213	-0.12727	-0.43041	0.90298	-0.24999	0.35293	0.10251	0.60987	-0.03733	-0.15313	0.18874	0.21398	0.38304
-0.10116	0.49176	-0.62812	-0.51344	-0.34001	-0.40351	-0.16105	-0.61838	-0.3613	0.53241	-1.51375	-0.93433	-0.3112	0.16696	-0.61034	-0.45907	-0.80248	-0.39247	-0.24158	0.37609	-0.68552	-0.43463	-0.55135	-1.23567	-0.21905	-0.77213	-0.59538	-0.25692	-0.12943	0.14301	0.42302	0.08415
0.10759	-0.32216	-0.23505	-0.00385	-0.15292	0.38675	0.21969	-0.05976	-0.1483	0.56842	-1.14019	-0.46144	0.78435	-0.03541	-0.08296	-0.13053	-0.40771	-0.4919	-0.63141	0.54144	-0.56781	-0.3249	0.04438	-0.6978	-0.07526	0.10195	0.92307	-0.50884	0.08218	-0.34093	0.36186	0.44459
0.47732	1.79924	0.07609	-0.2084	0.34673	0.46056	0.16372	0.15102	-0.52764	0.75194	-0.57904	0.09933	0.54425	-0.01182	0.26618	-0.23593	-0.12086	-0.52049	-0.0331	1.06374	0.56659	-0.76612	0.23422	-0.17582	0.01281	0.07937	0.39349	0.03922	0.2509	0.01125	0.9425	0.10915
0.19956	1.89024	0.0375	-0.50941	0.30874	0.5551	0.34017	-0.34128	-0.21188	0.28842	-0.66815	-0.40446	0.22365	0.06108	-0.2404	0.27411	-0.2941	-0.50084	-0.17167	0.46174	0.14725	-1.241	0.03858	0.03246	-0.08988	-0.16641	2.13492	0.15083	0.46127	-0.67611	0.59384	0.2426
0.28032	0.95489	0.18132	-0.17156	-0.08012	0.33464	0.55763	0.07535	0.09532	0.45058	-0.58804	-0.45475	0.02748	0.24777	-0.19792	0.18521	-0.11558	-0.93735	0.57718	0.15359	0.3238	0.10248	0.05918	-0.40165	-0.08778	0.10383	2.34385	-0.71867	0.27601	-0.26691	0.47107	0.2883
0.23915	1.2105	-0.27396	-0.04629	0.30918	0.18748	0.202	0.15	-0.14287	-0.51163	-0.55141	0.27163	0.76148	0.33199	-0.23038	-0.63308	-0.54708	-0.81503	0.91066	0.88229	0.20597	0.22041	0.32903	0.0964	0.01289	-0.59835	0.98717	-0.36049	-0.51399	-0.44008	0.1015	0.45151
0.0016	2.55472	-0.01039	-0.78903	0.09041	-0.08978	0.30344	-0.10033	-0.27075	-0.54594	-0.37576	-0.71129	0.54006	-0.13481	-0.54942	-0.32493	-0.47133	-0.74731	0.10172	-0.04621	-0.1139	-0.21684	-0.57501	-0.16092	0.43506	-1.34499	2.57569	-0.80735	-0.24328	-0.56002	0.63101	-0.03295
0.22802	-0.25017	-0.03866	-0.62651	-0.65774	0.17116	0.6021	-0.28574	-0.60279	-0.41809	-0.18781	-0.44711	-0.05467	0.35089	-0.61197	-0.23958	-0.34906	-0.83842	0.02471	-0.52911	-0.23082	-0.4012	-0.7215	-0.53308	-0.10549	-1.20604	0.56306	-0.50515	0.07268	-0.29299	-0.21726	0.25445
0.26405	-0.26024	0.41244	-0.41065	-0.13238	0.28161	0.28151	-0.09329	-0.41257	-0.50506	-0.49673	-0.00709	-0.00485	0.61533	-0.22356	-0.46795	-0.17198	-0.01645	0.01404	-0.53055	-0.53608	-0.44176	-0.63531	-0.23616	-0.08429	-1.16823	0.19728	-0.16005	0.04947	-0.46801	-0.15291	-0.23665
-0.20191	1.42407	0.17869	-0.41321	-0.26518	0.39247	0.3064	-0.2198	-0.4896	-0.49217	-0.46769	0.07688	0.00133	0.11699	-0.30052	-0.08741	-0.30893	-0.45891	0.30113	-0.17356	-0.1965	-0.55742	-0.29031	-0.46904	-0.03507	-0.90213	2.32355	-0.20451	-0.14867	-0.20109	0.20904	-0.31939
-0.10504	0.73465	0.22879	-0.56457	-0.02674	0.36367	0.47925	-0.11053	-0.58953	-0.21292	-0.15368	-0.70055	0.2645	-0.32957	-0.03542	-0.0687	-0.19595	-0.34709	0.29061	0.3238	0.17292	-0.9124	-0.1612	-0.27895	-0.43842	-0.94928	-0.64739	-0.61152	0.11858	-0.28474	0.31241	0.19048
-0.4772	0.8381	0.33877	-0.26884	0.12904	0.34793	0.60482	-0.56486	0.29479	-0.20425	-0.16389	0.26045	0.04452	-0.01831	0.04989	0.45694	-0.10437	-0.48337	0.15935	0.15708	0.465	-0.28838	-0.6629	-0.08132	0.15891	-0.75612	0.10923	-0.62587	0.13202	-0.58581	0.10401	0.03446
0.10025	0.38582	0.16195	0.10018	0.10346	0.39147	0.30493	0.16198	-0.14173	-0.13319	-0.00497	-0.17034	-0.69965	-0.35094	0.05145	-0.15205	-0.54965	-1.0168	0.06628	-0.20592	0.60444	-0.5505	-0.46031	-0.17054	-0.30597	-0.49069	-0.48203	-0.82033	0.32707	0.06622	0.4032	1.1756
-0.35001	0.83998	-0.10296	0.08446	-0.35875	0.06137	0.15907	-0.86537	-0.37176	-0.13137	-0.58817	-0.42898	-0.91313	-0.11662	0.34979	-0.07934	-0.11163	-1.40427	-0.32609	-0.37866	-0.00389	-0.68823	-0.53007	-0.62885	-0.38933	-0.63689	-0.51457	-0.97156	0.38051	-0.05391	-0.19339	0.1987
-0.45449	0.37732	-0.65684	-0.38629	-0.54626	0.20166	-0.23115	-1.03942	-0.19122	-0.23025	-0.4238	-0.20845	-0.72464	-0.39508	-0.39663	-0.13501	-0.34802	-1.45014	-0.2052	-0.76286	0.13703	-0.51835	-0.45551	-0.65756	0.12029	-0.51236	-0.45268	-0.71828	-0.08138	-0.34825	-0.3698	0.15974
0.03263	0.48317	0.44163	-0.000370911	0.0717	0.24329	0.17734	-0.65558	0.06805	0.000222208	-0.34474	-0.34509	-0.21531	-0.31964	0.17754	-0.01733	-0.55782	-0.24637	0.79094	-0.35841	0.44234	-0.1119	-0.20275	-0.52718	-0.02513	-0.24196	-1.31455	-0.47655	0.76451	0.26156	-0.13227	0.81971
-0.10424	1.32821	0.55422	-0.06489	0.0856	0.51344	0.50919	-0.63857	-1.04961	0.07842	-0.20267	0.41834	-0.41524	-0.00118	0.23616	-0.45191	-0.53972	-1.05207	0.24402	-0.42721	-0.24125	-0.19145	-0.01718	-0.51403	-0.02045	-0.15746	0.07993	-0.46285	0.36794	-0.15192	0.36346	0.49246
0.01222	0.18313	0.27907	0.67295	0.59472	0.74059	1.02498	-0.36866	-0.34107	0.25695	-0.66593	0.22694	0.22208	0.28779	0.28364	-0.1414	-0.25563	-0.26023	0.06254	-0.21273	0.10009	-0.09247	0.18845	-0.52894	0.09359	-0.25756	0.06144	-0.30454	0.34965	0.00381	0.59998	0.65834
0.46315	-0.14409	0.46216	0.69745	-0.0584	0.68538	1.03222	-0.35271	0.06469	0.8281	-0.45593	0.19635	0.29219	0.51619	0.63915	0.04678	0.1914	-0.26276	0.20005	0.14713	0.21589	-0.19597	0.09037	-0.47632	0.18678	-0.16061	0.97143	-0.28261	0.4534	-0.48555	0.51624	0.70255
-0.15222	1.24911	0.31625	0.02523	-0.03852	0.45359	0.45309	0.28702	-0.64336	0.1215	-0.21554	0.11985	0.48959	-0.22081	0.29114	0.61823	0.17505	-0.29819	-0.1451	0.05192	0.07749	-0.81404	-0.1786	-1.06401	-0.322	-0.70649	0.92484	-0.36477	0.54392	-0.7831	0.68833	0.12037
0.10653	0.71103	0.26654	-0.1198	0.33678	0.34194	0.19427	0.27769	-0.41893	0.5537	-0.08709	0.16526	0.02377	-0.4721	0.40358	-0.03127	0.23454	-0.49344	-0.01613	0.05114	0.0325	-0.53646	-0.04069	-0.44263	-0.28688	-0.44269	-1.74527	-0.09162	0.02759	-0.41148	0.21652	0.16074
-0.35281	1.71761	-0.07574	-0.05267	-0.47817	0.13032	-0.27801	-0.81725	-0.30429	-0.24748	-0.12606	0.02123	0.1236	-0.57791	-0.01252	-0.64756	-0.6536	-0.27843	-0.13111	-0.30456	-0.05736	-1.09515	-0.16297	-0.73463	-0.08456	-0.64821	0.56861	-0.77959	-0.03459	-0.76835	0.1017	0.1212
-0.04301	-0.17962	0.3787	0.59158	-0.11129	-0.17023	0.34165	-0.62308	-0.68989	-0.16945	0.0432	0.15199	-0.07299	-0.22446	-0.1023	-0.32416	-1.12379	-0.46116	-0.01236	-0.54136	-0.63829	-0.52128	-0.66129	-0.73197	-0.31525	-0.63054	-1.80352	-0.60133	-0.26224	-0.21429	-0.19438	-0.6268
0.15964	-0.12661	0.70223	0.7657	0.17652	0.01799	0.52232	0.36443	-0.36854	0.34863	-0.12715	-0.04093	-0.14635	0.01122	-0.21635	-0.22582	-0.35489	-0.1416	0.34969	-0.20029	0.1642	-0.24506	-0.75255	-0.46236	-0.09416	-1.04642	-1.04134	-0.30361	0.24358	-0.15239	0.54449	0.04552
0.34557	0.75478	0.44068	0.17073	0.12919	-0.25768	0.38305	-0.13145	-1.25218	0.47497	-0.05896	0.42267	0.25252	-0.07661	-0.49003	0.44581	-0.1166	-0.14206	-0.00046018	0.14096	-0.22753	0.08765	-0.3404	-0.05999	-0.07227	-0.47168	-0.44829	-0.63231	0.10866	-0.26838	0.44607	-0.29654
-0.22309	-0.04344	-0.24564	-0.24461	-0.03004	-0.11871	0.13764	-0.63486	-1.07998	-0.35701	-0.15189	-0.05998	-0.44115	-0.1123	-0.71362	-0.00126	-0.64851	-0.80156	0.19101	-0.00698	0.15691	0.06401	-0.8606	-0.6912	-0.47407	-1.23178	-0.19982	0.11932	0.16107	-1.28883	0.18798	-0.31392
-0.07983	2.00352	0.6407	-0.07897	-0.09107	0.09648	0.45947	-0.43818	-0.70342	-0.16583	-0.02029	0.12813	0.05767	0.24257	-0.71105	-0.14304	-0.24968	-0.3917	0.18637	-0.22313	0.75468	0.26501	-0.16588	0.19153	-0.29844	-0.71285	1.86371	0.64485	0.3756	-0.85613	0.04404	0.25108
0.38053	1.2287	0.61713	0.627	-0.04099	0.11234	1.07431	-0.40765	-0.42139	0.60935	0.17625	-0.35602	0.02978	-0.28166	0.26793	0.00829	0.02229	-0.22789	0.44963	0.34708	0.49421	0.64654	-0.14003	0.06486	-0.37342	-0.16951	1.38265	0.24187	0.68124	-0.51586	0.66301	0.27438
0.0876	-0.99877	0.56493	0.19651	0.22033	0.4508	0.8323	0.23599	0.05447	0.75092	0.25815	-0.23022	-0.33717	-0.25773	-0.28735	-0.2255	-0.19581	0.07484	-0.15236	0.01706	0.30936	-0.06973	-0.09106	0.02052	0.285	-0.53705	0.31024	-0.34812	-0.39929	-1.21607	-0.0498	-0.04598
0.17697	0.49619	0.35322	0.46697	-0.31747	0.19065	0.49275	-0.91892	-0.70103	0.7246	-0.19307	-0.17982	-0.47935	-0.29195	0.43196	-0.37575	0.18568	-0.45448	0.31124	-0.26502	-0.33385	-0.60725	-0.19027	0.24636	-0.29582	-0.71584	-0.93527	0.46675	-0.04695	-0.69837	0.1176	-0.33052
0.57574	0.96854	0.14724	1.1237	0.62285	0.13039	0.44197	-0.58175	-0.80551	0.52722	0.26146	-0.29383	-0.46295	-0.00579	0.42676	-0.30841	0.29423	-0.07943	0.62294	0.03191	0.16196	-0.42266	-0.23926	0.33635	-0.37292	-0.39065	-0.45312	0.17341	0.50103	-0.43002	0.13791	-0.02223
0.09451	1.26335	0.37207	-0.35409	-0.28772	-0.08068	0.10894	-1.39771	-1.05164	-0.65414	0.0275	-0.441	-0.34891	-0.07416	-0.77267	-0.37408	-0.59417	-0.57586	0.00375	-0.79426	-0.47754	-1.32202	-0.06927	-0.34846	-0.64942	-0.6717	-2.46516	-0.68283	-0.34109	-0.8812	-0.46435	-0.39959
0.3874	1.08405	0.44596	0.26114	0.02373	0.41818	0.52389	-0.33765	-0.47236	-0.23162	-0.13795	-0.35026	-0.40499	-0.03751	-0.1015	-0.42922	-0.50446	-0.02608	0.5038	-0.45283	0.54192	-0.33592	-0.39623	0.09048	-0.35152	-0.47485	0.0605	0.35663	0.21861	-1.08206	0.19425	-0.25336
0.53292	1.06065	0.28388	0.35883	0.37132	0.53016	0.506	-0.27684	-0.3526	0.69064	-0.21534	0.21593	0.13931	-0.5673	-0.1115	-0.3298	-0.56945	0.08075	0.24206	-0.38444	-0.4871	-0.40419	-0.60864	-0.1627	0.01001	0.04582	-0.5141	0.30131	0.32812	-0.28121	-0.396	-0.08329
-0.04691	-0.9024	0.73786	0.13065	-0.00885	0.05832	-0.06694	-0.87059	-1.11794	0.06644	0.0611	-0.00691	0.48886	-0.71276	-0.09422	-0.49216	-0.7696	-0.40211	0.25017	-0.39254	-0.53997	-0.69137	-0.73282	0.01471	-0.23066	-0.31053	-0.34806	-0.44688	0.09457	-0.11559	0.43174	-0.02084
0.29489	0.30202	0.6674	0.83452	0.37252	0.63863	0.16489	-0.49385	-0.75251	0.4944	0.40941	0.50272	-0.28195	-0.22309	0.37152	0.23615	-0.44951	-0.000792333	0.2468	-0.26213	0.20128	0.24007	-0.13762	0.0474	0.10578	-0.52993	0.47193	0.20421	0.01134	-0.90259	0.06266	-0.14289
0.01495	0.24743	0.26405	0.03729	-0.34175	0.08841	0.32071	-0.82701	-0.4607	-0.35336	0.75609	-0.17265	-0.25486	0.07686	-0.32316	0.20196	-0.2667	-0.43292	-0.0136	-0.15915	-0.08193	-0.30825	-0.00581	0.15543	-0.47288	-0.30279	1.20059	-0.04921	0.34367	-0.52751	0.14181	-0.32698
0.10575	1.13388	0.51742	-0.2971	-0.31079	0.38067	0.54898	-0.55141	-0.74485	-0.25331	0.79382	-0.16484	-0.03069	-0.29929	-0.49498	0.20866	-0.08569	-0.43322	0.66691	-0.13433	-0.44162	0.08896	0.41146	-0.53578	-0.32718	-0.09509	0.14393	0.18543	-0.35145	-0.69986	0.23815	-0.14787
0.57722	-0.16859	0.90936	0.49769	0.60723	0.64294	0.31551	0.0184	-0.62701	0.49082	0.47845	0.38733	-0.07263	0.23765	-0.13672	-0.31665	0.2545	0.15957	0.37684	-0.18662	0.44771	-0.01682	0.21186	0.41733	0.02384	0.20086	-0.9726	-0.29678	0.1597	-0.35255	0.73663	-0.10438
0.5562	-0.00189	0.46943	0.61923	0.72134	0.72043	0.55474	0.40538	-0.20069	0.51434	0.13462	0.11881	0.39236	0.32529	-0.09266	-0.17159	0.28214	0.09537	0.41258	-0.10368	0.09703	0.57482	-0.16446	0.10256	0.57289	-0.31118	0.23763	-0.49872	0.16235	-0.87393	0.7435	0.34184
0.27054	0.78609	-0.01728	0.78014	0.30495	0.3951	0.9391	-0.25335	-0.19802	0.16196	0.7374	0.61712	0.41106	0.01146	0.06605	-0.65602	-0.13668	-0.25869	-0.0669	-0.16587	-0.05598	0.59343	0.30688	-0.2663	0.56017	0.01732	-0.30252	-0.02799	0.01864	-1.00053	0.33107	0.20816
0.33122	-1.22987	0.60097	0.5834	0.52625	0.07545	0.36625	-0.47348	-0.26289	0.18005	0.70987	-0.30891	-0.21417	0.02432	0.36422	-0.74595	0.26188	0.16007	-0.06486	-0.18858	-0.29349	-0.04452	-0.11402	0.29816	0.25114	0.07114	2.59573	0.18264	-0.16426	-0.79568	0.73114	0.39368
0.36286	0.69416	0.38574	0.75797	-0.08711	0.40689	0.19983	-0.16651	-0.59397	-0.40228	0.44754	-0.42008	-0.51073	-0.12133	-0.26164	-0.09794	0.37655	0.63606	-0.02104	-0.05591	-0.45786	0.03886	-0.01696	-0.00701	0.06643	0.13999	-0.12212	0.09328	-0.37861	-0.42781	0.34366	0.20601
0.78981	0.18186	0.16471	0.7062	-0.08824	0.34306	0.43092	-0.04377	-0.69595	0.37528	-0.06448	-0.59511	-0.09471	0.1226	-0.46835	0.0589	0.15899	-0.24537	-0.05691	-0.48874	-0.26355	-0.55538	-0.17397	-0.0215	-0.17048	0.19253	1.90604	0.08334	-0.01182	-0.37826	-0.21215	0.25437
1.19255	-0.30544	0.82176	0.69137	0.6639	0.47743	0.30874	-0.12546	-0.57529	0.21187	0.22063	-0.09318	-0.0657	0.46729	-0.06318	0.03639	0.43842	0.13351	0.59144	-0.06045	-0.2537	-0.11818	0.22666	0.28772	-0.76633	-0.47162	1.06273	-0.10479	0.15086	-0.73562	0.20784	0.1791
0.89809	-0.77952	0.06947	0.05456	0.55473	0.34683	0.64397	0.13349	-0.36423	-0.10799	0.58565	-0.30259	-0.94192	-0.16241	-0.43079	-0.36539	0.44671	-0.08157	0.60877	0.63638	-0.1578	-0.04781	-0.18242	0.04202	-0.61517	0.12429	-0.80299	-0.26848	-0.40664	-0.47738	0.56734	-0.32632
0.40295	-0.24918	0.25768	-0.09048	1.00712	0.27504	0.50989	-0.27406	-0.30346	-0.35792	0.08881	-0.55787	-0.3322	-0.29046	-0.26655	0.15024	0.72265	-0.23927	0.46613	0.19724	-0.41042	-0.26507	-0.15877	-0.1456	-0.5795	-0.05102	0.75173	0.14886	-0.14703	-0.26966	0.28191	-0.18855
0.27565	-0.56995	0.36398	0.25851	1.05139	0.72975	0.50624	0.2661	-0.71715	0.7181	-0.16155	-0.47969	-0.2279	0.20984	-0.15047	0.31162	0.50841	0.21975	0.3157	-0.16761	-0.71415	-0.50078	-0.00136	-0.54931	-0.24878	-0.40418	0.96964	0.08678	-0.44839	-0.28901	0.30555	0.4878
0.46277	-1.35244	0.45717	0.23643	0.10353	0.34481	0.70512	-0.40488	-1.01374	-0.000630455	-0.29755	-0.90482	0.33536	0.06567	-0.70861	-0.02265	0.47522	-0.06532	-0.00819	-0.24697	0.03802	-0.69193	-1.10808	0.26782	-0.35542	-0.39898	0.50353	-0.29045	-0.55492	-0.89999	0.68288	0.73089
0.16333	1.46328	0.39073	0.28316	0.03948	0.41878	0.20556	-0.22077	-0.57719	-0.16674	-0.23441	-0.56141	-0.02458	0.08189	-0.43625	0.4055	0.42897	-0.1928	0.19625	-0.48447	-0.78411	-0.709	-1.09682	-0.36627	-0.44218	-0.39698	-0.11348	-0.52006	-0.26444	-1.00316	-0.01369	0.36342
0.69536	1.51954	0.56053	0.45317	0.82641	0.58913	0.64813	0.07842	0.23635	-0.06537	0.25718	-0.42947	-0.44792	0.34082	-0.64427	-0.16636	-0.09955	0.08792	0.16516	-0.1372	0.16591	-0.88089	-0.43939	-0.65887	-0.28742	-0.60405	0.95773	0.4803	-0.34101	-0.6837	0.61456	0.24511
0.56877	-0.88135	0.55598	0.05203	0.175	0.50037	0.88035	0.42334	-0.19959	-0.2597	0.52519	-0.15779	-0.13879	0.17295	-0.31984	-0.5515	0.07164	0.07912	-0.28405	-0.51806	0.27389	-0.20629	-0.25621	-0.03446	0.25872	0.05648	-0.87331	0.19794	-0.1151	-0.38052	0.52001	-0.03986
0.57712	1.30699	0.56933	0.28929	0.51073	0.41561	0.53549	0.53036	-0.6075	-0.23621	-0.02182	-0.33784	-0.5445	0.07328	-0.08042	-0.32273	0.04039	0.09429	0.01183	-0.53618	-0.43735	-0.73924	0.12858	-0.10183	-0.07238	-0.46165	0.14513	0.56306	-0.31857	-0.47411	0.37844	-0.06483
0.27273	2.31896	0.77789	0.26172	0.83078	0.25811	0.22257	0.3285	-0.15895	0.27265	-0.34322	0.00782	-0.45497	0.13622	-0.45962	0.22093	0.24506	0.10728	0.57523	-0.05447	-0.4057	-0.37446	0.03855	0.38395	0.10897	-0.26383	-1.04449	0.89638	-0.22088	-0.51179	0.57643	0.09667
0.33792	-0.70044	0.55243	-0.16685	0.31296	0.39722	0.61822	0.62871	-0.16403	0.2912	-0.19294	-0.14515	-0.46885	-0.07429	-0.99194	-0.18245	0.04238	0.45402	0.25925	0.05285	-0.09289	-0.52333	0.21189	0.07281	0.5253	-1.12198	1.59359	0.75118	-0.15837	-0.22098	0.34056	-0.17015
0.98924	0.31709	0.87126	0.10359	0.55664	0.80863	0.29593	1.17704	-0.59394	0.8006	0.20632	-0.20359	-0.00366	0.20524	-0.3549	0.32619	-0.09076	0.1297	0.45895	-0.0198	-0.46934	-0.75754	0.05264	0.26059	0.06282	-0.69908	-0.59806	0.74518	0.12192	0.23143	0.48167	0.08874
0.61887	-0.37568	0.62556	0.18221	0.69486	0.16928	0.19759	-0.02438	-0.35546	0.43444	0.36491	-0.36452	-0.60704	0.12437	0.16224	0.0519	-0.0747	-0.29419	0.12353	-0.51556	-0.33145	-0.6935	0.38704	-0.08461	0.35288	-0.89153	-1.35695	0.38821	0.06761	-0.72423	0.93809	0.01907
0.18026	-0.3006	0.56705	0.62923	0.68322	0.40362	0.11893	0.51025	0.10559	0.13813	0.1695	-0.35889	-0.60437	0.12845	-0.25399	-0.68754	-0.20754	0.36718	-0.11226	-0.58683	-0.03261	-0.80882	-0.15472	-0.17867	0.52519	-0.81242	-1.21388	0.48906	0.02977	-0.37874	0.36335	-0.28774
0.7139	0.94388	0.59358	0.28645	0.71534	0.85897	0.519	1.39696	-0.09765	0.40241	0.39433	0.54173	0.02972	-0.0348	0.02516	1.1349	0.47072	0.38406	0.29364	0.09039	-0.28442	-0.21199	0.13162	0.5947	0.3347	-0.1261	-2.24249	0.50656	-0.25905	0.31801	0.44191	0.03331
0.57799	-0.17255	0.3048	-0.20265	0.55516	0.40341	0.32403	0.14813	-0.53492	0.42614	0.3051	-0.18301	-0.26481	0.17167	-0.51009	-0.21455	-0.23966	-0.36145	0.21699	-0.00654	-0.38523	0.08188	-0.00416	-0.21199	0.08577	-0.66026	-0.79433	0.58206	-0.17688	0.13335	0.2138	0.07135
0.63918	-0.78364	0.42444	0.60961	0.27606	1.18419	0.79139	0.6897	0.20752	0.20684	0.5707	0.59474	0.02668	-0.05857	-0.21435	0.38247	0.24458	-0.27826	0.3802	-0.37244	-0.28898	-0.09271	-0.59127	0.17085	1.08436	0.44359	-0.52229	0.37981	-0.08407	0.19716	1.13813	0.20116
-0.01271	-1.92924	0.80832	0.57309	0.6399	0.96327	0.45687	0.09749	-0.24962	0.08707	0.24558	-0.15232	0.87896	-0.0701	-0.12457	0.0988	0.30025	-0.24743	0.60133	0.06874	-0.69102	-0.20877	-0.34644	0.46448	0.70107	0.33494	-0.37127	0.20333	-0.48486	0.46959	1.02383	-0.15929
0.12585	-0.41239	0.40963	0.12144	0.37626	1.09864	0.40941	-0.42411	-0.49545	0.71607	0.12878	-0.09808	-0.19943	0.25413	-1.03795	0.12906	0.34879	-0.01943	0.50743	-0.11254	-0.38917	-0.4002	-0.89149	0.53251	0.69469	0.23112	-0.68888	0.6032	-0.3292	0.31405	0.81901	0.00849
-0.06041	0.41368	0.28575	-0.23606	-0.28285	0.93508	0.18107	0.11482	0.26286	0.09128	0.16187	0.04687	0.0784	-0.06975	-0.68833	0.0669	-0.28545	-0.11975	0.63045	-0.47767	-0.35638	-0.75143	-0.33017	0.55156	0.26457	-0.11939	1.75057	0.57468	-0.50661	-0.57953	0.34599	-0.18754
0.05761	-0.56426	0.38758	0.00169	-0.19102	0.47699	0.0064	0.02913	-0.18818	0.02914	-0.13677	-0.66667	-0.00816	-1.03716	-0.62079	-0.21228	-0.58924	-0.83918	0.26649	-0.77419	-0.76854	-0.2573	-0.07017	-0.36264	0.28109	-0.50798	1.0824	0.03574	-0.79658	-0.76418	0.12098	-1.03598
0.40021	-0.53648	0.20268	-0.27857	-0.186	0.4291	-0.13372	0.79465	0.31025	0.64788	0.27568	-0.00884	-0.17986	-0.88353	-0.66999	0.13938	-0.12506	-0.55414	0.46639	-0.33329	-0.36976	-0.28859	-0.05699	-0.36513	0.44744	0.18979	-2.22287	-0.07412	-0.34127	-0.20159	0.79977	-0.27109
0.29687	1.18794	0.50876	-0.15437	0.1636	0.69006	0.69179	0.87295	0.23472	0.38098	0.0649	0.29509	-0.03949	0.35541	-0.14392	0.15477	-0.29211	0.05352	0.44087	0.29994	0.04022	-0.09591	0.15274	0.3066	0.38516	0.49262	-0.10449	0.65547	-0.13525	0.01701	0.88685	0.36354
0.28185	0.38382	0.30971	-0.10614	0.36969	-0.08305	0.30727	0.208	-0.18961	0.1847	-0.11183	0.2289	-0.117	-0.22878	-0.36522	-0.18558	-0.25004	0.16806	-0.00751	0.0218	-0.26898	-0.44695	-0.37393	-0.03488	0.32315	0.34966	-0.42232	0.473	0.06643	0.11992	0.78062	0.35747
0.05943	1.43805	0.20261	-0.478	-0.22775	-0.16098	0.11278	0.46432	-0.33381	0.65985	-0.15425	-0.57706	-0.34119	-0.57154	-0.34537	0.1448	-0.56324	0.15125	0.05273	-0.5636	-0.3334	-0.87175	-0.0806	-0.24495	0.97668	0.11488	-0.52112	-0.54619	-0.39025	0.33571	0.39652	-0.22026
-0.26653	0.08037	0.56889	0.15917	0.3928	0.58423	0.83707	0.28499	0.05195	0.50359	-0.0305	-0.403	-0.27092	0.11305	-0.0995	-0.16989	-0.6278	-0.04931	-0.07955	-0.65962	-0.4281	-0.51164	-0.56974	0.08615	0.51625	0.64988	1.60718	-0.09275	-0.28147	-0.52918	0.92154	0.15872
-0.23659	-2.36523	0.54605	0.04109	-0.07694	0.32091	0.0924	0.09247	-0.12738	0.73682	-0.13159	-0.84875	0.05185	-0.13058	-0.62511	0.24123	-0.52141	0.1581	0.14819	0.15884	-0.68809	0.12237	-0.09182	-0.27256	-0.01321	-0.15552	-1.3107	-0.16271	-0.30313	-0.37812	0.53329	-0.14366
0.53861	0.63447	0.44154	0.0563	-0.09899	0.8056	0.18439	0.23416	-0.00915	0.43464	-0.00111	-0.44174	0.11074	-0.00425	-0.11524	0.81126	0.3077	-0.23525	0.34968	0.14322	-0.42806	-0.20712	0.05008	-0.08854	0.66366	0.09833	-1.75082	0.18939	-0.01004	-0.08058	0.42331	0.20184
0.55893	-0.76059	0.01012	-0.23849	-0.58204	0.64347	0.39826	0.20599	-0.62559	0.25852	-0.09774	-0.51863	-0.44204	-0.5383	-0.49835	-0.37288	0.09116	-0.19134	-0.02604	-0.34387	-0.74134	-0.63249	0.10306	-0.39893	0.74513	-0.38559	0.11045	0.03785	-0.39418	-0.17882	0.05645	0.2244
0.22717	0.92139	0.9164	0.28605	-0.14451	0.50811	0.76594	0.73762	-0.09293	0.15744	0.57499	-0.26932	0.17102	-0.25722	0.17651	-0.11351	-0.02309	0.11525	0.10439	0.11141	0.0958	0.16348	0.26749	0.21178	0.91239	0.37081	0.27689	0.97302	-0.05942	-0.12147	0.94551	-0.05427
0.1294	-0.08541	0.69627	-0.08514	-0.06835	0.5851	0.72775	0.06545	-0.37321	-0.1904	-0.17995	-0.23628	-0.16658	-0.49323	-0.15733	-0.74525	0.18946	-0.77183	0.1545	0.15972	-0.8316	-0.55962	0.14998	0.15547	0.35931	0.06729	0.67216	0.09841	-0.29631	-0.08157	0.37973	-0.17098
0.00775	-0.18271	0.79437	-0.21882	-0.11681	0.76968	0.24591	0.39912	-0.4985	0.64059	-0.37396	0.03248	-0.61317	-0.39519	-0.83236	-0.37884	0.14627	-0.22887	0.21095	-0.14454	-0.17267	-0.14427	0.69263	0.10638	-0.01671	-0.27046	0.56629	0.30447	-0.75667	-0.41621	-0.21616	-0.4997
0.20339	1.37006	1.14784	0.4038	-0.40068	0.76922	0.9577	-0.21226	-0.45373	0.18519	-0.30503	-0.18074	-0.68612	0.08619	-0.48615	-0.35607	0.42097	0.05455	0.24769	0.92808	-0.52159	0.31033	-0.29994	0.35616	-0.12361	0.09417	0.73979	0.17601	-0.46098	-0.30341	0.09541	-0.10091
0.13454	-0.5354	0.97247	0.22106	-0.07651	0.52539	0.79261	0.44006	-0.0882	0.17431	0.2732	-0.69439	-0.96557	-0.3812	-0.07891	-0.12056	0.15921	0.00273	-0.55603	0.08972	0.25606	-0.26695	0.35879	0.63346	-0.16032	0.20804	0.80188	0.48036	-0.51775	0.06647	0.23514	-0.23714
0.22743	0.66031	0.5306	0.24112	-0.07706	0.8379	0.26773	0.80819	-0.57119	0.5591	0.01552	-0.37293	-0.51643	-0.40482	0.1471	-0.06257	0.87249	-0.16431	-0.51785	0.53006	-0.00211	-0.39311	-0.1331	0.59944	0.5532	-0.08795	0.12728	0.11826	-0.38261	-0.08956	0.50038	0.22657
-0.0135	-0.58822	-0.08954	0.2973	-0.27203	0.65149	0.28409	0.43599	-0.66345	-0.09187	-0.31635	-0.27371	-0.11631	0.03262	-0.22719	-0.8114	0.36991	-0.39659	0.05904	-0.2527	-0.24764	-0.15947	-0.51023	0.58727	0.31971	0.30758	-0.87572	-0.05018	-0.00806	0.29273	0.12707	-0.32749
-0.23929	-1.04766	0.09317	0.91982	0.09161	0.21862	-0.33592	0.15635	-0.14306	0.75957	0.34775	-0.47513	-0.46511	-0.13633	-0.89421	-0.56701	0.12718	-0.17828	0.02062	-0.4426	-0.23528	-0.4808	0.28503	0.64045	-0.22873	-0.09802	-1.33212	0.17936	-0.11827	0.21701	0.76335	0.03296
-0.39418	-1.10219	-0.32841	0.74439	0.12198	0.4098	-0.02721	-0.13136	-0.94048	0.34157	-0.59836	-0.29927	-0.70064	-0.46021	-0.64251	-0.63081	0.30512	-0.14858	0.32009	-0.24571	-0.15924	-0.45971	-0.03051	-0.16556	-0.34804	0.04971	0.28659	0.25107	-0.31012	-0.53174	0.51938	-0.14578
-0.29104	0.70609	0.55725	0.352	0.28317	0.45573	-0.05589	0.18227	-0.5614	0.40619	-0.07478	-0.054	-0.65361	0.35795	-0.35466	-0.39567	-0.05495	-0.45215	-0.02926	-0.30639	-0.3889	-0.87004	-0.01646	0.31896	0.10208	-0.64278	0.1439	0.52696	0.25052	-0.13911	0.49977	-0.08467
-0.25791	0.1487	0.32738	0.83714	0.19053	0.51359	0.12347	-0.15714	-0.24487	0.39822	0.09447	-0.35368	-0.61559	-0.32441	-0.83314	-0.5544	-0.00391	-0.24323	-0.39892	-0.26438	-0.28425	-0.67361	-0.06609	-0.25613	0.13633	-0.54914	-0.08893	0.02761	-0.52175	-0.29641	0.5148	-0.21953
-0.27228	0.42672	-0.00592	-0.29488	-0.42483	0.41026	0.56974	-0.19527	-0.33231	0.13658	0.80662	-0.66246	-0.21164	-0.25152	-0.26068	-0.36237	0.38077	-0.07218	-0.40114	-0.179	-1.11834	-0.42891	0.5348	-0.06108	0.35292	0.20115	-1.10241	-0.13893	-0.88681	-0.43671	0.2574	-0.2538
-0.87184	1.74451	-0.30774	-0.19054	-0.2882	0.51925	-0.2107	0.39168	-0.38414	0.60765	0.08045	-0.47146	-0.84677	0.05116	-0.50593	-0.4438	-0.19673	-0.10436	-0.42051	-0.54039	-0.62642	-0.92497	0.32665	0.33744	0.59294	0.19632	1.08478	0.17532	-0.73937	-0.46223	0.04561	-0.11728
-0.71049	0.14744	0.03308	0.2127	-0.12255	0.37071	-0.27009	-0.31306	-0.40844	0.69669	0.23212	0.11016	0.03097	-0.31677	-0.67939	0.07512	-0.17956	-0.05398	0.05337	-0.38342	0.0379	-0.67551	0.34349	-0.11902	0.06738	0.45574	0.03875	-0.29776	-0.63569	-0.15529	-0.17138	-0.45272
-0.42905	-0.01002	-0.16214	0.23822	-0.24829	0.87267	0.14658	0.07522	-0.51523	0.39347	-0.44222	-0.63333	0.13521	0.40036	-0.47322	-0.55647	-0.02031	0.20513	0.12826	-0.0601	0.04041	-0.02862	0.42787	-0.15598	-0.05513	-0.02865	0.73735	-0.41053	-0.64398	-0.4233	-0.49065	-0.38001
-0.07007	0.51037	0.26225	0.39387	-0.62291	0.64105	0.16441	0.09814	-0.49332	0.11213	-0.29154	-0.10188	0.22792	0.04973	-0.46726	-0.46486	-0.1837	0.01965	0.0279	0.13038	-0.19181	0.18107	0.26215	0.02346	0.31986	-0.24319	0.99176	-0.56116	-0.89755	-0.48527	-0.31941	-0.125
-0.64757	0.39984	0.54085	0.00306	-0.38047	0.27125	-0.22166	-0.5319	-0.42468	0.19306	-0.20944	-0.25212	-0.27949	0.22968	-0.20181	-0.16768	-0.4233	-0.22687	0.37974	-0.17894	-0.54823	0.25429	0.2524	0.16995	0.52049	-0.22632	0.29357	-0.70191	-0.3911	-0.63505	-0.02373	-0.60178
-0.4461	2.26346	0.06193	-0.38624	0.32194	0.66226	0.16997	0.03034	-0.19852	0.3146	-0.06629	0.09311	0.31503	0.45364	-0.41742	-0.06938	-0.03732	0.45502	0.58428	-0.11282	0.20278	0.88463	0.43339	0.16619	0.6112	-0.38499	0.41261	-0.05693	-0.45785	-0.2896	0.14861	0.2399
-0.22464	-0.75269	-0.34783	-0.52502	-0.0599	0.951	-0.12228	-0.33289	-0.96033	-0.05134	-0.64724	-0.27509	-0.18759	-0.00668	-0.01401	-0.1318	0.33779	0.10661	0.11788	0.34758	-0.41473	0.40573	0.64413	0.21287	0.40631	-0.43436	0.73881	-0.4459	-0.35954	-0.15989	0.52206	0.04692
-0.76954	-2.02751	0.69278	-0.31235	0.35283	0.72751	-0.0486	-0.12895	-0.73586	0.08689	-0.07675	-0.3675	-0.0808	0.38038	-0.27425	-0.69694	0.28206	-0.20467	0.31728	0.29465	-0.38312	0.45405	0.08815	0.68573	0.28644	0.1013	-1.80269	-0.26967	0.23964	-0.49966	0.67456	0.12184
-0.62511	-0.4355	0.2691	0.35946	0.11746	0.61439	0.10756	-0.06725	-0.65391	0.55673	-0.07622	-0.43193	-0.51983	0.39049	0.12117	-0.30449	0.08141	-0.51453	0.0301	-0.33986	-0.34832	0.65146	-0.47818	-0.01484	0.20097	-0.34758	-0.49938	-1.18472	-0.1748	-0.42275	0.39787	0.28718
-0.41399	-0.79241	0.1009	0.10578	-0.14554	0.58561	-0.24779	-0.16085	-0.78216	-0.088	0.36339	-0.28005	-0.42753	0.26093	-0.26816	0.02374	0.50223	-0.06375	0.47459	0.04368	-0.08731	0.35756	-0.31758	-0.16886	0.21131	-0.01462	-0.97115	-0.70186	-0.17235	-0.02994	0.66015	-0.27122
-0.1196	-0.79784	0.21331	0.21287	0.27815	0.87963	-0.45426	0.35533	-0.17033	0.08298	0.21841	0.02013	0.08172	0.63656	-0.09265	0.2056	0.3732	-0.01516	0.19204	0.48396	0.86334	0.19195	0.45314	0.53884	0.23008	0.11045	-2.36351	-0.68638	-0.10749	0.18951	0.59795	-0.0167
0.22348	0.46847	0.15528	-0.24786	0.02942	0.73262	-0.23415	-0.08251	-0.67509	0.4335	-0.32761	-0.45095	-0.0557	0.48604	-0.29845	0.14056	-0.13049	0.17883	-0.08571	-0.17016	-0.0537	0.3994	-0.47426	0.10579	0.1063	-0.12502	0.28346	-0.64839	-0.14124	-0.38602	0.57466	-0.0932
0.23682	0.17558	-0.05267	0.32126	0.05809	0.37737	0.02145	0.75443	0.13897	0.40749	0.10396	-0.16812	0.11194	0.07704	-0.10891	0.08409	0.26981	0.17106	0.2803	-0.06447	-0.07554	0.86176	-0.02107	0.22192	0.31967	-0.3767	-0.37808	-0.72802	-0.19171	0.29385	0.77317	-0.20474
0.58689	-0.69837	0.11241	-0.29061	0.21276	0.52097	0.09197	0.35431	-0.6924	0.33337	0.20372	-0.30845	0.17129	0.33046	-0.44691	-0.02296	0.07417	-0.42937	0.17179	-0.16855	0.39926	0.08716	-0.34458	-0.65474	0.23124	0.21513	-0.18952	-0.86209	-0.48468	-0.12373	-0.31775	-0.14763
0.02431	-2.01268	-0.19185	0.60955	0.00493	0.27022	-0.42115	0.02443	-0.41695	0.36928	-0.02561	-0.28704	0.09408	-0.0872	-0.02024	-0.14431	0.18447	-0.22815	0.19279	-0.55166	0.50838	-0.50955	-0.30106	-0.88939	0.09151	-0.93421	-1.7586	-0.75203	-0.50665	-0.53104	-0.09643	-0.46511
-0.322	0.96145	0.12079	0.91419	-0.18831	0.40475	0.20452	0.17106	-0.27112	0.27956	0.02764	-0.94816	0.00416	0.18115	-0.2381	-0.1243	0.13871	0.42628	-0.09987	-0.54567	0.55031	-0.13354	-0.12339	-0.63409	0.20882	-0.3458	0.95562	-1.15601	-0.32608	0.11171	-0.1782	-0.66165
-0.42998	-0.0649	0.02378	0.57552	-0.30864	0.16308	0.29921	-0.27064	-0.27761	-0.37678	0.13247	-0.45587	-0.17553	0.35593	-0.08331	-0.3278	0.10274	-0.05254	0.49797	-0.27773	0.57233	-0.09541	0.14953	-0.07161	0.40064	-0.48838	-1.40868	-1.15491	-0.12808	-0.10934	0.27	-0.39887
0.07557	-0.38291	0.51665	1.02574	0.04441	0.07877	0.44987	-0.08838	-0.21645	0.63572	0.52676	-0.05469	-0.04769	0.53276	-0.12735	-0.41164	0.04783	0.00872	0.33562	-0.04616	0.27879	0.25778	0.7515	-0.7755	0.24195	-0.19389	-0.50506	-0.8476	-0.11929	-0.57074	0.66237	-0.31507
0.15055	2.07977	-0.48382	0.14572	0.00519	-0.05735	-0.01107	-0.38995	-0.73901	0.81174	-0.06563	-0.02232	-0.05924	-0.17578	-0.76314	0.10286	-0.15312	-0.27493	-0.26437	-0.1116	0.26341	0.01364	0.53196	-0.44629	0.35624	0.06346	-0.90582	-1.00748	-0.13123	-0.1667	0.45859	-0.55706
0.15535	-0.39565	-0.11495	-0.23219	0.04084	0.06323	-0.05043	-0.3341	-0.83241	0.66	-0.00988	-0.13217	0.32756	0.05922	-1.05978	-0.35505	0.09193	-0.37727	-0.23372	-0.58579	-0.87596	-0.46888	-0.05795	-0.78349	0.1855	-0.44933	0.56045	-0.95568	-0.54987	-0.06432	0.56054	-0.6149
0.31094	1.93632	-0.08206	0.31938	-0.05545	0.10486	0.0516	0.10213	-0.65572	0.17469	0.22195	-0.47514	-0.32355	0.45872	-0.69233	0.05412	-0.02326	0.15465	0.15439	-0.3925	0.34554	-0.10223	0.10871	-0.56073	0.24252	-0.26942	0.8904	-1.17569	-0.48902	-0.86123	0.29984	-0.61282
-0.47112	0.94242	0.04863	-0.0052	0.16541	0.65229	-0.12551	-0.14579	-0.64869	0.03826	-0.08181	-0.19095	-0.23347	-0.02028	-0.53177	-0.43353	0.51498	0.0866	0.72754	-0.26031	0.14303	-0.61248	-0.11136	-0.73678	0.27597	-0.42165	-0.65638	-0.8078	-0.42351	-0.39312	0.48782	-0.49305
-0.33845	-0.31758	0.55888	1.04814	0.41312	0.71903	0.4736	0.02951	-0.22253	0.77796	0.51807	-0.00247	-0.2747	0.3861	-0.08921	0.0739	0.52389	0.20241	0.30547	-0.05848	0.38887	0.48275	0.36205	-0.61207	0.24454	0.09198	0.48914	-0.40796	-0.15582	0.37209	0.35919	-0.58283
-0.38554	1.20985	-0.09856	0.63741	-0.19071	0.649	-0.15454	-0.41598	-0.54574	0.78789	-0.05166	-0.08545	-0.28132	0.05683	-0.02088	0.28445	0.072	0.06566	-0.24636	-0.26899	0.58896	-0.13076	-0.72339	-0.4311	-0.11494	0.15366	0.58567	-0.61184	0.48577	0.05259	0.72238	-0.62745
-0.3968	1.41502	-0.01566	0.11987	-0.56249	0.39394	-0.27353	-0.13055	-0.09663	0.288	-0.09508	-0.51483	0.03417	0.0967	0.0595	-0.48853	-0.39235	0.49415	-0.77868	-0.7083	0.79018	-0.97888	-0.21964	-0.31003	-0.03071	-0.0661	0.40895	-0.03979	-0.25923	-0.13249	0.24851	-0.15354
0.14833	-1.13924	0.18064	0.05817	-0.28931	0.71058	0.11587	0.2105	-0.11484	1.24878	-0.14805	-0.32225	-0.08669	0.20199	-0.73114	-0.23093	-0.25468	0.79361	-0.01253	-0.14008	0.50878	0.29328	-0.61085	-0.39562	0.02662	-0.30835	-0.87021	-0.56444	-0.11886	0.3719	0.09153	-0.31533
-0.22896	-0.45968	-0.00822	-0.17529	-0.36169	0.3139	-0.21258	-0.5996	-0.42102	0.62545	-0.51881	-0.41328	-0.05364	0.2033	-0.39737	-0.3866	0.01101	0.63991	-0.36428	-0.68655	-0.08465	-0.37033	-0.45072	-0.90663	-0.00273	-0.60004	1.32476	-0.65112	-0.29759	-0.03587	-0.25348	0.0028
-0.58599	0.17021	-0.37352	0.27502	0.01528	0.50928	-0.18458	-0.21788	0.16293	-0.18825	0.15309	0.01884	-0.69675	-0.09697	-0.35287	0.12815	-0.10061	0.53386	-0.5023	-0.56967	0.1479	-0.49416	-0.40328	-0.34774	-0.28067	-0.46715	-0.23279	-0.70662	-0.13104	-0.05475	-0.3883	-0.00913
-0.18929	-0.34631	-0.11448	-0.19424	-0.43798	0.30557	-0.12725	-0.38372	-0.26863	0.56433	0.00883	-0.67756	-0.02822	-0.07947	-0.44363	-0.05498	0.30722	0.38605	-0.34221	-0.41043	0.57257	-0.16797	-0.66188	-0.21181	0.05812	-0.57093	-0.33868	-0.57806	-0.17146	0.11097	-0.49449	-0.13747
0.55653	1.29375	0.10737	0.60809	-0.22837	0.52668	0.47315	0.42218	0.28502	0.97487	0.41028	0.89467	0.85109	0.64901	0.21011	0.63249	0.92745	0.54427	-0.02506	-0.42034	0.61279	0.81496	0.03828	-0.39131	1.09412	-0.57547	1.81679	0.00489	0.1789	0.14539	0.46605	-0.01818
0.28354	0.27205	0.62331	0.74277	-0.1104	1.11447	0.67355	0.0389	-0.07935	0.95853	0.27643	0.49204	0.43997	0.67149	-0.49942	0.02789	0.86836	1.2841	0.30655	-0.21558	0.73188	0.41571	0.45988	0.18208	-0.10146	-0.84932	-0.81599	-1.14357	0.25192	0.21497	0.40294	0.03081
0.33207	1.06979	0.44304	0.84302	0.43935	0.77823	0.47796	-0.24257	-0.21387	0.33299	0.53294	0.09137	0.5967	0.20925	0.04152	0.00606	0.5616	0.85467	-0.02014	0.04583	0.35884	0.76846	-0.70374	-0.42598	0.67192	-0.28615	1.6682	-0.81706	0.28892	-0.02544	-0.24636	0.30346
-0.19376	1.37987	0.33352	0.18139	0.22796	0.35611	0.251	-0.15053	-0.13069	0.35528	0.59131	0.77932	-0.26848	0.66202	0.11128	-0.28788	0.66833	0.7667	0.02955	-0.46874	-0.18361	-0.03115	-0.71053	-0.01662	0.76069	-0.35596	1.79437	-0.35344	0.44833	-0.27932	-0.05292	-0.01615
-0.27435	1.86827	0.29759	0.0324	0.34645	0.99296	0.03155	-0.29592	-0.68537	0.12411	0.00634	0.39963	0.47283	0.36053	-0.44117	-0.27539	0.17771	0.98231	-0.35646	-0.211	0.44845	-0.58858	-0.30471	0.20834	0.56241	-0.08909	-1.02623	-0.29713	0.06739	0.21314	-0.17915	0.32634
-0.20719	0.1201	0.5101	0.32237	-0.0114	0.70385	0.00928	-0.54202	-0.00938	0.38786	-0.40488	-0.12345	0.26259	0.15576	-0.76943	-0.26069	0.18041	0.43831	-0.12599	-0.85153	0.30435	-0.22669	-0.56591	-1.09353	-0.03815	-0.38314	-1.69555	-0.23977	0.0305	-0.71495	-0.1535	-0.18728
-0.04894	-0.92205	-0.15	0.48516	0.54686	0.50161	-0.08855	-1.00875	-0.0994	-0.45194	-0.05806	-0.04945	-0.12574	0.19813	-0.25054	-0.6218	0.78903	0.73784	-0.32616	-0.26415	-0.18033	0.34874	-0.22072	-0.44486	-0.02897	-0.67946	-0.03272	-0.25265	-0.3151	-0.63518	-0.49107	-0.67131
-0.53581	-0.47599	-0.28984	0.31324	0.34951	0.25059	0.04868	-0.27087	-0.16496	-0.36958	0.03559	-0.40919	-0.38116	0.2953	-0.04974	-0.61382	0.81364	1.08826	-0.09786	0.25632	0.03514	-0.09545	-0.79217	0.01819	0.38643	-0.05695	-0.65542	-0.41659	0.04862	-0.03786	-0.52122	-0.03821
-0.75845	0.59053	-0.01608	0.79741	0.56894	0.66292	0.27505	-0.38827	0.17352	-0.28792	0.35967	0.0225	-0.22149	0.50076	0.18471	0.00435	1.09581	1.14398	-0.31846	-0.10038	0.19135	0.30604	-0.3632	-0.31046	0.72356	-0.18502	0.49273	0.02173	0.12559	-0.04663	-0.08582	0.38791
-0.81826	-0.52086	-0.63654	0.59804	0.05635	0.10589	-0.16076	0.12632	-0.4633	-1.02762	-0.49887	-0.93317	0.02351	0.50721	0.07978	-0.94308	0.50324	0.16614	-0.7041	-0.3253	-0.0834	0.34355	-0.70569	-0.71289	0.2846	-0.43741	0.89047	-0.29099	-0.18362	-0.37048	-0.13902	-0.39806
-0.76676	1.5196	0.37003	1.17502	0.10199	0.35129	-0.28964	0.4884	-0.02259	-1.087	-0.23109	-0.07657	-0.28814	0.31324	-0.14291	-0.33959	0.33571	0.40936	-0.01627	-0.46974	0.13435	0.30523	0.17062	0.00905	1.06477	-0.54145	-0.01735	-0.16219	-0.18848	0.00977	-0.07255	-0.04163
-0.70531	0.71956	-0.48201	0.75072	0.01138	0.19308	-0.54703	-0.27415	-0.49165	-1.04645	-0.21671	0.19555	-0.25674	-0.38057	-0.34264	-0.52753	0.57185	-0.15166	-1.04259	-0.44648	0.11052	0.10153	0.23298	0.07902	-0.05894	0.10058	1.9067	-1.13338	-0.02299	-0.02788	-0.99759	-0.50837
-0.38379	1.24986	-0.37677	0.5273	0.02106	0.20138	-0.16961	-0.42796	0.25267	-0.03344	-0.11051	0.35487	-0.36942	-0.26256	-0.44345	-0.68902	0.4624	-0.04078	-0.62564	0.04436	0.06805	0.02823	-0.37211	0.03631	0.26807	-0.20829	-1.3921	-1.01058	0.22041	0.05616	-1.44788	-0.34531
-0.42534	2.28056	0.21323	0.96573	0.083	0.73828	0.26619	0.26469	-0.35122	0.27107	0.26649	0.54792	-0.4107	0.00575	-0.63236	-0.23183	1.0254	0.1332	-0.24406	-0.32544	0.33476	0.1756	0.45475	-0.08305	-0.01322	0.24798	0.50869	-0.62172	0.13075	0.39918	-0.67719	0.02579
-0.0113	0.81396	-0.04554	0.81402	-0.12046	0.29844	0.3781	0.29136	-0.06093	0.7561	0.56115	1.01237	-0.33111	0.24511	-0.65981	-0.4756	1.13923	0.38123	0.22751	-0.30038	0.09311	0.25329	0.53781	0.33105	0.73354	0.13913	2.24294	-0.36034	0.18912	0.3672	-1.02685	0.09809
-0.30722	0.97929	0.29392	1.67453	0.66552	0.5143	0.50658	0.07493	0.45224	0.24704	0.50383	0.53799	-0.26059	-0.02031	0.21824	0.25743	1.17538	0.37794	0.10998	-0.13591	0.39184	0.14338	0.4895	0.7313	1.3213	-0.37997	-0.75567	-0.19885	0.10977	0.17686	-1.10348	0.09282
-0.25259	2.29664	0.02058	0.92502	0.4495	-0.52694	0.31514	-0.43385	-0.74327	-0.02633	-0.0402	0.14546	-0.32695	-0.25733	-0.38464	-0.634	0.82779	0.01764	-0.60478	-0.53688	-0.19282	0.10441	-0.29433	-0.40551	0.54944	-0.56526	2.59267	-0.92392	0.43933	-0.16255	-1.00056	-0.532
-0.8055	0.38829	0.27838	-0.07512	0.24852	-0.26605	0.24465	-0.70129	-0.12837	-0.30782	0.15229	0.04297	-0.76393	-0.9153	-0.45482	-1.32065	0.78219	0.25278	-0.2467	-0.15342	0.18182	0.99355	0.21866	0.36516	0.49457	-0.72019	2.34686	-0.83922	0.31205	0.47792	-0.80004	0.08664
-0.60797	0.36435	-0.09946	0.28351	-0.03084	0.43339	0.63163	-0.57196	-0.19206	0.36743	0.25251	-0.3546	0.06165	-0.18128	-0.35793	-0.75912	0.84488	-0.01746	0.14037	-0.18541	0.19913	0.03383	-0.24366	0.34275	0.38246	-0.63796	2.16101	-0.59707	0.47721	0.204	-0.86291	0.45851
-0.12474	-0.37535	0.34425	0.48657	0.77333	0.17927	0.32248	-0.3908	0.06636	0.67882	-0.11181	0.47258	-0.1603	0.2675	-0.36705	-1.18805	0.97372	0.37123	0.14591	-0.19439	0.38921	0.8372	-0.33343	0.10817	1.21558	-0.28418	3.16646	-0.30966	0.01556	0.07164	-0.4953	0.413
-0.10369	0.13559	0.31803	0.23975	0.19106	-0.54785	0.19666	-0.68299	0.03038	0.30455	-0.30203	0.63299	-0.72922	-0.27974	-0.78571	-0.91038	0.67816	0.06808	-1.09535	0.19765	0.37612	0.00924	0.12412	0.20884	-0.03993	-0.46346	0.00431	-0.51244	0.15382	0.82105	-0.26437	-0.52071
-0.82732	0.63453	0.21603	0.74295	0.41554	0.27791	0.09888	0.27714	-0.3239	-0.15223	0.23942	0.78253	-0.01766	-0.07125	-0.21385	-0.89256	0.64106	0.17224	-0.01168	-0.31856	0.33893	0.16287	0.00734	0.93228	0.40457	0.16445	0.46631	-0.53164	0.74067	0.39502	-0.34116	-0.21658
-0.28368	1.14165	-0.23709	0.47357	0.47873	0.27425	0.22054	-0.22294	-0.69102	-0.25121	-0.24316	0.09627	-0.10836	-0.14429	-0.4491	-0.28226	0.75847	0.3124	0.01785	-0.14241	0.19155	0.29175	-0.07501	0.50076	0.54074	-0.21028	1.13136	-0.48747	0.389	-0.51329	-0.18615	-0.29708
-0.48996	0.81118	-0.13465	0.68835	0.09299	0.65864	0.35009	-0.58717	-0.56764	-0.24645	0.70796	0.81625	-0.06119	-0.14405	-0.61802	0.22126	1.00573	0.03848	0.08652	-0.66384	0.14145	0.25298	0.03824	0.24478	0.25961	-0.43228	-1.40739	-1.00913	0.4625	0.14413	-0.26653	-0.09417
0.09185	-0.21791	0.29807	0.80219	0.78465	0.56752	-0.21732	-0.19365	-0.40216	-0.08671	0.35439	0.84055	0.15933	0.84064	-0.21518	-0.15112	1.36261	0.49967	-0.20369	-0.75288	0.41116	0.29627	-0.06074	1.13752	0.61391	-0.27288	1.73851	-0.73213	0.57874	0.41532	0.56434	0.06892
0.04994	0.01085	0.23261	0.67157	0.36181	0.34228	-0.24367	-0.32703	-0.33013	0.06863	0.55	1.08948	-0.11464	0.3906	-0.6284	-0.29385	1.47316	0.32754	-0.12627	-0.50787	0.33954	0.27782	-0.51867	-0.32092	0.7198	-0.64861	1.4999	-0.56701	0.30251	0.17993	0.57462	-0.38733
-0.01197	0.19855	0.08737	0.66335	0.04242	0.33803	0.11047	-0.12933	-0.48134	-0.09125	0.87689	1.10363	-0.51779	0.02085	-0.89817	-0.53638	1.1042	-0.16438	-0.08662	-0.61443	0.05121	0.68869	-0.07851	-0.46726	0.19967	-0.30068	0.68683	-0.40231	0.32207	0.00339	-0.27186	-0.37709
-0.26537	0.63806	0.15293	0.54984	0.40617	0.3069	0.14657	-0.41338	0.10423	-0.08278	0.32541	0.43552	-0.15821	0.09083	-0.59516	-0.21344	1.42982	-0.15492	-0.3507	-0.28667	0.62676	0.24072	0.0612	0.11488	0.30017	-0.34897	0.77544	-0.59659	-0.05362	-0.37429	-0.46727	-0.0383
0.02191	0.30918	0.75428	1.23514	0.67479	0.78768	-0.11859	0.16385	-0.31873	0.20448	1.35207	1.03315	-0.28409	0.64344	-0.20707	-0.36153	1.60014	0.52003	0.01378	0.06242	0.64849	0.52535	0.32821	-0.15787	0.60255	0.18817	0.49279	-0.70494	0.29488	0.55524	0.13579	-0.02395
0.35308	0.59873	-0.06756	1.00587	0.56684	0.50319	-0.54508	-0.55194	-0.38827	0.38581	0.69512	1.20172	-0.48147	0.41697	-0.71591	-0.28192	0.71214	0.28661	-0.47671	-0.01801	0.77846	0.49502	-0.03756	0.33157	0.70897	-0.15261	-0.28128	-0.64223	-0.05733	0.28283	0.17308	-0.58125
-0.52315	-0.46466	0.02636	0.86034	0.1117	0.41037	-0.37995	-0.05537	-0.11924	-0.07548	0.21055	0.64798	-0.53962	0.06238	-0.71815	-0.47407	1.02834	0.23254	-1.30665	-0.14997	0.72663	0.69707	0.20534	0.30453	0.31736	-0.01132	1.01591	-0.52819	0.11907	-0.50353	-0.54596	-0.83948
-0.81223	2.70796	-0.15775	0.91874	0.65718	0.43124	-0.59857	0.40925	-0.61343	0.18408	0.06905	0.76955	-0.31347	0.22493	-0.45507	0.0195	1.57236	-0.27721	-1.02773	-0.28133	0.69329	-0.02725	0.40241	0.59399	0.34472	-0.06631	0.7481	0.21299	-0.36748	-0.54384	0.021	0.04181
-0.35395	0.88716	-0.45685	0.92085	1.02413	0.36331	0.24481	0.28222	-0.52747	-0.02557	0.58096	1.17782	-0.65239	-0.2451	-0.68572	0.14474	0.89212	0.20742	-1.07319	-0.03745	0.57737	0.22062	-0.09509	0.20212	0.34028	-0.09113	0.18735	-0.72055	-0.566	0.0919	-0.67986	-0.14282
-0.18331	-0.56498	-0.00757	0.82028	0.31564	0.49445	0.38729	0.40399	-0.10188	-0.37226	0.80064	1.0148	-0.43891	-0.23443	-0.54643	-0.01329	0.65914	0.72433	-0.80782	0.2759	0.10873	0.30614	0.59897	0.04163	0.43842	-0.59868	0.77022	-0.73847	0.02161	-0.28079	-0.43371	0.01515
-0.25102	1.61914	0.29248	0.91662	1.00706	0.04035	0.15417	0.87239	0.41973	-0.171	0.48218	1.22774	-0.18648	0.03	-0.38166	-0.40219	1.0283	0.22867	-1.01704	-0.22573	0.06577	0.80161	-0.06681	-0.04168	0.95602	-0.65564	1.92803	-0.92526	0.16732	0.25423	0.12342	-0.2548
0.00533	-1.20857	0.62584	0.88939	0.52603	-0.47416	0.18732	0.32253	-0.00844	-0.17541	0.47048	1.22983	-0.62526	-0.24356	-0.30445	-0.13949	0.83441	-0.2047	-0.92213	-0.09942	0.50535	0.76859	-0.45324	-0.60789	0.41519	-0.85279	1.78167	-0.54778	-0.04528	-0.41789	-0.27878	-0.12646
-0.13168	-0.54734	0.25151	0.55014	0.66903	-0.47292	0.16729	-0.31756	0.25429	0.31648	0.59578	0.85021	0.20641	-0.007	-0.49285	0.13737	0.58146	0.23941	-0.8357	-0.2374	0.92827	0.80186	-0.15397	0.15742	0.41328	0.46609	1.65666	-0.46297	0.18625	-0.08333	0.00556	-0.10763
-0.19937	-0.32681	0.49292	0.96459	0.5048	-0.3054	-0.09034	-0.21362	-0.10018	0.38625	0.28681	1.01267	-0.02728	-0.0274	-0.08101	-0.03449	0.82336	0.3119	-0.57642	-0.07044	1.25046	1.21193	-0.0484	-0.21199	0.93392	-0.08108	1.10479	0.22205	-0.00307	0.02955	-0.40209	0.25395
-0.12061	0.05806	0.47182	0.83328	0.4549	-0.14038	-0.16613	-0.15451	-0.61009	-0.80197	0.31328	0.41968	-0.72596	-0.2509	-0.13456	0.31502	0.34053	-0.23649	-1.20817	-0.3764	1.01207	0.45943	-0.35116	0.58758	0.25007	0.04562	-0.20933	-0.52956	0.62769	0.05377	-0.56454	0.02304
0.308	-0.91779	0.69518	0.59903	0.34209	-0.23666	-0.11474	0.04884	-0.16787	-0.81123	0.30145	0.05118	-0.44853	-0.45449	-1.20722	-0.64995	-0.24356	-0.37444	-1.06981	-0.47171	0.61156	0.155	-0.60765	0.22599	0.31438	-0.24418	0.05252	-0.76	0.26961	-0.65588	-0.80743	-0.02998
0.06324	-0.20277	0.70543	0.74591	0.2524	0.0179	-0.11739	0.12922	-0.70267	-0.61031	0.0646	0.64378	0.04598	-0.44154	-0.55928	0.20809	0.07214	0.2521	-1.15778	0.04969	0.98595	0.1202	-0.23863	0.22902	0.80921	0.12587	-1.06553	0.1221	0.42486	-0.41583	-0.60396	0.79598
-0.84451	1.29847	0.56053	0.18492	0.2456	-0.06249	-0.09161	-0.4166	-0.47398	-0.51411	-0.28125	-0.10507	0.0132	-0.37779	-1.08178	-0.09297	-0.28396	-0.00907	-1.33723	-0.30057	0.80817	0.4837	-0.6833	-0.13875	0.37904	-0.69603	0.19601	-0.41316	-0.01041	-0.72751	-1.13309	-0.02858
-0.34446	0.55406	0.7608	0.58046	0.44702	-0.03055	0.46457	0.05585	-0.2495	-0.44298	-0.26612	0.47066	0.00482	-0.46995	-0.5816	-0.33476	0.56529	0.38245	-0.56865	-0.27051	1.2483	0.48574	-0.16299	-0.10274	0.56333	-0.17698	1.92932	-0.43766	0.47952	-0.28063	-0.33579	0.02385
-0.90021	-0.99859	0.19513	0.10971	-0.09909	-0.19837	-0.33071	-0.65947	-1.24336	-0.55906	-0.53859	0.21784	-0.77278	-0.54338	-0.51517	-0.22387	0.40142	-0.05563	-1.12214	-0.29997	0.97197	0.0794	-1.06708	-1.30713	0.33293	-0.15147	-0.23715	-0.68945	0.24758	-0.22128	-0.80249	0.02366
-0.20337	-0.09514	0.52249	0.3321	0.52694	0.0054	-0.3901	-0.47852	0.09428	-0.12478	0.107	0.4795	-0.57592	-0.0871	-0.57974	-0.16705	0.20349	-0.14525	-0.70705	-0.33635	0.9175	0.56218	-1.00392	-0.88176	0.24263	-0.85242	-0.27703	-0.18883	-0.04479	-0.19363	-0.87016	-0.07667
-0.73415	-0.75699	0.78837	0.71213	0.78856	0.45884	0.11044	-0.68142	-0.06087	0.53811	0.63552	0.65269	0.02165	-0.12731	-0.35753	0.08183	0.64	0.30047	-0.63184	0.00195	1.18035	1.06644	-0.65804	-0.35734	0.45495	-0.16865	0.04064	-0.07913	0.24318	0.10448	0.09662	0.16283
-0.76783	0.17629	0.6881	0.1113	0.11863	-0.30665	-0.19211	-0.47992	-1.08408	-0.11085	0.6565	0.46175	-0.38065	0.15734	-0.40901	0.1628	0.38476	0.32839	-1.22509	-0.44832	0.57241	0.4313	-1.00877	-0.13992	0.6909	-0.26248	0.01422	-0.45297	0.31385	0.04	-0.62208	0.11079
-0.50406	-0.63164	0.53333	0.47364	0.2927	0.06122	0.33285	-0.16216	-0.03931	-0.3766	0.4347	0.60573	-0.43826	0.25126	0.34291	0.34019	0.65499	0.22245	-0.8252	-0.38521	0.81734	0.94866	-0.236	-0.33176	0.80527	0.10672	-1.43334	-0.63028	0.27936	-0.25073	-0.78709	0.03024
-0.11223	-0.84688	0.89531	0.4355	0.16726	-0.33721	0.09124	-0.61118	-0.14492	0.05213	0.40084	0.69798	-0.1751	-0.03679	-0.10831	0.71284	0.14863	0.45932	-1.21734	-0.07848	0.78725	1.31282	-0.20186	-0.04464	1.26103	-0.57595	1.28359	0.19683	0.26019	0.12257	-0.43739	0.46277
-0.21723	-0.48881	1.02174	0.08981	-0.44336	-0.40178	-0.22481	-0.75205	0.05687	0.53368	-0.06703	0.1924	-0.32535	-0.19936	-0.5767	1.13896	0.16695	0.1415	-1.54866	-0.01764	0.06314	0.45077	-0.37197	-0.34496	0.15626	-0.30123	0.77797	-0.05653	0.13415	0.1041	-0.32998	0.40652
0.02642	-0.84043	0.81802	0.45257	0.29211	0.13665	0.42777	-0.35865	0.03182	-0.12618	0.1472	0.93463	-0.47861	-0.1626	-0.2116	0.70312	0.10043	0.31113	-0.70017	0.33902	0.72934	0.57802	-0.524	0.08402	0.9108	0.1491	0.16057	-0.39557	0.23851	0.05742	0.17493	-0.18664
-0.09227	-1.17131	0.95548	0.86946	0.20927	0.78908	0.49728	-0.64374	-0.30445	-0.46119	-0.50907	0.4132	-0.29885	0.39377	-0.40586	0.17532	0.50942	0.41444	-1.14343	-0.14907	0.42495	0.12749	-1.12017	-0.10656	1.03174	-0.32006	-0.0936	-0.77946	0.25755	0.07454	0.58391	0.5921
0.31895	0.41041	0.50226	0.41285	0.01454	0.53445	-0.4609	-0.58084	-0.56155	-0.75599	-0.06855	0.47797	-0.50787	0.10385	-0.15267	0.32092	0.62946	0.77078	-0.64851	-0.1394	0.28538	0.62087	-0.57042	-0.5575	0.68482	-0.04436	0.03061	-0.39827	0.11358	-0.12634	-0.22589	0.13511
-0.08052	-0.26081	0.20552	0.31619	0.27712	0.24725	0.02103	-0.80402	-0.03071	-0.5579	0.21508	0.3055	-0.66744	-0.26198	-0.50718	0.03276	0.4416	0.29619	-0.61675	-0.16582	0.12294	-0.03427	-1.00088	-0.02591	0.20152	-0.15368	-0.57694	-0.24985	-0.22881	0.08062	0.06233	-0.25199
-0.29073	0.23619	0.78753	0.24396	0.5453	0.25478	0.02916	-0.81381	0.00512	0.27571	0.05689	0.21756	-0.31702	0.04842	0.45783	0.39954	0.12632	0.46281	-1.1652	-0.19502	0.67815	0.47063	-0.23075	0.29318	0.45792	-0.1036	-1.6784	-0.66343	0.11652	0.21604	0.34813	-0.23802
-0.01081	0.29469	0.69227	0.48694	0.58812	0.02208	0.09646	-0.55865	0.75124	0.09179	0.56068	0.65243	0.34837	0.1791	-0.12786	0.09843	0.13444	0.81001	-0.04824	0.12082	0.20956	0.07578	-0.50549	0.65304	0.32069	-0.13457	-0.71808	-0.26951	-0.12058	0.53489	0.03983	-0.30554
-0.19372	-1.27077	0.54882	0.51766	0.00898	0.2462	-0.16983	-0.76481	0.18618	0.12418	0.02426	-0.13931	-0.04101	-0.28014	-0.84069	0.40989	0.76551	0.17395	-0.28939	-0.01715	0.63178	0.44008	-0.60744	0.50021	0.28161	0.02701	-0.50489	-1.27631	-0.14968	0.07918	-0.47983	-0.49102
-0.3414	-0.33885	0.09571	0.44571	-0.16239	0.2066	-0.05855	-1.35693	-0.42439	-0.49374	0.36262	0.29525	-0.4421	0.03576	-0.82835	-0.0466	-0.08939	0.30644	-1.08938	-0.31529	0.84432	0.26662	-0.33038	0.23941	-0.01192	-0.24108	-0.33204	-1.07924	0.15229	-0.11869	-0.28249	-0.39607
-0.53227	-0.92009	0.44486	0.23952	-0.46233	-0.07088	0.06057	-0.69673	0.58763	-0.68037	-0.08855	0.18765	-0.29834	0.4688	-0.07511	0.06847	0.16554	0.06066	-0.65654	0.13652	0.61184	-0.14952	-0.82135	0.49926	0.29998	-0.3121	0.2464	-0.57737	-0.35172	0.07322	0.36015	-0.56343
-0.37861	-0.28338	0.71019	0.57792	0.14486	0.15908	-0.13105	-0.28974	0.70329	-0.07351	-0.1003	0.5907	-0.12732	0.28575	-0.38267	-0.5931	0.18118	0.6098	-0.47782	-0.01274	0.62312	-0.23513	0.24745	0.51326	0.17969	-0.57279	1.39762	-0.62525	0.02828	0.09225	0.27309	-0.15094
0.25216	1.30596	0.57069	-0.20258	-0.28641	-0.11653	-0.02949	-0.81465	-0.05765	-0.1112	0.29056	0.214	-0.02415	0.27269	-0.50652	-0.29576	-0.06581	-0.00689	-0.9903	-0.18711	0.70409	-0.13344	-0.09921	0.28266	0.51973	-0.3944	0.66892	-0.6076	0.15183	0.22662	0.11217	-0.03158
0.06692	-0.73731	0.43813	-0.30837	0.02815	-0.17552	0.10265	-0.7829	0.13216	-0.2486	-0.21326	0.36648	-0.2498	-0.02723	-0.36338	-0.33904	0.04191	0.15746	-0.75745	0.02119	0.35314	-0.22579	-0.6698	0.20408	0.23872	-1.00308	-0.66442	-0.62812	-0.53527	0.26517	-0.39423	-0.27555
0.03157	-0.71293	0.71961	0.29739	0.47689	0.45526	0.40712	-0.65367	-0.26021	0.49758	-0.08044	0.45818	0.26677	0.1443	-0.46092	-0.25795	0.09952	0.41477	-1.21594	0.19754	1.09609	-0.11912	-0.45108	0.25561	0.44895	-0.36693	-0.97996	-0.35358	0.18602	0.26559	-0.22286	-0.59693
-0.25108	0.47235	1.03385	-0.27123	0.24344	-0.27624	0.03128	0.17868	-0.07409	0.02876	-0.20773	0.20764	0.38193	-0.2383	-0.50906	0.05459	0.19979	0.42597	-1.09605	0.54336	0.24547	-0.35345	-0.12734	-0.09588	-0.19177	0.07128	0.44551	-0.23503	-0.24888	-0.07751	-0.16391	0.20309
-0.82356	-1.36168	0.93792	-0.21779	0.57881	0.25234	0.15838	-0.01046	-0.14487	-0.2398	-0.29117	0.61498	0.26949	0.02872	-1.01335	0.02017	-0.08157	0.14111	-0.84675	0.10369	0.40654	-0.46801	-0.15692	0.1761	0.0084	0.0816	0.903	-0.68371	-0.29898	0.16598	-0.000485631	-0.37534
-0.50373	-0.48608	0.46282	-0.34604	-0.58404	-0.11145	0.39427	0.3039	-0.91583	0.0374	-0.08402	0.24095	0.42779	-0.40708	-1.20929	-0.17187	0.38476	-0.02121	-0.58298	-0.18944	0.5405	-0.47683	-0.40119	-0.0168	0.67992	-0.60524	1.72533	-0.57102	-0.01868	-0.03711	-0.62504	-0.2232
-0.17108	-0.59815	0.36708	-0.45918	-0.24788	-0.22848	0.09303	-0.09442	-0.25824	0.40459	0.07927	0.17316	0.24779	-0.25401	-0.72294	-0.40935	0.38625	0.20182	-0.22655	0.02914	0.18936	-0.39638	0.14381	-0.13912	0.39316	-0.18646	-0.06828	-0.65434	0.52578	-0.11856	-0.22914	-0.57905
-0.60005	-0.83091	0.59399	-0.3689	0.29925	-0.28667	0.13723	-0.0336	-0.26954	-0.43036	0.01468	0.29014	0.08374	-0.18394	-0.22478	-0.02984	-0.30368	0.2578	-0.37896	0.72864	0.57759	0.17789	0.58515	0.05317	0.02019	-0.14973	0.34569	0.17152	-0.23132	-0.23957	-0.40917	0.09882
-0.03234	-0.24029	0.20809	0.22185	0.46598	-0.07289	0.17828	-0.29846	-0.72228	-0.7056	-0.33629	0.6043	0.32059	-0.64509	-0.35491	-0.04345	-0.66385	0.54154	-0.37853	0.14978	0.70254	0.3089	0.20424	-0.39212	-0.00704	-1.12945	-1.7124	0.08011	0.11601	0.10121	0.18969	-0.12662
-0.04822	-0.51237	0.24438	0.0966	0.15778	-0.07186	-0.15613	-0.4842	-0.34316	-0.40009	-0.35334	-0.2802	-0.49373	0.11247	-0.76317	0.13501	-0.72726	0.11622	-1.07869	-0.05245	0.74563	-0.29931	-0.70671	-0.28793	-0.05728	-1.10634	-0.77735	-0.3826	-0.37834	0.42416	-0.09152	-0.22113
-0.07382	0.3628	0.35274	-0.0589	0.2582	0.09323	-0.01412	-0.65198	-0.24985	-0.4006	-0.03543	0.8984	-0.25063	0.23576	-1.08843	0.16032	-0.26461	0.16659	-0.9173	0.04847	1.11064	0.01195	0.19931	0.03573	0.24399	-0.98293	0.46496	0.01972	-0.12307	0.22293	0.26818	-0.38369
0.27813	0.87257	1.23491	-0.29323	0.43583	0.52584	0.00985	0.35154	-0.0751	0.07931	0.24279	0.57436	-0.16813	0.32704	-0.69923	0.40096	0.20636	0.56165	-0.40426	0.00787	0.77293	0.29082	0.34968	0.44764	0.30504	-0.39418	0.91057	0.21168	0.19819	0.40682	-0.03848	-0.04982
0.13592	-0.29242	1.09505	0.41042	-0.01767	0.5489	0.20554	0.06552	-0.13612	0.13909	-0.09861	0.66426	-0.53442	-0.15852	-0.3964	0.46849	0.17127	0.68754	-0.49266	0.32439	1.05077	-0.09812	0.74015	0.46497	0.61432	-0.19912	0.60544	0.28395	0.14736	0.29559	0.36298	0.58129
0.26304	0.81627	1.0919	0.49085	-0.01609	0.42941	0.50234	0.54471	0.13708	0.50404	0.20051	1.14565	0.17499	0.55124	-1.0321	0.3955	0.24466	0.7035	-0.24785	-0.1156	0.94578	-0.22448	1.0532	0.35046	1.2031	0.59299	-0.53153	-0.23927	0.15031	0.48977	0.72086	0.69181
0.36297	0.82198	0.27575	0.06389	0.57066	0.24843	0.33504	0.21054	0.27508	0.60081	-0.31747	0.8381	-0.03385	0.49967	-0.2797	0.7978	-0.2743	0.67803	-0.05538	-0.44496	0.78461	-0.08574	0.7681	-0.00743	0.9753	0.15653	-0.95012	0.05509	-0.22824	0.93638	0.60401	0.71754
-0.17351	0.46774	-0.03001	-0.42509	0.25144	0.26132	0.26554	-0.43843	-0.31882	0.00767	-1.14308	-0.14082	-1.03243	-0.53006	-0.45999	-0.16301	-0.42371	0.26807	-0.46228	-0.40648	0.18972	-0.76325	-0.10358	-0.46988	0.52631	-0.58643	0.42672	-0.25721	-0.07679	0.42151	0.06835	0.12283
0.15741	1.18179	0.82965	-0.03824	0.29604	0.35098	0.19682	-0.02671	0.44764	0.63953	0.15784	0.34136	-0.48869	-0.25324	-0.38422	0.07519	-0.32486	0.37822	-0.30841	-0.36175	0.38818	-0.02065	0.1546	-0.4155	0.58319	-0.00884	0.74644	0.30758	0.38761	0.32628	-0.1906	0.40079
-0.19613	-0.00602	0.16769	-0.32089	-0.19699	0.06558	0.01763	-0.64009	0.32464	-0.78635	0.10315	-0.01066	-0.82247	-0.01182	-0.54141	-0.52356	-0.65877	0.50841	-0.38205	-0.39168	0.5071	-0.60124	0.16517	-0.49369	0.96544	-0.3661	-1.80082	0.10889	-0.30844	0.03854	0.22713	0.03386
0.18819	1.62233	0.4797	0.09221	0.3335	-0.19818	-0.00354	0.13821	-0.14219	-0.63198	0.84486	0.63658	-0.96633	-0.0921	-0.39393	0.56084	0.30448	0.79844	-0.21289	-0.14196	0.52868	-0.27947	0.1156	-0.34721	0.54561	-0.05554	-1.89942	0.02818	0.29997	0.16615	0.21718	0.12484
0.40038	1.81342	0.67158	0.63933	0.13717	0.31959	0.05036	0.17759	0.59085	-0.16917	0.27999	0.47722	-0.49084	0.26288	-0.54673	0.5487	0.277	0.23533	-0.51027	-0.05803	0.28997	-0.09282	-0.091	-0.16949	0.27715	0.57882	0.7914	-0.03063	0.45888	-0.03098	0.16499	-0.19431
-0.46939	0.60871	0.28169	0.09126	-0.01071	0.13603	0.24241	0.29272	-0.05445	-0.14606	0.70824	0.42394	-0.67403	-0.45945	-0.5545	0.42156	0.20234	0.67691	-0.54045	-0.57144	0.46511	-0.25958	0.55641	-0.06202	0.90787	0.3121	1.07652	0.56078	0.18325	0.22598	0.1073	0.04485
-0.32039	0.60435	0.23078	0.29595	-0.13539	0.02234	-0.056	0.23474	-0.09833	-0.06501	0.2842	0.17797	-1.00719	-0.17834	-0.47893	0.18245	-0.1588	0.12959	-0.6183	-0.34087	0.26695	-0.07605	0.92145	-0.55914	0.43072	0.23933	0.28565	-0.30264	0.1305	-0.14023	-0.51208	-0.0898
-0.45181	0.66153	0.28244	0.16967	0.0687	0.05249	0.63847	-0.00886	0.06146	-0.06778	0.35922	0.32416	-0.96829	-0.53685	-0.38851	0.44355	0.4827	-0.10639	-1.26413	0.0497	0.21171	-0.33649	0.76268	-0.48138	0.56238	0.2823	1.12364	-0.37791	0.06789	-0.43264	-0.39908	-0.39545
0.13457	0.34886	0.63868	0.64876	0.09575	0.0384	0.28916	-0.36126	0.26233	-0.06369	-0.01586	0.13121	-0.2229	0.30839	-0.45894	0.88317	0.68141	1.21624	-0.3496	0.56893	0.38191	0.21429	0.97267	-0.76024	0.31475	-0.28194	1.30974	0.1667	0.70297	-0.10969	0.000117332	-0.62992
0.11099	-0.23846	0.44674	0.19794	-0.48642	-0.73165	0.39933	0.19241	-0.08404	0.18701	-0.0245	0.02731	-0.47062	0.45062	-0.35087	0.69318	0.2557	0.58393	-0.57374	0.1238	0.75614	0.49002	0.95292	-0.56794	0.16464	-0.29497	0.00203	-0.14873	0.15895	0.23494	-0.11114	0.11726
-0.05352	0.08353	0.50565	0.43198	-0.13396	-0.11217	0.4767	-0.11244	-0.21342	0.05507	0.38099	0.5501	-0.77462	-0.23731	-0.32177	0.49223	0.70926	0.46067	-0.87491	-0.28689	0.6926	-0.04708	0.51617	-0.58234	0.12213	-0.12848	0.07375	-0.21294	0.33549	0.13466	-0.407	0.17125
-0.348	-0.09042	0.60991	0.33855	0.24843	0.09942	0.31594	-0.12625	0.47849	0.60768	0.41494	-0.59824	-0.12367	0.09075	-0.35523	0.22178	0.50496	0.55071	-1.36719	0.05804	0.48195	0.25073	0.86323	-0.77105	0.35795	0.16867	-0.58242	0.25213	0.6952	0.30263	0.09393	0.11065
0.29762	1.26598	0.7854	-0.28319	0.01286	-0.04413	0.33647	-0.40543	0.13776	0.60086	-0.03935	-0.2928	-0.02	0.58895	-0.15233	0.42609	0.71375	-0.09953	-1.0681	0.10696	0.19097	0.19422	0.74037	-0.4237	0.31312	0.40279	0.40572	-0.10943	0.55678	0.527	-0.02121	0.63774
-0.14882	2.2845	0.78489	0.571	0.09627	0.3114	0.08784	-0.69611	0.43856	0.04466	0.12986	-0.30101	-0.68848	0.3221	-0.51616	0.54365	0.60919	0.83107	-0.95153	-0.40907	0.00303	0.31175	0.16078	-0.2573	0.30872	0.24576	-1.29794	-0.45083	0.46992	0.04683	0.35801	0.06537
-0.5441	1.48632	0.85067	0.22114	-0.03653	-0.04457	0.3811	-0.06823	0.50995	-0.19715	-0.1751	-0.41953	-0.73767	0.14745	-0.6921	0.51041	0.50574	0.62702	-1.17147	-0.23411	0.39563	0.38427	0.92735	-0.47335	-0.0908	0.9427	-0.5394	-0.43762	0.291	0.27295	0.25443	0.3608
0.20571	1.27832	0.12535	0.77804	0.41806	-0.39146	0.76762	-0.0456	0.60779	0.21539	0.37991	-0.06557	0.54114	-0.01069	-0.68165	0.5561	0.46183	0.25949	-1.45293	0.06433	0.13921	-0.4759	0.45873	0.31503	-0.12649	0.3957	0.02259	-0.42419	0.29652	0.4627	0.09107	0.36335
-0.07623	0.66622	0.27739	0.21902	-0.04299	-0.64795	0.39918	-0.17453	0.54801	-0.48662	0.30017	-0.02717	-0.25902	0.27444	-0.44563	0.63354	0.29726	-0.02213	-1.08525	-0.33451	0.31049	-0.18403	0.4057	0.05629	0.26535	0.11342	1.34873	-0.30465	-0.026	0.1369	0.28084	-0.23713
-0.1468	-0.43867	1.20527	1.02079	0.09833	0.27197	0.72928	-0.23229	0.58508	0.26839	-0.01569	0.44643	-0.14996	0.79485	-0.46671	-0.21174	0.93625	0.21591	-1.37618	0.0798	0.46281	0.10988	0.32461	0.21306	0.09069	-0.05672	-0.4319	-0.29488	0.32219	-0.13311	0.31078	0.198
-0.69953	1.23354	0.62453	0.32712	-0.51557	-0.15724	0.64342	-0.05623	-0.1199	0.31947	0.11737	-0.53745	-0.27579	0.34316	-1.10511	0.39598	0.59352	-0.10694	-1.19596	-0.00687	0.30591	0.01961	0.45076	-0.43181	-0.60916	-0.15156	-2.23534	-0.74095	-0.28998	-0.43745	-0.22114	0.00728
-0.10619	1.07531	0.86537	0.28817	0.43022	-0.16786	1.04092	-0.12431	0.21903	0.00217	0.66365	0.26474	-0.2732	0.4466	-0.40494	0.18798	0.6883	0.49579	-0.83934	-0.02937	0.10163	0.7746	0.473	-0.22818	-0.12948	-0.28385	-0.55615	0.04335	0.26669	0.62199	0.33961	0.56524
0.09243	0.99561	0.31837	0.36994	-0.02622	-0.21499	0.17159	-0.05965	0.13434	0.41367	0.36732	0.02103	0.11162	1.0899	-0.52874	0.21563	0.31346	0.34242	-0.58388	0.26634	0.57174	0.14683	0.36307	-0.63363	-0.11409	-0.38422	1.56659	-0.01833	-0.08615	0.06064	-0.09517	0.26035
0.22903	1.05131	0.06934	-0.26862	0.10839	-0.74861	-0.33767	-0.43915	0.2903	-0.25039	0.44526	-0.35837	0.1518	0.35128	-0.68532	0.21601	0.01624	-0.10631	-1.27969	0.17475	0.45213	0.39163	0.16287	-1.06284	0.56295	-0.38169	-0.58819	-0.10515	-0.01793	0.4056	0.46155	0.40263
-0.60488	2.1923	0.11182	0.36185	-0.47236	-0.60803	0.16729	-0.42428	-0.42919	0.05773	0.41424	-0.57396	0.34546	0.5342	-0.8675	0.14736	-0.0199	-0.01125	-1.15261	-0.06881	0.23576	0.13943	0.13078	-0.89628	0.08247	0.05288	0.09538	0.30677	-0.06297	0.23659	-0.1228	0.62813
-0.07086	1.36541	0.66876	-0.02418	-0.48847	-0.53083	-0.08394	-0.31053	-0.76177	-0.24423	0.17899	-0.34596	-0.5455	-0.71019	-0.50411	-0.09502	-0.30372	-0.3379	-0.39383	-0.26775	0.17232	-0.29075	-0.08131	-1.33437	-0.7367	-0.64438	0.18549	-0.17652	-0.31068	-0.18502	-0.1799	-0.38302
-0.04488	1.44156	0.06459	0.08865	-0.29409	-0.28109	0.10041	-0.03555	-0.20737	-1.0101	-0.11038	-0.11028	-0.04988	-0.35993	-0.53805	-0.09728	0.25667	-0.20247	-1.5606	-0.22034	0.39426	0.1036	0.26203	-0.3837	-0.70284	-0.69891	-0.66197	0.19784	-0.05723	0.20979	-0.04168	0.31623
-0.42583	2.55332	-0.17199	0.44231	-0.02911	-0.12301	-0.1192	0.00963	-0.61156	-1.08716	0.0094	-0.25695	-0.31297	0.02473	-0.4824	-0.05004	0.19088	0.06008	-1.31872	-0.10734	-0.27526	0.16252	0.56334	-0.96865	-1.1152	-0.23566	0.96002	0.3454	-0.35604	0.24954	-0.93585	0.0336
-0.72573	1.51909	0.50006	0.17686	0.07131	-0.3452	0.12525	0.22433	-0.62843	-0.45444	0.01959	0.41535	-0.28081	-0.47637	-0.46186	-0.33973	-0.29562	0.20375	-1.33571	0.37535	0.03139	0.25695	0.52765	-0.94992	-0.94309	-0.95846	0.81672	-0.27419	-0.0854	0.29361	-0.57407	0.00556
-0.08184	-0.21471	0.39218	0.11269	0.2537	-0.39938	0.2393	0.19488	-0.6549	-0.7836	-0.06609	0.92604	-0.16062	0.31047	-0.23814	-0.25382	-0.47437	0.26789	-1.29325	0.48275	-0.00436	0.18841	0.4998	-0.79476	-0.24844	-0.46078	1.48319	-0.31424	-0.33887	0.44981	-0.23615	-0.13004
-0.3336	-0.72829	0.69737	-0.38758	0.2577	0.02707	0.23175	0.34587	-0.46167	-0.51354	0.32909	0.21439	0.12815	-0.20183	-0.39522	-0.26708	0.10308	0.21587	-0.55308	0.25083	0.15109	0.33146	0.15361	-0.58023	-0.55862	0.59387	0.35618	-0.11503	-0.1916	-0.13239	-0.09714	-0.07729
-0.20011	0.97423	0.37735	-0.24142	0.01327	-0.77141	0.07889	0.12716	-0.55505	-1.04714	0.15799	-0.19537	-0.18158	0.03089	-0.8638	-0.09695	0.48304	-0.2672	-0.59731	0.88377	0.09367	-0.00234	-0.01497	-0.93216	-0.70306	0.05946	0.63509	-0.40142	-0.47776	0.12048	-0.81134	-0.47909
-0.04223	0.65177	0.28661	-0.29011	0.44906	-0.28675	-0.42424	-0.14847	-0.67363	-0.32813	0.05657	0.3304	-0.11258	-0.48442	-0.70478	-0.30976	0.45009	0.23379	-1.0196	0.37442	-0.09845	-0.07559	0.20362	-1.17945	-0.72961	0.50981	-0.86559	-0.12104	-0.03948	0.25648	-0.39802	-0.23493
-0.18535	-0.24132	-0.0025	0.26353	-0.10434	-0.57897	-0.51311	-0.58731	-0.2005	-0.69553	0.64192	0.00111	-0.00817	-0.41607	-0.13203	-0.03007	0.04658	-0.14612	-1.06286	0.59739	-0.1997	-0.96778	0.00143	-0.90935	-0.84447	0.39379	-2.10047	0.22915	-0.32875	0.47972	0.53107	-0.30415
-0.3944	1.95025	0.35465	0.86323	0.82886	-0.16734	0.09038	-0.33973	-0.26902	-0.47698	0.34912	0.5841	-0.0659	0.36473	-0.41574	0.88986	0.95704	0.37243	-0.91894	0.11445	-0.17962	0.49018	0.39941	-1.04882	-0.2478	0.51389	1.38187	0.10202	-0.09401	0.09956	0.28868	0.07643
-0.46494	0.54206	-0.52803	0.17844	-0.06893	-0.49286	-0.42006	-0.00203	-0.74272	-0.23333	0.35231	-0.16992	-0.31468	-0.00201	0.02446	0.39716	0.61941	-0.11095	-0.62081	0.31219	-0.17998	-0.02276	0.22685	-1.35703	-0.46622	0.28173	-0.12238	-0.4367	-0.08615	-0.22357	0.32227	-0.00768
0.16212	0.14745	-0.2961	0.06109	-0.71604	-0.56553	-0.00257	-0.7492	-0.17204	-1.15174	0.50334	0.30814	-0.2034	0.15646	-0.2756	0.38468	0.49542	-0.27034	-0.8049	0.40857	-0.25445	-0.3665	0.58142	-1.13124	-0.15698	-0.3499	1.28594	-0.51804	-0.10353	0.05191	0.84218	-0.17506
-0.12727	1.02695	-0.02803	0.3438	0.05243	-0.0189	-0.12124	0.14029	-0.10905	-0.36688	0.37336	0.55836	0.29877	0.21245	-0.45038	0.48262	0.49314	-0.10447	-0.60687	0.23976	0.35885	-0.06002	0.99837	-0.93811	-0.13789	0.22348	0.62622	0.08897	-0.05717	0.18006	0.49061	-0.11063
-0.33377	-0.19931	-0.27741	0.1652	-0.32819	-0.26489	-0.2092	0.30892	-0.25486	-0.39558	0.6975	0.22351	-0.23748	-0.39687	-0.59809	0.40296	0.22477	0.01343	-0.93871	0.32842	-0.50252	-0.27835	0.76064	-1.64861	-0.91607	-0.27982	1.24846	-0.02689	-0.33906	-0.20705	0.14512	-0.21608
-0.30503	-0.30914	-0.07143	0.53847	-0.30034	-0.12462	-0.25288	0.00692	-0.01583	-0.4328	0.04834	0.20973	-0.23087	0.38807	-0.63359	0.04735	0.80475	-0.12967	-0.48663	0.17919	0.23017	-0.34663	1.02054	-1.47497	-0.37083	-0.02233	-0.01399	-0.45052	0.12515	0.16184	0.83859	-0.12165
-0.00393	2.53256	-0.04109	0.77424	-0.11227	0.15315	-0.5489	-0.16273	0.21346	-0.60353	-0.32607	-0.17311	0.13205	-0.02849	-0.89045	-0.31202	0.45506	-0.39721	-0.78186	-0.29428	0.31108	-0.37086	0.20533	-1.41515	0.22636	0.34545	0.08487	-0.09104	0.1316	-0.14878	0.60229	-0.51552
-0.62678	-0.45556	0.56649	0.1065	-0.08229	0.16132	-0.30138	0.10051	-0.41466	-0.8413	-0.35211	0.11399	0.07336	0.23952	-1.13068	-0.43742	0.61843	-0.211	-1.21664	-0.06433	-0.01513	-0.40812	0.42381	-1.00697	0.10807	0.7988	-0.15294	-0.43961	0.00928	0.36338	0.35155	-0.15154
-0.38739	1.20871	0.10375	0.09643	0.42767	0.05681	-0.39542	-0.03388	0.14449	-0.2913	-0.517	-0.43326	-0.03876	-0.01951	-0.85424	-0.31567	-0.26332	0.19592	-1.3009	-0.41706	-0.05657	-0.15836	0.18569	-1.5935	-0.77033	-0.07507	-0.06989	0.14246	-0.37527	0.21976	-0.43578	-0.12622
-0.71511	-1.10813	0.04394	0.45369	0.1816	0.01606	-0.42519	-0.07796	0.12785	-0.42011	-0.36854	0.51766	0.15565	0.13768	-0.97245	-0.21217	0.28811	-0.25604	-1.45593	-0.28341	-0.36229	-0.45848	0.154	-0.98438	-1.10058	-0.4908	-0.2905	-0.5563	0.31867	-0.18474	-0.29363	0.05554
-0.13667	1.07685	0.0777	0.69243	0.07424	-0.5591	-0.30633	-0.44042	-0.26134	-0.51512	-0.14467	-0.09835	-0.21386	0.14866	-0.50956	-0.78473	0.34696	0.15424	-1.39641	-0.81934	-0.09385	0.24812	1.11462	-0.71961	-0.17585	-0.31187	0.04491	-0.17967	-0.07286	0.11512	-0.11073	-0.26244
-0.56383	0.99236	0.49281	0.94795	-0.10215	-0.50505	-0.22139	0.03566	-0.0684	0.44546	0.12683	-0.02847	-0.00834	0.21848	-0.48619	0.09002	0.22585	0.19559	-0.36949	0.34335	0.43346	-0.08923	0.60011	-0.92995	-0.67138	-0.15374	0.14699	0.016	-0.16627	0.20533	-0.00984	-0.40596
-0.60861	0.27521	0.09475	0.39764	0.34035	-0.46356	-0.12996	-0.39837	-0.16347	-0.151	-0.22029	-0.06612	0.18159	-0.17264	-0.66965	-0.69343	0.26964	-0.26918	-0.65394	-0.43912	-0.04006	-0.27675	0.68648	-0.97683	-0.37269	-0.22155	0.48147	0.00577	0.04465	0.04653	0.32734	-0.04163
-0.86622	1.0774	0.27903	0.08891	0.04532	-0.08157	-0.11399	-0.25948	-0.54203	-0.97249	-0.82933	-0.00977	-0.33388	-0.11	-0.51941	-0.04148	0.14398	0.36678	-0.56646	-0.40665	0.0282	0.2823	-0.17013	-0.77099	-0.02788	-0.76501	1.29865	0.24715	0.45189	0.4446	0.08971	-0.0957
-0.88959	-0.45115	-0.25361	-0.15842	-0.15072	-0.32834	-0.10142	-0.26267	-0.66187	-0.77777	-0.09384	-0.4801	-0.31221	-0.10775	-0.05324	-0.21654	0.25482	-0.02543	-0.41327	-0.43936	-0.54829	-0.08382	0.12878	-0.77668	-0.54873	-0.67733	1.79804	-0.29918	0.18024	0.10598	0.33183	0.09064
-0.9101	0.87981	-0.14657	0.13891	0.23815	-0.1688	0.17432	-0.07408	0.23519	-0.13409	0.0123	-0.53494	0.12206	-0.35072	0.01315	-0.02524	0.05215	-0.07292	-0.79394	-0.27128	-0.34799	-0.08585	0.69162	-0.20855	0.15049	-0.18215	-0.09432	-0.26952	0.1163	0.34864	0.06694	0.16201
-1.28417	0.87091	0.0072	0.87948	0.51072	-0.51588	0.30693	0.23522	-0.35341	0.2052	0.31246	-0.19817	-0.11115	0.54829	-0.20044	-0.34412	0.41321	0.23647	-0.77061	-0.55645	-0.16201	-0.89215	0.4052	-0.68552	-0.41109	-0.02213	0.45533	-0.12262	0.58537	0.24569	0.21747	-0.45578
-1.11767	-0.26552	0.27284	0.54095	0.66845	-0.03115	0.59574	0.72917	0.63689	-0.30946	-0.06497	0.21012	-0.02159	0.06224	0.45927	0.12655	0.48984	-0.09624	-0.70322	-0.12398	-0.23967	-0.36992	-0.17961	-0.11528	-0.72398	-0.21704	0.92872	-0.26917	0.1961	-0.06713	0.19032	-0.10798
-0.77133	-0.94809	0.38309	0.16725	0.30038	0.17242	-0.01391	0.296	0.37924	-0.02358	0.14586	-0.17474	0.08367	0.11555	0.000186866	-0.30893	0.31164	-0.40964	-0.24905	0.04947	0.19388	-0.61712	-0.23962	-0.69173	-0.39886	0.18066	0.43397	-0.00612	0.23501	0.28484	0.33167	0.18428
0.02371	0.10137	0.25828	-0.11827	0.48997	-0.25176	-0.28089	-0.23973	0.29572	0.42078	0.16228	-0.31556	0.3613	0.27631	-0.35039	-0.11852	0.65457	-0.12477	0.14741	0.17045	0.50353	-0.98219	0.00293	-0.66051	0.54532	0.11379	0.17769	-0.19202	0.24868	0.67179	0.39631	0.30572
-0.33193	0.99427	0.19532	-0.23956	0.32106	-0.12779	-0.12576	0.37912	-0.09805	-0.20422	0.21865	0.28597	0.63149	-0.11942	0.06628	-0.21763	0.84733	-0.09372	-0.43851	-0.30614	-0.03639	-0.38591	0.19736	-0.35774	-0.48714	-0.09705	1.09556	-0.2019	0.14318	0.21454	0.36781	-0.39694
-0.32823	0.4822	0.08911	0.23493	0.73796	0.16761	0.1071	-0.30921	-0.09729	-0.04726	-0.18218	0.50216	0.2412	0.2476	-0.40568	-0.13646	0.75568	-0.0663	-0.05508	-0.40623	0.03226	-0.30404	0.63519	-0.33167	-0.58593	-0.03497	2.08434	0.14044	0.04121	0.48936	0.24289	0.14031
-0.38509	1.08683	0.21134	0.13333	0.93348	0.15278	0.28698	-0.06024	0.30722	-0.37395	-0.01813	0.33045	0.02149	0.71816	-0.31924	-0.76577	0.26307	0.07226	-0.31243	-0.49173	0.46836	-0.69776	-0.2817	-0.20378	0.02718	-0.03028	0.80852	-0.138	0.29716	0.3522	0.41176	0.12349
-0.36264	2.3312	0.01871	-0.72704	0.10927	0.39087	0.52138	0.24223	0.15494	-0.46245	0.37748	-0.58252	-0.14374	0.3051	-0.39069	-0.47948	-0.08515	0.09962	-0.5255	-0.60203	0.25552	-0.22053	0.23979	0.5173	-0.2708	0.32897	0.9463	-0.00742	0.09791	0.17447	0.56105	0.11414
-0.62167	1.60621	0.29463	0.27586	0.46779	0.36865	0.7135	-0.12623	0.7003	0.28765	0.643	0.01045	0.03244	0.20685	0.36416	-0.08659	0.14984	0.27079	-1.23351	-0.08871	0.70745	-0.22618	0.80985	0.28355	0.05581	0.1525	0.91673	0.2472	0.15785	0.00576	0.46484	0.56686
-0.54825	-0.52378	0.25575	0.55736	0.05999	-0.34962	0.01076	-0.45298	0.14933	-0.15323	0.06072	-0.0207	0.27266	0.49996	-0.1224	-0.36264	0.30322	0.09522	-0.72158	-0.39835	0.46116	-0.29565	-0.0331	0.18989	-0.08574	0.15304	1.94458	-0.19893	0.13187	0.29639	0.52917	0.42466
-0.15365	0.59798	-0.06757	0.2394	-0.05034	0.0884	-0.57666	-0.20064	-0.34833	-0.27292	0.19929	-0.31199	-0.17957	0.0112	-0.30447	0.11871	0.71581	0.0319	-0.49248	-0.37204	0.85604	0.07182	0.03832	-0.28792	-0.48175	-0.45085	-0.06242	-0.20128	-0.06808	0.07529	0.05717	-0.18448
-0.73416	2.12262	-0.14346	-0.03267	0.0816	-0.46946	-0.38295	-0.26644	-0.12107	0.17692	0.4209	-0.29763	-0.66265	-0.10169	-0.28407	-0.47583	0.83889	-0.1583	-0.70806	-0.43678	-0.04182	-0.11158	0.6825	-0.66969	-0.33043	-0.31792	0.38278	-0.09642	-0.58092	-0.52687	-0.31999	-0.44808
-0.55645	0.77284	0.11686	0.47039	0.47334	-0.33728	0.34339	-0.34397	0.39626	0.20792	0.39352	0.39468	-0.08195	0.11916	-0.26234	0.19591	1.07671	-0.18608	-0.16194	0.08125	0.40805	0.23116	0.45041	-0.71444	0.13957	0.18409	0.48441	0.0272	-0.48508	0.13615	0.81204	0.27524
-0.71447	0.81887	-0.25572	0.31556	0.05107	0.23253	0.17541	-0.00842	0.41478	-0.09167	0.18103	-0.19566	-0.31954	0.04424	0.24442	-0.58214	1.13456	0.16428	-0.12431	-0.10566	0.58117	-0.47902	0.61327	-0.7306	-0.02555	-0.64824	-0.69018	-0.28748	-0.70956	-0.12267	0.40178	0.36905
-0.2629	0.88044	0.36155	0.33888	0.2894	0.0673	0.58173	0.05356	0.15564	-0.15824	0.34891	0.35956	-0.13211	-0.3299	0.00756	-0.20721	1.0007	0.19128	-0.22256	-0.53979	0.50473	-0.04754	0.68609	-0.58367	-0.06933	-0.01768	1.13116	0.11844	-0.25319	0.10503	0.48353	0.66936
-0.15077	1.6775	0.07881	0.17949	-0.4819	-0.6888	0.55103	-0.1398	-0.26217	-0.94418	0.06727	-0.03545	-0.27309	0.27872	0.27076	-0.08801	0.98103	0.79241	-0.68982	-0.40068	0.12475	0.82076	0.31962	-0.45762	0.08538	0.12452	1.34794	0.32318	-0.5092	-0.36849	0.24421	0.18949
-0.56968	0.09996	0.28458	0.11679	0.38291	0.0901	0.25195	-0.23533	-0.13039	-0.52129	-0.14585	0.3054	-0.52204	0.21091	-0.39557	0.03304	0.40341	0.21422	-0.87749	-0.4768	0.51377	0.63742	0.51527	-0.67477	-0.06563	-0.45986	1.78767	-0.37363	-0.41961	-0.06592	0.40408	0.57114
-0.26628	0.64749	-0.02466	0.6286	0.18875	-0.07819	-0.23838	-0.6492	0.10368	-0.42976	-0.30432	0.37643	0.39993	0.41129	-0.1138	0.11549	1.06878	0.44954	-0.73095	0.18739	0.74777	0.75179	0.12369	-0.58135	0.36233	-0.17193	1.24543	0.11898	0.19757	0.15771	0.36224	0.72186
-0.19147	-1.07182	-0.1594	0.40832	-0.33873	-0.30315	-0.417	-0.04618	0.11054	-0.89545	0.15852	-0.2936	-0.29463	0.24285	-0.28143	-0.43	0.24111	0.56409	-0.31955	-0.49356	-0.26721	0.42876	0.68849	-0.95666	0.07564	-0.09596	-0.82354	0.23592	-0.20147	-0.12664	0.13947	-0.23111
-0.16404	1.08342	0.57184	0.2682	0.55492	-0.07822	-0.09267	-0.25353	0.17243	-0.52599	-0.1892	0.52987	0.20148	0.74886	-0.13365	-0.4358	-0.000472389	0.89349	-0.7416	-0.39429	0.18511	0.44435	0.81998	-0.36925	-0.03911	-0.79346	1.00455	0.32713	-0.15551	0.22636	0.73926	0.26648
0.06237	1.22784	0.6789	0.57371	0.07682	0.1077	0.12837	-0.31343	0.17888	-0.01522	-0.1757	0.12893	-0.08568	0.64452	0.05008	0.22882	0.48553	0.40455	-0.94054	-0.39562	0.55659	0.2811	0.44585	-0.37563	-0.04096	-0.31083	-1.85818	-0.15075	-0.58404	-0.18856	0.39472	0.59301
-0.48921	0.40138	0.14648	0.32321	-0.1195	-0.21678	0.31831	-0.63074	-0.15999	-0.60409	0.02744	0.37737	-0.39848	0.3481	-0.02351	-0.08668	0.3653	0.26288	-0.80117	-0.23313	0.58894	-0.37975	-0.0431	-1.04618	0.10606	0.01795	0.93184	-0.88496	-0.31671	-0.23869	0.15904	-0.05441
-0.09388	-0.32751	0.03954	0.43197	0.15765	-0.42363	-0.23332	-0.50683	-0.35551	-0.95859	0.19901	-0.31249	-0.24106	-0.00302	-0.55491	-0.16937	0.28053	0.02977	-1.2278	-0.77986	0.22871	-0.34601	0.55854	-1.1732	-0.80928	-0.47785	0.86547	-0.83768	-0.65709	-0.14603	0.87816	-0.08536
0.47517	0.97494	0.64495	0.25202	-0.07862	-0.50687	-0.34961	0.43822	0.08972	-0.33849	0.34955	-0.2514	-0.57443	0.34147	-0.44343	-0.56827	-0.04199	0.08962	-0.41071	-0.22395	0.27595	-0.25881	0.07115	-0.75728	-0.67728	-0.0767	-0.45522	-0.44834	-0.61093	-0.02557	1.02052	0.32137
-0.4711	-1.08899	0.52187	0.25461	0.61413	-0.49585	-0.04147	-0.24133	0.15982	-0.55112	0.15226	-0.27131	0.06023	0.80073	-0.47583	-0.1681	0.54361	0.18153	-0.86364	0.20705	0.44803	-0.15982	-0.37122	-0.5198	-0.32394	-0.34005	-1.89894	-0.61774	-0.0888	-0.59182	0.83706	-0.3101
0.25996	0.99061	0.15124	0.39897	0.40385	-0.17217	-0.00384	-0.43631	-0.12105	-0.32853	0.18282	-0.73116	-0.18035	0.7039	-0.52395	0.49818	0.59893	0.57666	-0.55064	0.16331	0.34435	0.10183	0.52318	-0.13123	-0.41158	0.09891	-0.11866	-0.40061	-0.9279	0.06172	0.35986	-0.01442
-0.14824	0.09977	1.07974	0.27507	0.19535	-1.06646	-0.00926	-0.38833	0.32462	-0.53919	-0.28504	-0.56345	-0.34187	0.05893	-0.77015	-0.26457	-0.0111	0.33358	-0.29156	0.04634	0.57413	-0.22334	-0.0154	0.13366	-0.2833	-0.23619	1.39979	-0.48973	-0.27233	0.32144	0.23733	-0.0586
-0.15953	0.40099	0.19252	0.50239	0.22026	-0.54567	-0.10414	-0.59583	0.3174	-0.29477	0.26805	0.16231	-0.29129	0.48011	-0.12619	0.08102	0.45475	0.03488	-0.1441	-0.056	0.71855	0.13409	0.0861	0.3685	-0.05532	0.02962	0.11623	-0.14666	-0.42313	-0.20151	0.79405	-0.23731
0.07853	1.83449	0.22121	0.74703	0.81914	-0.32434	-0.11423	-0.52513	0.15652	0.09096	0.32105	-0.44457	-0.11645	0.07373	-0.74081	0.46584	0.18858	0.17499	0.15893	0.18257	0.72379	-0.45241	0.14328	0.13502	-0.42689	-0.32459	-0.033	-0.05315	-0.09786	-0.13295	1.15443	0.07312
-0.13792	0.89097	0.41254	0.45435	0.48228	-0.19552	-0.42996	-0.05375	-0.05612	-0.08075	0.59467	-0.4108	-0.42529	0.24447	-0.23716	0.22491	0.40953	0.47594	-0.10134	0.17142	0.38244	-0.74816	0.37369	-0.07887	0.04968	-0.000538245	-0.23359	0.02821	-0.25737	-0.71872	0.33621	0.59654
-0.08709	0.44927	0.424	0.12759	0.4923	-0.24943	-0.09015	-0.95752	0.02954	-0.69894	0.19639	0.0647	-0.4508	0.16617	-0.08065	0.21009	0.43095	0.11335	0.29219	0.36443	0.43074	-0.07517	0.41806	-0.09365	0.29072	0.35253	2.35288	-0.02314	-0.15225	-0.39222	0.67077	-0.03363
-0.27681	-1.0657	0.07809	0.24222	0.77461	-0.08032	0.67917	-0.34968	-0.55839	-0.70835	0.3099	0.00375	-0.44674	0.59637	-0.41139	-0.13478	0.65081	-0.10125	0.27228	-0.03939	0.04572	-0.47942	0.39455	-0.07958	0.06803	-0.27845	1.10148	-0.33934	-0.15218	-0.5498	0.19093	0.10535
-0.41072	0.51449	0.73609	0.85704	-0.03004	-0.43194	0.35876	-0.27629	-0.33726	-0.8073	0.07521	-0.24614	-0.00178	0.55727	0.10644	0.05977	0.31945	0.16009	0.32949	0.02989	0.55364	-0.68595	0.39695	0.28446	-0.13948	0.46062	-0.78501	-0.26313	-0.41151	-0.13297	0.01306	0.0902
-0.10095	0.30108	0.19272	0.33039	0.05328	-0.15371	0.31979	-0.39271	-0.12237	0.11891	0.12831	-0.03409	-0.03467	0.05363	-0.04567	0.32764	0.56998	0.02294	0.02993	0.09574	-0.07037	0.20438	0.36577	-0.00309	-0.18345	1.10144	0.54693	0.16469	0.14422	0.15142	0.48829	0.83034
-0.41056	-1.25834	-0.00797	0.25573	-0.67567	-0.53191	-0.00176	-0.48429	-0.64185	-0.41268	-0.33498	-0.62309	-0.7663	-0.32618	-0.71027	-0.05801	0.20978	0.22896	-0.90928	-0.14837	-0.30744	-0.01742	-0.19637	-0.17356	-0.56613	0.13743	1.10671	-0.0131	-0.64485	-0.62398	-0.24391	0.1821
-0.09622	0.42333	0.3861	0.42975	-0.08876	0.17442	0.25917	-0.25099	0.01544	-0.58549	-0.2647	-0.09641	-0.50648	-0.01257	-0.43927	0.01756	-0.05622	0.04427	-0.20293	-0.4087	-0.41005	-0.70979	-0.17037	-0.31163	0.03715	0.28989	-0.70182	0.49684	-0.20996	-0.19041	0.0789	0.10305
-0.36492	-0.22723	0.28406	0.19406	0.21389	0.30978	0.27873	0.05235	-0.566	-0.54581	0.06454	0.52866	-0.43289	0.28006	-0.09296	0.62165	-0.17005	0.5176	-0.63507	0.23443	0.21799	-0.30435	-0.00566	-0.25957	0.32902	0.0152	0.41304	0.06573	0.01786	-0.19406	-0.19593	-0.0354
-0.92948	1.85026	0.29061	-0.11199	-0.17215	-0.29807	0.30378	-0.64996	-0.28837	-1.01597	0.02345	-0.43972	-0.79324	0.10049	-0.03196	-0.23952	-0.17221	0.19503	-0.77477	0.41642	0.08211	-0.16068	0.22056	-0.33219	0.15135	0.28912	-0.39385	-0.55472	-0.26429	-0.54697	-0.73003	-0.14624
-0.52938	0.1722	-0.10993	-0.17107	-0.28082	0.33862	0.34012	-0.66836	-0.19591	-0.6449	-0.24698	-0.42302	-0.37482	0.03645	-0.01241	0.27038	-0.23252	0.4513	-0.65147	-0.32449	-0.02601	-0.18826	0.13845	-0.27726	0.25668	0.05692	-1.09698	-0.31039	-0.30533	-0.21061	-0.15461	0.23325
-1.16644	0.21264	-0.14104	-0.16518	-0.63697	-0.29409	0.38035	-0.42103	-0.53839	-0.59163	0.51811	-0.29722	-0.50495	-0.37167	-0.31971	-0.41804	0.22411	-0.14015	-1.17899	-0.0785	0.08571	0.18785	-0.53413	0.11055	-0.17045	0.02678	0.78622	-0.0299	-0.51038	-0.61903	0.30348	0.06033
0.21299	0.80142	0.34604	0.82463	-0.54341	0.34701	0.62901	-0.61881	-0.24401	0.12334	0.26154	-0.3613	0.1289	0.15752	0.37484	0.34533	0.34258	0.39561	-0.47909	0.27752	0.5252	0.15546	-0.10242	0.10744	-0.14749	0.32468	-1.21262	0.82795	-0.38978	-0.11553	0.26426	0.85898
0.17724	1.3201	0.3936	0.25	-0.52218	-0.09185	0.38548	-0.3466	-0.64974	-0.52972	0.38735	-0.84008	-0.18813	0.23502	-0.03683	0.80386	-0.09959	0.00307	-0.23518	-0.36501	-0.10257	-0.35613	-0.24596	0.1164	0.34652	0.08372	-0.5024	0.02796	-0.11776	-0.12306	0.05342	0.22965
-0.45242	1.41338	0.48817	0.55757	-0.68884	0.53848	0.43782	-0.25127	-0.31837	0.01584	0.24942	-0.74701	-0.06925	0.01281	0.29526	-0.11248	0.04845	0.55695	-0.49915	-0.09334	0.54481	0.15619	-0.31896	0.07843	0.06829	0.31988	0.70613	-0.10255	-0.25907	0.000272965	0.19493	0.37483
-0.53309	-0.8759	0.0213	0.45812	-0.18839	0.24518	0.4255	-0.03909	0.06224	-0.26745	0.56168	-0.15199	-0.0612	0.36079	0.12317	0.21721	0.17117	0.05554	-1.03409	-0.24895	-0.00801	0.58247	0.2459	0.52516	0.22969	0.2289	-0.41405	-0.2459	-0.31365	-0.00302	0.48071	0.84341
-0.70424	0.17934	0.04018	-0.2581	-0.86227	0.11155	0.31067	-0.96701	-0.68443	-0.83371	0.32218	-0.59091	-0.54737	0.43921	0.12001	-0.45719	-0.19218	0.29503	-0.80514	-0.49094	0.07427	0.000357813	0.0197	-0.35336	-0.50183	-0.22276	0.16617	-0.00177	-0.43608	-0.72796	-0.41488	0.85453
-0.4251	0.52983	0.52914	-0.17429	-0.62996	0.27021	0.69193	-0.96218	-0.5125	-0.5102	0.45711	-0.65597	0.17351	0.20944	0.34537	-0.27679	-0.20158	0.53942	-0.79857	-0.0393	0.53092	0.21693	0.28559	-0.01314	-0.43665	0.28405	-0.08517	-0.47209	-0.08273	0.11612	0.00707	0.97878
-0.65729	0.14627	0.13648	0.2104	-1.16545	0.11925	0.73987	-0.96107	-0.49804	-0.45653	0.46699	-0.23749	-0.41258	0.20159	-0.17754	-0.02341	-0.27425	0.276	-0.79283	-0.34174	-0.12078	-0.23994	-0.22381	-0.09745	-0.32587	0.47851	1.00999	0.29543	-0.38075	0.21198	0.37903	0.61094
-0.63886	-2.49832	0.64211	0.29727	-0.27843	-0.2012	0.68937	-0.34065	-0.51854	-0.29876	-0.06392	-0.52778	0.11337	-0.00126	-0.19208	-0.10781	-0.45564	0.39923	-0.41809	-0.12485	0.15342	0.65879	-0.17298	-0.30363	-0.21401	0.49176	1.43431	0.22397	-0.21758	0.28362	0.24367	0.27407
-0.31512	-0.58297	0.01624	0.5523	-0.3886	-0.03382	0.69461	0.0433	-0.75005	-0.14808	0.0041	-0.49343	-0.23672	-0.54226	-0.12902	-0.5151	-0.3427	-0.13863	-0.52173	-0.51322	0.32702	0.34031	-0.0919	-0.22857	-0.25975	0.99047	0.20027	-0.15998	-0.49461	0.000413835	0.50767	0.62131
-0.24979	0.58446	0.19962	0.78728	0.00317	0.48599	0.77937	-0.66428	0.01011	-0.39925	0.22461	-0.30427	0.33537	-0.03162	0.63136	-0.52565	-0.4159	0.06514	-0.86699	-0.3903	0.49955	0.06439	0.34121	0.1824	0.11993	0.4451	-0.83057	0.21984	-0.34428	-0.03877	0.74884	-0.00936
-0.78152	0.92487	0.48278	0.86982	0.12407	0.42375	0.55897	-0.59484	-0.68709	-0.79632	0.02333	-0.53353	0.25699	0.15937	-0.30777	-0.50024	-0.48674	0.45198	-0.79751	0.21229	0.78299	0.69807	-0.78015	-0.43292	-0.22037	0.37085	2.29538	0.46682	0.10844	-0.31341	0.08919	0.16177
-0.10105	0.000290282	0.77801	0.62072	-0.22754	-0.00254	0.91274	-0.74878	-0.09491	-0.32458	0.25904	-0.42148	0.13206	0.36843	0.06029	-0.11786	-0.09675	-0.11374	-0.63367	-0.07133	0.63443	0.06323	-0.37649	-0.57549	0.01382	0.68049	1.62538	0.93982	0.22548	0.03496	-0.34049	0.65318
-0.42603	0.34435	0.08555	0.32806	-0.54191	0.72011	0.35051	-0.63857	-0.44128	0.09194	-0.46092	-0.01724	0.17876	-0.33363	0.62446	-0.28198	-0.37129	-0.04443	-1.06001	-0.4199	0.14074	0.30067	-0.58024	-0.18794	-0.08529	0.93164	0.95029	0.36739	-0.76743	0.05143	-0.10525	0.39903
-0.34517	1.63449	-0.03935	0.95042	-0.33593	0.27157	0.36069	-0.26029	-0.13003	-0.25862	-0.14126	-0.45341	-0.22744	-0.27132	-0.06084	0.02438	-0.71191	0.23934	-0.62892	-0.9675	0.70601	0.1446	0.09323	0.04645	0.15611	1.10899	0.67581	0.59862	-0.08476	-0.29386	-0.12182	-0.01185
-0.29441	0.38101	0.18496	0.75505	-1.32544	0.49077	0.25777	-0.41631	0.06913	0.31235	0.23113	-0.64389	-0.1632	0.18275	0.00669	-0.45395	-0.33985	0.12424	-0.71076	-0.61919	0.86014	-0.0487	0.37318	-0.67368	0.11901	0.69624	-0.28839	0.32067	-0.11205	-0.55023	-0.40694	0.05356
-0.16825	0.63819	-0.24381	0.73437	-0.52823	0.46249	0.50289	-0.31794	-0.43121	0.05545	-0.64881	-0.5226	0.07094	0.35145	-0.39299	-0.57107	-0.11365	-0.09502	-0.27712	-0.362	0.62254	0.17668	0.07731	-1.08811	-0.42031	0.61644	0.71818	0.32719	-0.48092	-0.8644	-0.72345	0.51332
-0.59576	0.02333	0.46288	0.79217	0.11337	0.61828	-0.1423	0.17886	-0.02015	0.00897	-0.09714	0.03417	-0.19869	0.19007	-0.04379	0.00565	-0.22471	-0.15548	-0.90692	-0.0896	0.48967	0.68	0.15285	-0.413	-0.11446	1.11671	0.18504	0.07278	-0.29595	-0.17534	0.00686	0.63719
-0.22457	0.5841	0.47686	0.41515	-0.53452	0.20809	0.51384	0.49203	0.13579	-0.32585	0.48566	-0.15879	-0.40259	-0.33211	-0.54022	-0.08932	-0.28432	-0.07201	-0.91862	-0.31859	0.42157	0.36867	0.27316	-0.8635	0.00701	0.11968	0.49813	-0.06928	-0.17559	-0.51543	-0.66238	0.25815
-0.42469	0.79769	0.16785	0.533	-0.2289	0.24959	0.24663	-0.40563	-0.35809	-0.92686	-0.00401	-0.43283	-0.13547	0.09541	-0.26575	-0.60347	0.07475	-0.08806	-0.89159	-0.0765	0.1982	0.01032	-0.07455	-0.3503	-0.30565	0.40567	0.40163	0.18599	-0.17186	-0.12153	-0.1993	0.27622
-0.28202	0.06146	-0.25895	0.12247	-0.30495	-0.02126	0.37705	-0.34826	-0.32339	-0.8825	-0.03393	-0.12166	0.14453	0.19968	0.19559	-0.62241	-0.26415	0.38502	-0.59173	-0.71622	0.14284	0.4528	-0.48134	-0.20392	-0.6985	0.46411	0.67581	0.09615	-0.05501	-0.30353	-0.58517	-0.13068
-0.69127	1.20129	-0.19594	0.34709	-0.19422	-0.33123	0.51542	-0.11728	-0.61938	-0.97768	-0.57308	-0.56872	0.01518	0.21229	-0.64922	-1.18354	-0.46261	-0.24494	-0.98671	-0.53015	0.24386	0.09989	0.10741	-0.40013	-0.5085	0.47665	-1.03462	-0.41438	-0.32433	-0.44264	-0.82778	-0.26181
-0.237	0.96652	0.19439	0.68044	-0.58328	0.65397	0.02019	-0.044	-0.08557	-0.79955	0.05258	-0.42928	-0.05496	0.60325	-0.17601	-0.02644	0.18138	-0.31466	-1.25413	0.13238	0.33961	0.04699	0.48663	-0.96148	-0.57591	0.40449	0.8591	0.23902	-0.24742	0.05252	-0.2084	0.0324
-0.06667	-0.06782	0.26479	0.43831	-0.52886	-0.0106	0.54053	0.49259	-0.25804	-0.66395	-0.00913	-0.09396	-0.19994	0.32096	-0.19392	-0.09814	0.34894	0.39677	-0.6607	-0.02375	0.17039	0.15023	-0.06053	-0.40949	-0.27637	0.59088	1.37046	0.15533	0.34026	0.0383	-0.28563	-0.2392
-0.13519	-0.00996	-0.25147	0.64727	-0.18245	0.53449	0.40488	0.48799	-0.1895	-0.17727	0.41402	-0.26265	0.54156	0.20749	0.42762	0.18267	0.07958	-0.16188	-0.55904	-0.11732	0.42225	0.97514	0.22677	-0.68512	-0.72103	0.63714	1.05423	-0.15125	0.19716	-0.18443	-0.41376	0.4067
-0.27246	1.04715	-0.14878	0.37081	-0.63111	-0.15426	0.71421	0.16728	0.20501	-0.10795	0.32329	0.07584	0.44564	0.29751	-0.26092	0.58998	0.20075	-0.11621	-0.92824	0.17141	0.75051	0.03812	0.39381	-0.23376	-0.32556	0.6003	3.26038	-0.27642	-0.38522	0.0961	-1.04557	0.42048
-0.61387	1.60852	0.30362	0.51197	-0.10271	0.50697	0.88605	0.52249	0.11614	-0.56648	-0.10625	-0.27467	1.20342	0.55322	0.03023	0.34546	0.13249	-0.05363	-1.0635	0.32981	0.71054	0.14995	0.98422	-0.19516	-0.28751	0.66311	0.83474	0.18243	0.26645	0.30654	-1.39021	0.48007
-1.0702	1.56621	-0.13405	0.37351	0.1366	0.56955	0.19672	0.11287	-0.0778	0.26191	-0.31248	-0.12327	0.4296	0.23637	0.70639	-0.09327	-0.11286	-0.05994	-0.70793	0.18643	0.40514	0.36966	0.94903	-0.55837	-0.11427	0.26265	0.04986	0.02967	-0.09188	-0.16554	-0.50966	0.52865
-0.95129	0.57554	0.00816	0.40789	-0.19925	0.40763	0.40625	-0.66914	0.2483	-0.26601	0.0868	-0.58957	0.03118	-0.14798	0.32923	0.25221	0.43996	-0.33664	-0.80815	0.07786	0.59917	-0.20557	1.07551	-0.26675	-0.07864	-0.12936	0.59388	0.51087	0.43711	-0.10427	-0.66597	0.36566
-0.70541	-1.63569	0.08577	0.2527	-0.37411	0.35523	0.4641	-0.29808	-0.5338	-0.63802	0.38917	-0.39695	-0.12441	-0.08314	-0.8907	-0.0406	0.37965	-0.41249	-0.75416	-0.34058	0.12665	0.02457	0.32917	-0.61127	-0.39258	-0.03523	0.88873	-0.09474	0.24608	-0.34898	-0.69602	-0.12533
-0.47936	-0.90195	0.60703	-0.164	-0.29057	0.30566	0.94289	-0.17774	-0.14436	-0.61629	-0.06307	0.2199	-0.44125	0.42345	-0.19691	-0.4899	0.69503	-0.35582	-1.37753	-0.1276	-0.02891	-0.175	0.61401	-1.33964	0.0485	-0.20913	-0.51135	-0.29345	0.15879	-0.50256	-0.29576	0.14426
-0.51164	0.45658	0.3323	0.55888	-0.05879	0.41079	0.4339	-0.00908	-0.12525	-0.42116	0.3745	-0.11028	-0.25466	0.68814	0.17342	-0.71933	0.35617	-0.74451	-0.95209	0.12896	0.02775	0.32706	0.27019	-0.6054	0.06539	-0.20525	0.91073	-0.49554	0.03805	0.00308	-0.49799	0.16934
-0.84827	0.23484	0.26268	0.64178	-0.57891	-0.68736	0.6879	-0.37603	-0.03155	0.5221	0.00117	0.11128	0.02164	0.79513	-0.16237	-0.6236	0.79285	-0.46373	-0.44775	0.61885	0.82891	0.15836	0.72773	-0.52118	-0.45679	-0.14155	-0.29549	-0.4721	0.08246	0.18301	-0.41988	0.04843
-0.81114	0.54068	0.42225	-0.32905	-1.00013	-0.32895	0.31128	-0.44436	0.03739	-0.07838	0.13771	-0.45716	-0.06965	0.1755	0.283	-0.44984	0.46179	0.052	-1.07042	-0.14027	0.11101	-0.19603	0.68867	-1.0138	-0.25606	-0.20461	0.92763	-0.52458	-0.09883	-0.00295	-0.53015	0.26444
-1.06896	0.52252	0.07519	0.14492	-0.52599	0.44385	0.74398	-0.22734	-0.02836	-0.32844	0.30627	-0.83631	-0.24019	0.37944	-0.47095	-0.35753	0.47744	0.47932	-0.67791	0.26463	0.54806	0.63532	1.00302	-0.82405	-0.26436	-0.21912	0.77677	-0.6125	-0.2706	0.8012	-0.51136	0.73233
[truncated: 1,528 more rows]
