# Supplementary material for: A Machine Learning-Driven Electrophysiological Platform for Real-Time Tumor-Neural Interaction Analysis and Modulation
Source: Nat Commun. 2026 Jan 7;17:49. doi: 10.1038/s41467-025-66988-y (PMC12780002; doi:10.1038/s41467-025-66988-y)
Supplement: Supplementary file 6 — Source data file [file 41467_2025_66988_MOESM6_ESM.zip › SourceData/Fig. S5/Fig. S5.xlsx]

## Sheet: Sheet1
Population	Single Cell
0.0116929	0.235199
0.0576231	3.38199
0.0426949	1.15101
