# Supplementary material for: A Machine Learning-Driven Electrophysiological Platform for Real-Time Tumor-Neural Interaction Analysis and Modulation
Source: Nat Commun. 2026 Jan 7;17:49. doi: 10.1038/s41467-025-66988-y (PMC12780002; doi:10.1038/s41467-025-66988-y)
Supplement: Supplementary file 6 — Source data file [file 41467_2025_66988_MOESM6_ESM.zip › SourceData/Fig. S8/Fig S8.xlsx]

## Sheet: Sheet1
Group	Protein	Relative expression
Control	GAPDH	/	/	/
Hyper		/	/	/
Control	Vimentin	1	1	1
Hyper		1.5939	1.22109	1.44016
Control	Snail	1	1	1
Hyper		1.63831	1.72874	2.83228
Control	ZEB1	1	1	1
Hyper		2.58949	1.3976	1.67806
Control	E-cadherin	1	1	1
Hyper		0.738346	0.891492	0.744895
	E-cadherin						GAPDH					Snail				Vimentin				ZEB1
